# Supplementary material for: Alternative Strategy for Spectral Tuning of Flavin-Binding Fluorescent Proteins
Source: J Phys Chem B. 2023 Feb 6;127(6):1301–11. doi: 10.1021/acs.jpcb.2c06475 (PMC9940217; doi:10.1021/acs.jpcb.2c06475)
Supplement: Supplementary file 1 — jp2c06475_si_001.zip [file jp2c06475_si_001.zip]

Archive with 68 entries (67 files):
- output_files/
- __MACOSX/._output_files
- output_files/Absorbance_no_salt_Q430E_Step3.xyz
- __MACOSX/output_files/._Absorbance_no_salt_Q430E_Step3.xyz
- output_files/Fluorescence_no_salt_Q430E_Step6.xyz
- __MACOSX/output_files/._Fluorescence_no_salt_Q430E_Step6.xyz
- output_files/Fluorescence_no_salt_Q430E_Step7.xyz
- __MACOSX/output_files/._Fluorescence_no_salt_Q430E_Step7.xyz
- output_files/Absorbance_no_salt_Q430E_Step2.xyz
- __MACOSX/output_files/._Absorbance_no_salt_Q430E_Step2.xyz
- output_files/Absorbance_no_salt_iLOV_Step4.xyz
- __MACOSX/output_files/._Absorbance_no_salt_iLOV_Step4.xyz
- output_files/Fluorescence_no_salt_Q430E_Step5.xyz
- __MACOSX/output_files/._Fluorescence_no_salt_Q430E_Step5.xyz
- output_files/Fluorescence_no_salt_Q430E_Step4.xyz
- __MACOSX/output_files/._Fluorescence_no_salt_Q430E_Step4.xyz
- output_files/Absorbance_no_salt_Q430E_Step1.xyz
- __MACOSX/output_files/._Absorbance_no_salt_Q430E_Step1.xyz
- output_files/Absorbance_no_salt_iLOV_Step3.xyz
- __MACOSX/output_files/._Absorbance_no_salt_iLOV_Step3.xyz
- output_files/.DS_Store
- __MACOSX/output_files/._.DS_Store
- output_files/Absorbance_no_salt_iLOV_Step2.xyz
- __MACOSX/output_files/._Absorbance_no_salt_iLOV_Step2.xyz
- output_files/Absorbance_no_salt_Q430E_Step4.xyz
- __MACOSX/output_files/._Absorbance_no_salt_Q430E_Step4.xyz
- output_files/Absorbance_no_salt_iLOV_Step1.xyz
- __MACOSX/output_files/._Absorbance_no_salt_iLOV_Step1.xyz
- output_files/Absorbance_no_salt_iLOV_Step2.out
- __MACOSX/output_files/._Absorbance_no_salt_iLOV_Step2.out
- output_files/Absorbance_no_salt_Q430E_Step4.out
- __MACOSX/output_files/._Absorbance_no_salt_Q430E_Step4.out
- output_files/Absorbance_no_salt_iLOV_Step3.out
- __MACOSX/output_files/._Absorbance_no_salt_iLOV_Step3.out
- output_files/Absorbance_no_salt_iLOV_Step1.out
- __MACOSX/output_files/._Absorbance_no_salt_iLOV_Step1.out
- output_files/Absorbance_no_salt_Q430E_Step2.out
- __MACOSX/output_files/._Absorbance_no_salt_Q430E_Step2.out
- output_files/Absorbance_no_salt_iLOV_Step4.out
- __MACOSX/output_files/._Absorbance_no_salt_iLOV_Step4.out
- output_files/Fluorescence_no_salt_Q430E_Step7.out
- __MACOSX/output_files/._Fluorescence_no_salt_Q430E_Step7.out
- output_files/Fluorescence_no_salt_Q430E_Step6.out
- __MACOSX/output_files/._Fluorescence_no_salt_Q430E_Step6.out
- output_files/Absorbance_no_salt_Q430E_Step3.out
- __MACOSX/output_files/._Absorbance_no_salt_Q430E_Step3.out
- output_files/Absorbance_no_salt_Q430E_Step1.out
- __MACOSX/output_files/._Absorbance_no_salt_Q430E_Step1.out
- output_files/Fluorescence_no_salt_Q430E_Step4.out
- __MACOSX/output_files/._Fluorescence_no_salt_Q430E_Step4.out
- output_files/Fluorescence_no_salt_Q430E_Step5.out
- __MACOSX/output_files/._Fluorescence_no_salt_Q430E_Step5.out
- output_files/Fluorescence_no_salt_iLOV_Step4.xyz
- __MACOSX/output_files/._Fluorescence_no_salt_iLOV_Step4.xyz
- output_files/Fluorescence_no_salt_iLOV_Step5.xyz
- __MACOSX/output_files/._Fluorescence_no_salt_iLOV_Step5.xyz
- output_files/Fluorescence_no_salt_iLOV_Step7.xyz
- __MACOSX/output_files/._Fluorescence_no_salt_iLOV_Step7.xyz
- output_files/Fluorescence_no_salt_iLOV_Step6.xyz
- __MACOSX/output_files/._Fluorescence_no_salt_iLOV_Step6.xyz
- output_files/Fluorescence_no_salt_iLOV_Step5.out
- __MACOSX/output_files/._Fluorescence_no_salt_iLOV_Step5.out
- output_files/Fluorescence_no_salt_iLOV_Step4.out
- __MACOSX/output_files/._Fluorescence_no_salt_iLOV_Step4.out
- output_files/Fluorescence_no_salt_iLOV_Step6.out
- __MACOSX/output_files/._Fluorescence_no_salt_iLOV_Step6.out
- output_files/Fluorescence_no_salt_iLOV_Step7.out
- __MACOSX/output_files/._Fluorescence_no_salt_iLOV_Step7.out
