# Supplementary material for: Alternative Strategy for Spectral Tuning of Flavin-Binding Fluorescent Proteins
Source: J Phys Chem B. 2023 Feb 6;127(6):1301–11. doi: 10.1021/acs.jpcb.2c06475 (PMC9940217; doi:10.1021/acs.jpcb.2c06475)
Supplement: Supplementary file 1 — jp2c06475_si_001.zip [file jp2c06475_si_001.zip › output_files/Absorbance_no_salt_Q430E_Step3.xyz]

 838851
      1  N3    31.820000   20.570000   23.340000  2101      2      5      6      7
      2  CT    32.660000   20.670000   24.580000  2102      1      3      8      9
      3  C     32.810000   22.200000   24.850000  2103      2      4     22
      4  O     33.010000   23.020000   24.010000  2104      3
      5  H     30.940000   21.050000   23.460000  2105      1
      6  H     31.660000   19.580000   23.140000  2105      1
      7  H     32.350000   20.910000   22.530000  2105      1
      8  H1    31.920000   20.360000   25.380000  2106      2
      9  CT    33.960000   19.820000   24.670000  2107      2     10     11     13
     10  CT    34.540000   19.670000   26.080000  2108      9     12     14     15
     11  CT    35.000000   20.590000   23.830000  2109      9     16     17     18
     12  CT    35.830000   18.860000   26.140000  2110     10     19     20     21
     13  HC    33.810000   18.820000   24.310000  2111      9
     14  HC    34.690000   20.620000   26.550000  2112     10
     15  HC    33.850000   19.050000   26.730000  2112     10
     16  HC    35.900000   20.010000   23.680000  2113     11
     17  HC    34.520000   20.840000   22.880000  2113     11
     18  HC    35.210000   21.550000   24.390000  2113     11
     19  HC    36.160000   18.730000   27.160000  2114     12
     20  HC    35.770000   17.990000   25.580000  2114     12
     21  HC    36.700000   19.350000   25.760000  2114     12
     22  N     32.860000   22.580000   26.140000  2115      3     23     26
     23  CT    32.970000   23.900000   26.720000  2116     22     24     27     28
     24  C     34.400000   24.390000   26.580000  2117     23     25     37
     25  O     35.340000   23.800000   27.110000  2118     24
     26  H     33.010000   21.800000   26.850000  2119     22
     27  H1    32.380000   24.600000   26.150000  2120     23
     28  CT    32.480000   23.840000   28.180000  2121     23     29     33     34
     29  CT    31.030000   23.510000   28.470000  2122     28     30     35     36
     30  C     30.420000   22.230000   27.940000  2123     29     31     32
     31  O2    29.300000   22.300000   27.330000  2124     30
     32  O2    30.970000   21.140000   28.020000  2124     30
     33  HC    33.080000   23.100000   28.750000  2125     28
     34  HC    32.700000   24.790000   28.580000  2125     28
     35  HC    30.820000   23.310000   29.540000  2126     29
     36  HC    30.500000   24.380000   28.210000  2126     29
     37  N     34.510000   25.560000   25.910000  2127     24     38     41
     38  CT    35.810000   26.060000   25.380000  2128     37     39     42     43
     39  C     36.110000   27.440000   26.100000  2129     38     40     59
     40  O     37.230000   27.890000   25.950000  2130     39
     41  H     33.660000   25.960000   25.650000  2131     37
     42  H1    36.660000   25.340000   25.510000  2132     38
     43  CT    35.540000   26.220000   23.840000  2133     38     44     48     49
     44  CT    36.790000   26.590000   23.090000  2134     43     45     50     51
     45  CT    36.430000   26.950000   21.630000  2135     44     46     52     53
     46  CT    37.530000   27.670000   20.920000  2136     45     47     54     55
     47  N3    37.080000   28.290000   19.680000  2137     46     56     57     58
     48  HC    35.110000   25.280000   23.430000  2138     43
     49  HC    34.720000   26.920000   23.620000  2138     43
     50  HC    37.130000   27.480000   23.590000  2139     44
     51  HC    37.530000   25.810000   23.190000  2139     44
     52  HC    36.130000   26.040000   21.090000  2140     45
     53  HC    35.640000   27.650000   21.710000  2140     45
     54  HP    38.040000   28.460000   21.520000  2141     46
     55  HP    38.190000   26.880000   20.720000  2141     46
     56  H     36.410000   29.040000   19.810000  2142     47
     57  H     37.850000   28.730000   19.190000  2142     47
     58  H     36.720000   27.580000   19.080000  2142     47
     59  N     35.180000   28.120000   26.720000  2143     39     60     63
     60  CT    35.420000   29.500000   27.100000  2144     59     61     64     65
     61  C     35.780000   29.540000   28.610000  2145     60     62     73
     62  O     34.890000   29.300000   29.440000  2146     61
     63  H     34.230000   27.720000   26.910000  2147     59
     64  H1    36.260000   29.930000   26.590000  2148     60
     65  CT    34.230000   30.380000   26.760000  2149     60     66     69     70
     66  C     33.760000   30.300000   25.310000  2150     65     67     68
     67  O     34.400000   29.900000   24.370000  2151     66
     68  N     32.550000   30.760000   25.060000  2152     66     71     72
     69  HC    33.430000   29.960000   27.460000  2153     65
     70  HC    34.470000   31.390000   26.900000  2153     65
     71  H     32.260000   30.660000   24.050000  2154     68
     72  H     31.840000   30.920000   25.770000  2154     68
     73  N     37.040000   29.860000   29.000000  2155     61     74     77
     74  CT    37.500000   29.800000   30.440000  2156     73     75     78     79
     75  C     38.740000   30.660000   30.680000  2157     74     76     93
     76  O     39.520000   30.960000   29.790000  2158     75
     77  H     37.550000   30.350000   28.290000  2159     73
     78  H1    36.740000   30.280000   31.090000  2160     74
     79  CT    37.670000   28.380000   30.910000  2161     74     80     86     87
     80  CA    38.560000   27.440000   30.170000  2162     79     81     82
     81  CA    39.880000   27.360000   30.660000  2163     80     83     88
     82  CA    38.080000   26.550000   29.160000  2163     80     84     89
     83  CA    40.710000   26.460000   29.960000  2164     81     85     90
     84  CA    38.960000   25.660000   28.530000  2164     82     85     91
     85  CA    40.300000   25.630000   28.860000  2165     83     84     92
     86  HC    38.100000   28.510000   31.890000  2166     79
     87  HC    36.640000   28.010000   30.960000  2166     79
     88  HA    40.330000   28.080000   31.350000  2167     81
     89  HA    37.100000   26.600000   28.770000  2167     82
     90  HA    41.790000   26.500000   30.080000  2168     83
     91  HA    38.520000   25.120000   27.710000  2168     84
     92  HA    40.970000   24.950000   28.460000  2169     85
     93  N     39.040000   30.930000   31.950000  2170     75     94     97
     94  CT    40.180000   31.590000   32.520000  2171     93     95     98     99
     95  C     40.650000   30.920000   33.840000  2172     94     96    109
     96  O     39.870000   30.070000   34.340000  2173     95
     97  H     38.390000   30.640000   32.620000  2174     93
     98  H1    41.070000   31.570000   31.860000  2175     94
     99  CT    39.930000   33.080000   32.870000  2176     94    100    101    102
    100  CT    39.750000   33.800000   31.550000  2177     99    103    104    105
    101  CT    38.860000   33.360000   33.910000  2178     99    106    107    108
    102  HC    40.800000   33.520000   33.250000  2179     99
    103  HC    40.470000   33.470000   30.820000  2180    100
    104  HC    38.780000   33.410000   31.200000  2180    100
    105  HC    39.690000   34.870000   31.680000  2180    100
    106  HC    37.930000   32.960000   33.680000  2181    101
    107  HC    39.180000   32.970000   34.870000  2181    101
    108  HC    38.700000   34.390000   34.220000  2181    101
    109  N     41.910000   31.140000   34.110000  2182     95    110    113
    110  CT    42.570000   30.810000   35.390000  2183    109    111    114    115
    111  C     43.190000   32.080000   35.960000  2184    110    112    128
    112  O     43.910000   32.760000   35.250000  2185    111
    113  H     42.420000   31.570000   33.380000  2186    109
    114  H1    41.840000   30.450000   36.040000  2187    110
    115  CT    43.570000   29.630000   35.320000  2107    110    116    117    119
    116  CT    43.380000   28.430000   34.350000  2108    115    118    120    121
    117  CT    43.820000   29.160000   36.770000  2109    115    122    123    124
    118  CT    44.710000   27.690000   34.120000  2110    116    125    126    127
    119  HC    44.500000   30.130000   35.120000  2111    115
    120  HC    42.700000   27.710000   34.820000  2112    116
    121  HC    42.990000   28.730000   33.410000  2112    116
    122  HC    44.530000   28.390000   36.800000  2113    117
    123  HC    44.270000   30.020000   37.320000  2113    117
    124  HC    42.870000   28.820000   37.220000  2113    117
    125  HC    44.900000   26.990000   34.910000  2114    118
    126  HC    44.650000   27.150000   33.200000  2114    118
    127  HC    45.570000   28.360000   33.970000  2114    118
    128  N     42.940000   32.420000   37.230000  2188    111    129    132
    129  CT    43.420000   33.680000   37.810000  2189    128    130    133    134
    130  C     44.160000   33.410000   39.110000  2190    129    131    142
    131  O     43.790000   32.490000   39.750000  2191    130
    132  H     42.290000   31.790000   37.770000  2192    128
    133  H1    44.090000   34.150000   37.190000  2193    129
    134  CT    42.210000   34.640000   38.200000  2194    129    135    136    137
    135  OH    41.350000   33.910000   39.020000  2195    134    138
    136  CT    41.370000   35.000000   36.950000  2196    134    139    140    141
    137  H1    42.500000   35.530000   38.710000  2197    134
    138  HO    41.880000   33.920000   39.810000  2198    135
    139  HC    41.490000   34.220000   36.140000  2199    136
    140  HC    40.350000   35.140000   37.250000  2199    136
    141  HC    41.820000   35.930000   36.510000  2199    136
    142  N     45.250000   34.050000   39.400000  2200    130    143    146
    143  CT    46.140000   33.800000   40.540000  2201    142    144    147    148
    144  C     45.670000   34.600000   41.750000  2202    143    145    154
    145  O     46.030000   35.810000   41.750000  2203    144
    146  H     45.450000   34.790000   38.760000  2204    142
    147  H1    46.220000   32.770000   40.850000  2205    143
    148  CT    47.620000   34.200000   40.130000  2206    143    149    152    153
    149  C     48.600000   33.670000   41.140000  2207    148    150    151
    150  O2    48.310000   33.560000   42.390000  2208    149
    151  O2    49.740000   33.260000   40.750000  2208    149
    152  HC    47.760000   33.790000   39.170000  2209    148
    153  HC    47.670000   35.270000   40.060000  2209    148
    154  N     44.950000   34.140000   42.820000  2210    144    155    161
    155  CT    44.490000   34.940000   43.950000  2211    154    156    158    159
    156  C     45.560000   35.310000   44.990000  2212    155    157    168
    157  O     45.270000   35.920000   46.010000  2213    156
    158  H1    44.170000   35.900000   43.640000  2214    155
    159  CT    43.360000   34.130000   44.580000  2215    155    160    162    163
    160  CT    43.810000   32.660000   44.340000  2216    159    161    164    165
    161  CT    44.420000   32.790000   42.940000  2217    154    160    166    167
    162  HC    42.410000   34.440000   44.080000  2218    159
    163  HC    43.200000   34.300000   45.650000  2218    159
    164  HC    42.920000   31.980000   44.330000  2219    160
    165  HC    44.600000   32.230000   44.950000  2219    160
    166  H1    43.590000   32.660000   42.230000  2220    161
    167  H1    45.210000   32.050000   42.880000  2220    161
    168  N     46.770000   34.910000   44.780000  2221    156    169    172
    169  CT    47.940000   35.090000   45.640000  2222    168    170    173    174
    170  C     48.690000   36.460000   45.330000  2223    169    171    192
    171  O     49.290000   37.140000   46.150000  2224    170
    172  H     47.070000   34.480000   43.880000  2225    168
    173  H1    47.580000   35.270000   46.660000  2226    169
    174  CT    48.820000   33.830000   45.750000  2227    169    175    181    182
    175  CT    47.980000   32.540000   46.100000  2228    174    176    183    184
    176  CT    48.730000   31.300000   46.490000  2229    175    177    185    186
    177  N2    49.080000   30.440000   45.370000  2230    176    178    187
    178  CA    49.840000   29.380000   45.390000  2231    177    179    180
    179  N2    50.350000   28.740000   46.450000  2232    178    188    189
    180  N2    50.060000   28.660000   44.280000  2232    178    190    191
    181  HC    49.430000   33.680000   44.900000  2233    174
    182  HC    49.470000   34.080000   46.540000  2233    174
    183  HC    47.340000   32.870000   47.010000  2234    175
    184  HC    47.300000   32.270000   45.320000  2234    175
    185  H1    49.590000   31.650000   47.110000  2235    176
    186  H1    48.120000   30.780000   47.160000  2235    176
    187  H     48.830000   30.750000   44.460000  2236    177
    188  H     50.970000   27.960000   46.380000  2237    179
    189  H     50.190000   29.090000   47.420000  2237    179
    190  H     50.570000   27.820000   44.370000  2237    180
    191  H     49.880000   29.240000   43.470000  2237    180
    192  N     48.570000   36.820000   44.050000  2238    170    193    196
    193  CT    48.970000   38.160000   43.500000  2239    192    194    197    198
    194  C     47.900000   39.240000   43.710000  2240    193    195    211
    195  O     46.710000   38.970000   43.790000  2241    194
    196  H     48.080000   36.240000   43.340000  2242    192
    197  H1    49.950000   38.430000   44.020000  2243    193
    198  CT    49.240000   38.060000   41.990000  2244    193    199    202    203
    199  CT    50.660000   37.380000   41.560000  2245    198    200    201    204
    200  CT    50.820000   37.550000   40.020000  2246    199    205    206    207
    201  CT    52.000000   38.100000   42.020000  2247    199    208    209    210
    202  HC    48.440000   37.500000   41.500000  2248    198
    203  HC    49.250000   39.040000   41.510000  2248    198
    204  HC    50.570000   36.310000   41.880000  2249    199
    205  HC    51.800000   37.260000   39.650000  2250    200
    206  HC    50.070000   36.950000   39.450000  2250    200
    207  HC    50.640000   38.590000   39.740000  2250    200
    208  HC    52.150000   38.910000   41.370000  2251    201
    209  HC    51.960000   38.470000   43.060000  2251    201
    210  HC    52.830000   37.450000   42.020000  2251    201
    211  N     48.270000   40.540000   43.750000  2210    194    212    218
    212  CT    47.390000   41.700000   43.950000  2211    211    213    215    216
    213  C     46.300000   41.800000   42.820000  2212    212    214    225
    214  O     46.610000   42.030000   41.630000  2213    213
    215  H1    47.000000   41.510000   44.950000  2214    212
    216  CT    48.290000   42.890000   44.080000  2215    212    217    219    220
    217  CT    49.490000   42.530000   43.230000  2216    216    218    221    222
    218  CT    49.600000   41.100000   43.570000  2217    211    217    223    224
    219  HC    48.540000   43.060000   45.130000  2218    216
    220  HC    47.840000   43.820000   43.650000  2218    216
    221  HC    50.300000   43.130000   43.490000  2219    217
    222  HC    49.190000   42.660000   42.220000  2219    217
    223  H1    50.090000   41.000000   44.520000  2220    218
    224  H1    50.210000   40.500000   42.880000  2220    218
    225  N     45.050000   41.800000   43.250000  2200    213    226    229
    226  CT    43.830000   41.920000   42.410000  2201    225    227    230    231
    227  C     43.470000   40.650000   41.500000  2202    226    228    237
    228  O     42.890000   40.860000   40.480000  2203    227
    229  H     44.940000   41.690000   44.220000  2204    225
    230  H1    43.020000   41.750000   43.150000  2205    226
    231  CT    43.730000   43.350000   41.830000  2206    226    232    235    236
    232  C     42.330000   43.670000   41.290000  2207    231    233    234
    233  O2    42.170000   44.420000   40.310000  2208    232
    234  O2    41.360000   43.230000   41.910000  2208    232
    235  HC    44.050000   44.000000   42.700000  2209    231
    236  HC    44.490000   43.410000   41.030000  2209    231
    237  N     43.900000   39.470000   41.810000  2143    227    238    241
    238  CT    43.530000   38.270000   41.140000  2144    237    239    242    243
    239  C     43.590000   38.400000   39.580000  2145    238    240    251
    240  O     42.490000   38.180000   38.970000  2146    239
    241  H     44.550000   39.400000   42.580000  2147    237
    242  H1    44.370000   37.570000   41.390000  2148    238
    243  CT    42.270000   37.760000   41.850000  2149    238    244    247    248
    244  C     41.790000   36.410000   41.310000  2150    243    245    246
    245  O     42.530000   35.480000   41.150000  2151    244
    246  N     40.520000   36.270000   40.900000  2152    244    249    250
    247  HC    42.500000   37.550000   42.880000  2153    243
    248  HC    41.440000   38.510000   41.900000  2153    243
    249  H     40.210000   35.360000   40.630000  2154    246
    250  H     39.820000   36.970000   40.970000  2154    246
    251  N     44.730000   38.610000   38.930000  2210    239    252    258
    252  CT    44.850000   38.650000   37.520000  2211    251    253    255    256
    253  C     44.610000   37.350000   36.750000  2212    252    254    265
    254  O     44.990000   36.290000   37.290000  2213    253
    255  H1    44.160000   39.400000   37.160000  2214    252
    256  CT    46.230000   39.350000   37.330000  2215    252    257    259    260
    257  CT    47.070000   38.930000   38.500000  2216    256    258    261    262
    258  CT    46.050000   38.700000   39.610000  2217    251    257    263    264
    259  HC    46.060000   40.440000   37.230000  2218    256
    260  HC    46.630000   38.960000   36.350000  2218    256
    261  HC    47.890000   39.600000   38.750000  2219    257
    262  HC    47.490000   37.970000   38.320000  2219    257
    263  H1    46.050000   39.560000   40.310000  2220    258
    264  H1    46.330000   37.710000   40.010000  2220    258
    265  N     44.110000   37.430000   35.500000  2182    253    266    269
    266  CT    44.060000   36.380000   34.500000  2183    265    267    270    271
    267  C     45.510000   35.970000   34.120000  2184    266    268    284
    268  O     46.350000   36.830000   33.840000  2185    267
    269  H     43.750000   38.370000   35.190000  2186    265
    270  H1    43.620000   35.510000   34.940000  2187    266
    271  CT    43.260000   36.800000   33.260000  2107    266    272    273    275
    272  CT    41.820000   37.200000   33.630000  2108    271    274    276    277
    273  CT    43.140000   35.640000   32.230000  2109    271    278    279    280
    274  CT    41.340000   38.150000   32.500000  2110    272    281    282    283
    275  HC    43.730000   37.640000   32.730000  2111    271
    276  HC    41.230000   36.320000   33.620000  2112    272
    277  HC    41.720000   37.700000   34.550000  2112    272
    278  HC    44.170000   35.240000   31.920000  2113    273
    279  HC    42.540000   34.830000   32.590000  2113    273
    280  HC    42.740000   36.000000   31.310000  2113    273
    281  HC    41.840000   39.110000   32.450000  2114    274
    282  HC    41.340000   37.600000   31.530000  2114    274
    283  HC    40.260000   38.270000   32.630000  2114    274
    284  N     45.820000   34.710000   34.210000  2182    267    285    288
    285  CT    47.130000   34.200000   33.910000  2183    284    286    289    290
    286  C     47.060000   33.070000   32.900000  2184    285    287    303
    287  O     48.030000   32.830000   32.250000  2185    286
    288  H     45.090000   34.130000   34.640000  2186    284
    289  H1    47.740000   34.980000   33.390000  2187    285
    290  CT    47.930000   33.800000   35.190000  2107    285    291    292    294
    291  CT    47.260000   32.630000   36.000000  2108    290    293    295    296
    292  CT    48.180000   34.970000   36.180000  2109    290    297    298    299
    293  CT    48.250000   31.560000   36.470000  2110    291    300    301    302
    294  HC    48.820000   33.430000   34.770000  2111    290
    295  HC    46.640000   32.960000   36.790000  2112    291
    296  HC    46.550000   32.160000   35.380000  2112    291
    297  HC    47.230000   35.380000   36.610000  2113    292
    298  HC    48.860000   34.630000   37.000000  2113    292
    299  HC    48.750000   35.720000   35.630000  2113    292
    300  HC    48.580000   31.010000   35.630000  2114    293
    301  HC    49.030000   32.000000   37.040000  2114    293
    302  HC    47.640000   30.960000   37.160000  2114    293
    303  N     45.850000   32.560000   32.590000  2155    286    304    307
    304  CT    45.510000   31.820000   31.340000  2156    303    305    308    309
    305  C     44.100000   32.280000   30.900000  2157    304    306    323
    306  O     43.260000   32.520000   31.790000  2158    305
    307  H     45.040000   32.730000   33.120000  2159    303
    308  H1    46.260000   31.910000   30.530000  2160    304
    309  CT    45.380000   30.420000   31.910000  2161    304    310    316    317
    310  CA    45.270000   29.500000   30.710000  2162    309    311    312
    311  CA    43.970000   29.240000   30.220000  2163    310    313    318
    312  CA    46.360000   28.930000   30.050000  2163    310    314    319
    313  CA    43.780000   28.360000   29.180000  2164    311    315    320
    314  CA    46.160000   28.050000   28.950000  2164    312    315    321
    315  CA    44.850000   27.780000   28.430000  2165    313    314    322
    316  HC    46.370000   30.280000   32.430000  2166    309
    317  HC    44.530000   30.360000   32.620000  2166    309
    318  HA    43.150000   29.660000   30.720000  2167    311
    319  HA    47.400000   29.070000   30.410000  2167    312
    320  HA    42.790000   28.040000   28.920000  2168    313
    321  HA    47.050000   27.740000   28.440000  2168    314
    322  HA    44.570000   27.000000   27.680000  2169    315
    323  N     43.930000   32.360000   29.570000  2252    305    324    327
    324  CT    42.690000   32.590000   28.890000  2253    323    325    328    329
    325  C     42.590000   31.680000   27.700000  2254    324    326    333
    326  O     43.290000   31.870000   26.710000  2255    325
    327  H     44.690000   32.160000   28.910000  2256    323
    328  H1    41.930000   32.220000   29.560000  2257    324
    329  CT    42.340000   34.040000   28.620000  2258    324    330    331    332
    330  HC    42.190000   34.530000   29.600000  2259    329
    331  HC    43.150000   34.530000   28.160000  2259    329
    332  HC    41.390000   33.960000   28.110000  2259    329
    333  N     41.590000   30.810000   27.620000  2260    325    334    337
    334  CT    41.370000   29.940000   26.440000  2261    333    335    338    339
    335  C     41.150000   30.720000   25.160000  2262    334    336    344
    336  O     40.880000   31.910000   25.130000  2263    335
    337  H     40.990000   30.910000   28.360000  2264    333
    338  H1    42.320000   29.390000   26.350000  2265    334
    339  CT    40.310000   28.970000   26.790000  2266    334    340    341    342
    340  OH    39.020000   29.550000   26.790000  2267    339    343
    341  H1    40.270000   28.120000   26.060000  2268    339
    342  H1    40.550000   28.480000   27.780000  2268    339
    343  HO    38.340000   28.850000   26.630000  2269    340
    344  N     41.370000   30.070000   24.010000  2200    335    345    348
    345  CT    41.100000   30.670000   22.690000  2201    344    346    349    350
    346  C     39.610000   30.820000   22.340000  2202    345    347    356
    347  O     39.220000   31.640000   21.540000  2203    346
    348  H     41.760000   29.090000   23.960000  2204    344
    349  H1    41.540000   31.680000   22.750000  2205    345
    350  CT    41.930000   29.840000   21.730000  2206    345    351    354    355
    351  C     41.950000   30.480000   20.320000  2207    350    352    353
    352  O2    41.370000   29.790000   19.440000  2208    351
    353  O2    42.580000   31.520000   20.040000  2208    351
    354  HC    42.890000   29.770000   22.240000  2209    350
    355  HC    41.550000   28.790000   21.680000  2209    350
    356  N     38.760000   30.070000   23.110000  2270    346    357    360
    357  CT    37.350000   30.450000   23.240000  2271    356    358    361    362
    358  C     37.010000   31.660000   24.040000  2272    357    359    363
    359  O     35.940000   32.230000   23.750000  2273    358
    360  H     39.230000   29.440000   23.820000  2274    356
    361  H1    36.860000   30.460000   22.250000  2275    357
    362  H1    36.920000   29.590000   23.820000  2275    357
    363  N     37.810000   32.000000   25.090000  2155    358    364    367
    364  CT    37.620000   33.250000   25.770000  2156    363    365    368    369
    365  C     38.010000   34.440000   24.890000  2157    364    366    383
    366  O     37.200000   35.360000   24.760000  2158    365
    367  H     38.620000   31.410000   25.220000  2159    363
    368  H1    36.540000   33.380000   25.970000  2160    364
    369  CT    38.240000   33.120000   27.200000  2161    364    370    376    377
    370  CA    38.080000   34.350000   28.080000  2162    369    371    372
    371  CA    39.000000   35.450000   27.980000  2163    370    373    378
    372  CA    36.950000   34.500000   28.950000  2163    370    374    379
    373  CA    38.820000   36.540000   28.770000  2164    371    375    380
    374  CA    36.860000   35.580000   29.800000  2164    372    375    381
    375  CA    37.740000   36.640000   29.690000  2165    373    374    382
    376  HC    37.790000   32.290000   27.760000  2166    369
    377  HC    39.240000   32.770000   27.100000  2166    369
    378  HA    39.800000   35.370000   27.200000  2167    371
    379  HA    36.210000   33.710000   29.040000  2167    372
    380  HA    39.510000   37.370000   28.640000  2168    373
    381  HA    35.940000   35.750000   30.430000  2168    374
    382  HA    37.490000   37.560000   30.250000  2169    375
    383  N     39.150000   34.360000   24.250000  2238    365    384    387
    384  CT    39.420000   35.360000   23.220000  2239    383    385    388    389
    385  C     38.260000   35.410000   22.160000  2240    384    386    402
    386  O     37.730000   36.490000   21.890000  2241    385
    387  H     39.740000   33.570000   24.460000  2242    383
    388  H1    39.490000   36.260000   23.660000  2243    384
    389  CT    40.710000   35.120000   22.430000  2244    384    390    393    394
    390  CT    41.960000   34.690000   23.200000  2245    389    391    392    395
    391  CT    43.200000   34.450000   22.310000  2246    390    396    397    398
    392  CT    42.450000   35.690000   24.270000  2247    390    399    400    401
    393  HC    40.560000   34.230000   21.810000  2248    389
    394  HC    40.980000   36.000000   21.800000  2248    389
    395  HC    41.720000   33.790000   23.700000  2249    390
    396  HC    43.040000   33.860000   21.440000  2250    391
    397  HC    43.700000   35.320000   21.920000  2250    391
    398  HC    43.940000   34.030000   23.010000  2250    391
    399  HC    41.670000   35.710000   25.130000  2251    392
    400  HC    43.410000   35.480000   24.660000  2251    392
    401  HC    42.540000   36.600000   23.850000  2251    392
    402  N     37.720000   34.240000   21.700000  2115    385    403    406
    403  CT    36.580000   34.350000   20.790000  2116    402    404    407    408
    404  C     35.220000   34.940000   21.410000  2117    403    405    417
    405  O     34.420000   35.620000   20.730000  2118    404
    406  H     38.150000   33.310000   21.750000  2119    402
    407  H1    36.870000   35.060000   20.020000  2120    403
    408  CT    36.510000   33.010000   20.110000  2121    403    409    413    414
    409  CT    35.180000   32.720000   19.350000  2122    408    410    415    416
    410  C     34.900000   31.300000   18.950000  2123    409    411    412
    411  O2    34.230000   31.080000   17.850000  2124    410
    412  O2    35.240000   30.360000   19.690000  2124    410
    413  HC    37.300000   32.970000   19.350000  2125    408
    414  HC    36.780000   32.260000   20.800000  2125    408
    415  HC    34.340000   33.080000   19.900000  2126    409
    416  HC    35.290000   33.380000   18.420000  2126    409
    417  N     34.950000   34.710000   22.760000  2238    404    418    421
    418  CT    33.730000   35.160000   23.410000  2239    417    419    422    423
    419  C     33.820000   36.590000   23.670000  2240    418    420    436
    420  O     32.820000   37.270000   23.490000  2241    419
    421  H     35.580000   34.150000   23.320000  2242    417
    422  H1    32.950000   35.040000   22.700000  2243    418
    423  CT    33.520000   34.460000   24.710000  2244    418    424    427    428
    424  CT    32.240000   34.700000   25.480000  2245    423    425    426    429
    425  CT    31.050000   34.180000   24.750000  2246    424    430    431    432
    426  CT    32.520000   34.020000   26.820000  2247    424    433    434    435
    427  HC    33.510000   33.380000   24.540000  2248    423
    428  HC    34.450000   34.610000   25.340000  2248    423
    429  HC    32.150000   35.770000   25.670000  2249    424
    430  HC    31.040000   34.590000   23.770000  2250    425
    431  HC    31.090000   33.180000   24.550000  2250    425
    432  HC    30.200000   34.440000   25.350000  2250    425
    433  HC    32.860000   33.030000   26.670000  2251    426
    434  HC    33.260000   34.570000   27.400000  2251    426
    435  HC    31.570000   33.890000   27.480000  2251    426
    436  N     35.020000   37.110000   24.020000  2188    419    437    440
    437  CT    35.150000   38.490000   24.490000  2189    436    438    441    442
    438  C     35.660000   39.480000   23.550000  2190    437    439    450
    439  O     35.510000   40.680000   23.770000  2191    438
    440  H     35.830000   36.570000   24.180000  2192    436
    441  H1    34.180000   38.940000   24.780000  2193    437
    442  CT    36.040000   38.470000   25.710000  2194    437    443    444    445
    443  OH    37.350000   38.180000   25.570000  2195    442    446
    444  CT    35.500000   37.560000   26.790000  2196    442    447    448    449
    445  H1    36.050000   39.490000   26.130000  2197    442
    446  HO    37.480000   37.290000   25.660000  2198    443
    447  HC    34.500000   37.630000   26.950000  2199    444
    448  HC    35.700000   36.490000   26.600000  2199    444
    449  HC    35.970000   37.850000   27.720000  2199    444
    450  N     36.370000   39.070000   22.460000  2115    438    451    454
    451  CT    37.030000   39.850000   21.420000  2116    450    452    455    456
    452  C     38.370000   40.460000   21.770000  2117    451    453    465
    453  O     39.030000   40.980000   20.860000  2118    452
    454  H     36.470000   38.040000   22.400000  2119    450
    455  H1    37.270000   39.120000   20.640000  2120    451
    456  CT    36.080000   40.890000   20.720000  2121    451    457    461    462
    457  CT    34.730000   40.310000   20.230000  2122    456    458    463    464
    458  C     33.980000   41.360000   19.390000  2123    457    459    460
    459  O2    33.550000   42.370000   19.970000  2124    458
    460  O2    33.570000   41.160000   18.230000  2124    458
    461  HC    35.910000   41.750000   21.290000  2125    456
    462  HC    36.620000   41.260000   19.840000  2125    456
    463  HC    34.940000   39.460000   19.600000  2126    457
    464  HC    34.070000   39.830000   21.010000  2126    457
    465  N     38.840000   40.440000   22.990000  2276    452    466    469
    466  CT    40.120000   40.920000   23.380000  2277    465    467    470    471
    467  C     41.290000   40.010000   23.030000  2278    466    468    486
    468  O     41.110000   38.800000   23.020000  2279    467
    469  H     38.280000   39.940000   23.690000  2280    465
    470  H1    40.370000   41.900000   22.990000  2281    466
    471  CT    40.080000   41.090000   24.890000  2282    466    472    479    480
    472  CA    39.150000   42.080000   25.530000  2283    471    473    474
    473  CA    39.610000   43.250000   26.120000  2284    472    475    481
    474  CA    37.790000   41.710000   25.670000  2284    472    476    482
    475  CA    38.730000   44.250000   26.580000  2285    473    477    483
    476  CA    36.840000   42.590000   26.250000  2285    474    477    484
    477  CA    37.370000   43.860000   26.680000  2286    475    476    478
    478  OH    36.540000   44.760000   27.230000  2287    477    485
    479  HC    39.930000   40.040000   25.300000  2288    471
    480  HC    41.060000   41.330000   25.190000  2288    471
    481  HA    40.700000   43.490000   26.090000  2289    473
    482  HA    37.450000   40.760000   25.350000  2289    474
    483  HA    39.070000   45.210000   26.900000  2290    475
    484  HA    35.780000   42.360000   26.280000  2290    476
    485  HO    36.930000   45.620000   27.180000  2291    478
    486  N     42.380000   40.630000   22.700000  2260    467    487    490
    487  CT    43.510000   39.830000   22.370000  2261    486    488    491    492
    488  C     44.310000   39.390000   23.620000  2262    487    489    497
    489  O     44.140000   40.020000   24.680000  2263    488
    490  H     42.510000   41.600000   22.860000  2264    486
    491  H1    43.320000   38.900000   21.850000  2265    487
    492  CT    44.390000   40.470000   21.310000  2266    487    493    494    495
    493  OH    45.180000   41.490000   21.860000  2267    492    496
    494  H1    44.980000   39.700000   20.770000  2268    492
    495  H1    43.690000   40.840000   20.650000  2268    492
    496  HO    44.720000   42.340000   21.910000  2269    493
    497  N     45.050000   38.270000   23.570000  2221    488    498    501
    498  CT    45.550000   37.540000   24.750000  2222    497    499    502    503
    499  C     46.330000   38.480000   25.720000  2223    498    500    521
    500  O     46.040000   38.540000   26.910000  2224    499
    501  H     45.250000   37.900000   22.650000  2225    497
    502  H1    44.740000   37.100000   25.320000  2226    498
    503  CT    46.350000   36.410000   24.180000  2227    498    504    510    511
    504  CT    46.770000   35.570000   25.400000  2228    503    505    512    513
    505  CT    47.190000   34.160000   25.170000  2229    504    506    514    515
    506  N2    46.000000   33.260000   25.090000  2230    505    507    516
    507  CA    45.780000   32.280000   24.280000  2231    506    508    509
    508  N2    46.470000   32.230000   23.190000  2232    507    517    518
    509  N2    45.010000   31.300000   24.590000  2232    507    519    520
    510  HC    45.800000   35.730000   23.540000  2233    503
    511  HC    47.250000   36.810000   23.670000  2233    503
    512  HC    47.530000   36.070000   26.090000  2234    504
    513  HC    45.880000   35.470000   26.000000  2234    504
    514  H1    47.740000   34.060000   24.220000  2235    505
    515  H1    47.720000   33.850000   26.050000  2235    505
    516  H     45.460000   33.230000   25.900000  2236    506
    517  H     46.290000   31.550000   22.530000  2237    508
    518  H     46.900000   33.100000   22.840000  2237    508
    519  H     45.140000   30.450000   24.020000  2237    509
    520  H     44.530000   31.300000   25.490000  2237    509
    521  N     47.240000   39.310000   25.240000  2115    499    522    525
    522  CT    48.050000   40.310000   25.930000  2116    521    523    526    527
    523  C     47.260000   41.480000   26.630000  2117    522    524    536
    524  O     47.810000   42.140000   27.570000  2118    523
    525  H     47.350000   39.140000   24.210000  2119    521
    526  H1    48.580000   39.700000   26.600000  2120    522
    527  CT    49.160000   40.730000   24.950000  2121    522    528    532    533
    528  CT    50.390000   41.310000   25.710000  2122    527    529    534    535
    529  C     51.460000   42.120000   24.950000  2123    528    530    531
    530  O2    51.730000   43.300000   25.270000  2124    529
    531  O2    52.070000   41.540000   24.040000  2124    529
    532  HC    49.510000   39.930000   24.320000  2125    527
    533  HC    48.730000   41.510000   24.280000  2125    527
    534  HC    50.050000   42.000000   26.460000  2126    528
    535  HC    50.990000   40.570000   26.270000  2126    528
    536  N     46.070000   41.710000   26.120000  2115    523    537    540
    537  CT    45.280000   42.860000   26.680000  2116    536    538    541    542
    538  C     44.650000   42.430000   28.030000  2117    537    539    551
    539  O     44.420000   43.290000   28.850000  2118    538
    540  H     45.610000   41.130000   25.380000  2119    536
    541  H1    45.870000   43.760000   26.850000  2120    537
    542  CT    44.160000   43.310000   25.670000  2121    537    543    547    548
    543  CT    44.690000   43.760000   24.330000  2122    542    544    549    550
    544  C     43.580000   44.360000   23.400000  2123    543    545    546
    545  O2    43.050000   43.630000   22.570000  2124    544
    546  O2    43.090000   45.430000   23.760000  2124    544
    547  HC    43.580000   42.360000   25.440000  2125    542
    548  HC    43.500000   44.030000   26.130000  2125    542
    549  HC    45.500000   44.460000   24.510000  2126    543
    550  HC    45.240000   42.950000   23.860000  2126    543
    551  N     44.300000   41.180000   28.130000  2182    538    552    555
    552  CT    43.620000   40.580000   29.330000  2183    551    553    556    557
    553  C     44.580000   39.840000   30.280000  2184    552    554    570
    554  O     44.330000   39.970000   31.470000  2185    553
    555  H     44.580000   40.630000   27.420000  2186    551
    556  H1    43.170000   41.310000   29.990000  2187    552
    557  CT    42.510000   39.590000   28.880000  2107    552    558    559    561
    558  CT    43.070000   38.450000   28.010000  2108    557    560    562    563
    559  CT    41.340000   40.290000   28.110000  2109    557    564    565    566
    560  CT    42.080000   37.260000   27.840000  2110    558    567    568    569
    561  HC    42.050000   39.090000   29.680000  2111    557
    562  HC    43.360000   38.790000   27.010000  2112    558
    563  HC    43.990000   37.960000   28.400000  2112    558
    564  HC    40.330000   39.780000   28.140000  2113    559
    565  HC    41.110000   41.260000   28.620000  2113    559
    566  HC    41.650000   40.380000   27.100000  2113    559
    567  HC    41.770000   36.790000   28.780000  2114    560
    568  HC    41.180000   37.480000   27.290000  2114    560
    569  HC    42.630000   36.480000   27.380000  2114    560
    570  N     45.620000   39.220000   29.880000  2238    553    571    574
    571  CT    46.590000   38.590000   30.780000  2239    570    572    575    576
    572  C     47.340000   39.570000   31.650000  2240    571    573    589
    573  O     47.650000   40.680000   31.160000  2241    572
    574  H     45.790000   38.930000   28.870000  2242    570
    575  H1    46.010000   37.890000   31.360000  2243    571
    576  CT    47.480000   37.680000   29.970000  2244    571    577    580    581
    577  CT    47.090000   36.210000   29.920000  2245    576    578    579    582
    578  CT    45.780000   36.010000   29.220000  2246    577    583    584    585
    579  CT    48.250000   35.320000   29.320000  2247    577    586    587    588
    580  HC    47.630000   38.080000   28.890000  2248    576
    581  HC    48.540000   37.770000   30.460000  2248    576
    582  HC    46.910000   35.890000   30.960000  2249    577
    583  HC    45.700000   36.390000   28.200000  2250    578
    584  HC    45.500000   35.020000   29.270000  2250    578
    585  HC    45.040000   36.530000   29.770000  2250    578
    586  HC    47.940000   34.300000   29.290000  2251    579
    587  HC    48.540000   35.550000   28.330000  2251    579
    588  HC    49.230000   35.500000   29.900000  2251    579
    589  N     47.210000   39.420000   33.010000  2270    572    590    593
    590  CT    47.750000   40.340000   34.000000  2271    589    591    594    595
    591  C     46.770000   41.400000   34.560000  2272    590    592    596
    592  O     47.170000   42.170000   35.380000  2273    591
    593  H     46.840000   38.580000   33.330000  2274    589
    594  H1    48.230000   39.870000   34.880000  2275    590
    595  H1    48.610000   40.850000   33.430000  2275    590
    596  N     45.450000   41.410000   34.160000  2221    591    597    600
    597  CT    44.400000   42.140000   34.870000  2222    596    598    601    602
    598  C     43.270000   41.210000   35.410000  2223    597    599    620
    599  O     43.170000   40.080000   34.910000  2224    598
    600  H     45.230000   40.680000   33.500000  2225    596
    601  H1    44.850000   42.590000   35.750000  2226    597
    602  CT    43.920000   43.340000   34.010000  2227    597    603    609    610
    603  CT    43.450000   43.010000   32.560000  2228    602    604    611    612
    604  CT    43.070000   44.100000   31.650000  2229    603    605    613    614
    605  N2    41.980000   44.890000   32.210000  2230    604    606    615
    606  CA    41.240000   45.860000   31.730000  2231    605    607    608
    607  N2    41.360000   46.180000   30.490000  2232    606    616    617
    608  N2    40.340000   46.480000   32.410000  2232    606    618    619
    609  HC    43.100000   43.760000   34.470000  2233    602
    610  HC    44.680000   44.090000   34.020000  2233    602
    611  HC    44.280000   42.430000   32.130000  2234    603
    612  HC    42.610000   42.300000   32.550000  2234    603
    613  H1    43.980000   44.740000   31.490000  2235    604
    614  H1    42.840000   43.640000   30.710000  2235    604
    615  H     41.580000   44.520000   33.130000  2236    605
    616  H     40.960000   47.030000   30.060000  2237    607
    617  H     42.050000   45.680000   29.870000  2237    607
    618  H     39.610000   46.930000   31.860000  2237    608
    619  H     40.080000   45.920000   33.200000  2237    608
    620  N     42.430000   41.770000   36.360000  2143    598    621    624
    621  CT    41.150000   41.150000   36.780000  2144    620    622    625    626
    622  C     40.010000   41.060000   35.740000  2145    621    623    634
    623  O     39.900000   41.960000   34.890000  2146    622
    624  H     42.610000   42.740000   36.540000  2147    620
    625  H1    41.300000   40.140000   37.080000  2148    621
    626  CT    40.710000   42.020000   37.970000  2149    621    627    630    631
    627  C     39.640000   41.330000   38.820000  2150    626    628    629
    628  O     38.460000   41.290000   38.400000  2151    627
    629  N     39.870000   40.550000   39.870000  2152    627    632    633
    630  HC    41.610000   42.190000   38.630000  2153    626
    631  HC    40.380000   43.010000   37.610000  2153    626
    632  H     39.070000   40.070000   40.400000  2154    629
    633  H     40.750000   40.660000   40.320000  2154    629
    634  N     39.210000   40.040000   35.730000  2252    622    635    638
    635  CT    38.160000   39.690000   34.700000  2253    634    636    639    640
    636  C     36.910000   40.600000   34.710000  2254    635    637    644
    637  O     36.020000   40.380000   33.860000  2255    636
    638  H     39.380000   39.370000   36.460000  2256    634
    639  H1    38.690000   39.890000   33.740000  2257    635
    640  CT    37.770000   38.230000   34.960000  2258    635    641    642    643
    641  HC    37.480000   38.100000   36.020000  2259    640
    642  HC    37.000000   37.910000   34.320000  2259    640
    643  HC    38.580000   37.600000   34.640000  2259    640
    644  N     36.780000   41.550000   35.650000  2221    636    645    648
    645  CT    35.740000   42.580000   35.760000  2222    644    646    649    650
    646  C     35.440000   43.420000   34.460000  2223    645    647    668
    647  O     34.450000   44.130000   34.480000  2224    646
    648  H     37.420000   41.460000   36.470000  2225    644
    649  H1    34.770000   42.120000   35.920000  2226    645
    650  CT    36.040000   43.420000   37.000000  2227    645    651    657    658
    651  CT    37.270000   44.330000   36.820000  2228    650    652    659    660
    652  CT    37.240000   45.360000   37.930000  2229    651    653    661    662
    653  N2    37.470000   44.740000   39.230000  2230    652    654    663
    654  CA    38.630000   44.470000   39.760000  2231    653    655    656
    655  N2    39.760000   44.840000   39.180000  2232    654    664    665
    656  N2    38.750000   43.970000   40.970000  2232    654    666    667
    657  HC    35.200000   43.990000   37.240000  2233    650
    658  HC    36.290000   42.720000   37.780000  2233    650
    659  HC    38.210000   43.800000   36.750000  2234    651
    660  HC    37.230000   44.880000   35.870000  2234    651
    661  H1    37.950000   46.130000   37.770000  2235    652
    662  H1    36.320000   45.870000   37.990000  2235    652
    663  H     36.740000   44.470000   39.840000  2236    653
    664  H     40.650000   44.410000   39.480000  2237    655
    665  H     39.860000   45.200000   38.270000  2237    655
    666  H     39.620000   43.840000   41.370000  2237    656
    667  H     37.870000   43.800000   41.450000  2237    656
    668  N     36.290000   43.400000   33.430000  2155    646    669    672
    669  CT    36.090000   44.220000   32.230000  2156    668    670    673    674
    670  C     34.990000   43.850000   31.300000  2157    669    671    688
    671  O     34.550000   44.610000   30.410000  2158    670
    672  H     37.240000   43.030000   33.590000  2159    668
    673  H1    35.940000   45.250000   32.530000  2160    669
    674  CT    37.440000   44.300000   31.580000  2161    669    675    681    682
    675  CA    38.120000   42.960000   31.230000  2162    674    676    677
    676  CA    37.800000   42.250000   30.060000  2163    675    678    683
    677  CA    39.170000   42.510000   32.080000  2163    675    679    684
    678  CA    38.500000   41.060000   29.790000  2164    676    680    685
    679  CA    39.920000   41.370000   31.770000  2164    677    680    686
    680  CA    39.480000   40.580000   30.690000  2165    678    679    687
    681  HC    37.320000   44.880000   30.630000  2166    674
    682  HC    38.080000   44.830000   32.310000  2166    674
    683  HA    37.160000   42.610000   29.290000  2167    676
    684  HA    39.330000   43.140000   32.970000  2167    677
    685  HA    38.350000   40.500000   28.890000  2168    678
    686  HA    40.620000   40.930000   32.440000  2168    679
    687  HA    39.960000   39.670000   30.470000  2169    680
    688  N     34.470000   42.650000   31.520000  2238    670    689    692
    689  CT    33.250000   42.190000   30.810000  2239    688    690    693    694
    690  C     31.920000   42.780000   31.310000  2240    689    691    707
    691  O     30.820000   42.340000   30.910000  2241    690
    692  H     34.870000   42.040000   32.230000  2242    688
    693  H1    33.380000   42.390000   29.730000  2243    689
    694  CT    33.290000   40.640000   30.890000  2244    689    695    698    699
    695  CT    34.640000   40.040000   30.310000  2245    694    696    697    700
    696  CT    34.420000   38.510000   30.470000  2246    695    701    702    703
    697  CT    34.810000   40.340000   28.820000  2247    695    704    705    706
    698  HC    33.090000   40.270000   31.920000  2248    694
    699  HC    32.480000   40.220000   30.280000  2248    694
    700  HC    35.510000   40.380000   30.870000  2249    695
    701  HC    34.240000   38.350000   31.560000  2250    696
    702  HC    33.510000   38.130000   29.950000  2250    696
    703  HC    35.280000   37.860000   30.090000  2250    696
    704  HC    34.030000   39.840000   28.210000  2251    697
    705  HC    34.940000   41.380000   28.560000  2251    697
    706  HC    35.700000   39.810000   28.620000  2251    697
    707  N     32.010000   43.550000   32.400000  2115    690    708    711
    708  CT    30.780000   44.070000   33.000000  2116    707    709    712    713
    709  C     30.370000   45.380000   32.180000  2117    708    710    722
    710  O     31.240000   46.070000   31.570000  2118    709
    711  H     32.920000   43.670000   32.900000  2119    707
    712  H1    29.900000   43.500000   33.040000  2120    708
    713  CT    31.070000   44.300000   34.510000  2121    708    714    718    719
    714  CT    30.050000   45.320000   35.170000  2122    713    715    720    721
    715  C     30.550000   46.790000   35.070000  2123    714    716    717
    716  O2    29.880000   47.700000   34.530000  2124    715
    717  O2    31.640000   47.040000   35.680000  2124    715
    718  HC    31.000000   43.390000   34.940000  2125    713
    719  HC    32.090000   44.700000   34.640000  2125    713
    720  HC    29.100000   45.240000   34.640000  2126    714
    721  HC    30.050000   45.190000   36.190000  2126    714
    722  N     29.040000   45.520000   32.020000  2270    709    723    726
    723  CT    28.470000   46.650000   31.280000  2271    722    724    727    728
    724  C     27.110000   46.960000   31.800000  2272    723    725    729
    725  O     26.720000   46.480000   32.920000  2273    724
    726  H     28.410000   44.920000   32.480000  2274    722
    727  H1    29.050000   47.520000   31.510000  2275    723
    728  H1    28.550000   46.490000   30.230000  2275    723
    729  N     26.390000   47.780000   31.130000  2210    724    730    736
    730  CT    25.200000   48.440000   31.780000  2211    729    731    733    734
    731  C     24.100000   47.490000   32.270000  2212    730    732    743
    732  O     23.400000   47.650000   33.280000  2213    731
    733  H1    25.580000   49.130000   32.490000  2214    730
    734  CT    24.690000   49.420000   30.710000  2215    730    735    737    738
    735  CT    25.850000   49.730000   29.790000  2216    734    736    739    740
    736  CT    26.550000   48.320000   29.800000  2217    729    735    741    742
    737  HC    24.410000   50.390000   31.190000  2218    734
    738  HC    23.880000   48.950000   30.140000  2218    734
    739  HC    26.450000   50.400000   30.350000  2219    735
    740  HC    25.510000   50.110000   28.790000  2219    735
    741  H1    27.590000   48.340000   29.460000  2220    736
    742  H1    25.990000   47.710000   29.130000  2220    736
    743  N     23.890000   46.360000   31.630000  2115    731    744    747
    744  CT    22.810000   45.370000   31.840000  2116    743    745    748    749
    745  C     23.420000   44.230000   32.610000  2117    744    746    758
    746  O     22.650000   43.320000   32.960000  2118    745
    747  H     24.420000   46.220000   30.780000  2119    743
    748  H1    22.020000   45.790000   32.410000  2120    744
    749  CT    22.170000   44.890000   30.510000  2121    744    750    754    755
    750  CT    21.390000   46.040000   29.840000  2122    749    751    756    757
    751  C     20.730000   45.600000   28.550000  2123    750    752    753
    752  O2    20.750000   46.390000   27.570000  2124    751
    753  O2    20.240000   44.470000   28.330000  2124    751
    754  HC    22.760000   44.380000   29.790000  2125    749
    755  HC    21.430000   44.140000   30.820000  2125    749
    756  HC    20.620000   46.450000   30.540000  2126    750
    757  HC    22.110000   46.880000   29.600000  2126    750
    758  N     24.710000   44.170000   32.930000  2188    745    759    762
    759  CT    25.300000   43.260000   33.920000  2189    758    760    763    764
    760  C     24.630000   43.500000   35.270000  2190    759    761    772
    761  O     24.820000   44.550000   35.880000  2191    760
    762  H     25.280000   44.960000   32.630000  2192    758
    763  H1    25.030000   42.270000   33.660000  2193    759
    764  CT    26.800000   43.360000   34.010000  2194    759    765    766    767
    765  OH    27.340000   43.260000   32.690000  2195    764    768
    766  CT    27.470000   42.190000   34.860000  2196    764    769    770    771
    767  H1    26.980000   44.310000   34.450000  2197    764
    768  HO    27.200000   42.330000   32.310000  2198    765
    769  HC    27.200000   41.220000   34.400000  2199    766
    770  HC    28.560000   42.220000   34.740000  2199    766
    771  HC    27.220000   42.140000   35.940000  2199    766
    772  N     23.850000   42.530000   35.830000  2200    760    773    776
    773  CT    23.120000   42.580000   37.120000  2201    772    774    777    778
    774  C     24.170000   42.730000   38.220000  2202    773    775    784
    775  O     24.860000   41.820000   38.580000  2203    774
    776  H     23.740000   41.690000   35.290000  2204    772
    777  H1    22.400000   43.410000   37.130000  2205    773
    778  CT    22.240000   41.350000   37.300000  2206    773    779    782    783
    779  C     21.600000   41.430000   38.680000  2207    778    780    781
    780  O2    21.540000   40.340000   39.300000  2208    779
    781  O2    21.420000   42.550000   39.230000  2208    779
    782  HC    21.470000   41.380000   36.540000  2209    778
    783  HC    22.760000   40.440000   37.150000  2209    778
    784  N     24.270000   43.970000   38.750000  2292    774    785    788
    785  CT    25.250000   44.240000   39.740000  2293    784    786    789    790
    786  C     25.100000   43.420000   41.000000  2294    785    787    801
    787  O     26.040000   43.200000   41.720000  2295    786
    788  H     23.660000   44.700000   38.380000  2296    784
    789  H1    26.230000   43.940000   39.300000  2297    785
    790  CT    25.330000   45.720000   40.080000  2298    785    791    795    796
    791  CT    26.020000   46.560000   39.030000  2299    790    792    797    798
    792  C     27.520000   46.240000   39.140000  2300    791    793    794
    793  O     28.080000   45.780000   40.130000  2301    792
    794  N     28.330000   46.570000   38.110000  2302    792    799    800
    795  HC    24.280000   46.090000   40.150000  2303    790
    796  HC    25.810000   45.800000   41.000000  2303    790
    797  HC    25.710000   46.330000   38.060000  2304    791
    798  HC    25.760000   47.570000   39.240000  2304    791
    799  H     29.310000   46.370000   38.050000  2305    794
    800  H     27.830000   47.050000   37.360000  2305    794
    801  N     23.840000   43.020000   41.370000  2252    786    802    805
    802  CT    23.640000   41.960000   42.430000  2253    801    803    806    807
    803  C     24.270000   40.600000   42.100000  2254    802    804    811
    804  O     25.000000   40.070000   42.940000  2255    803
    805  H     23.040000   43.380000   40.810000  2256    801
    806  H1    24.130000   42.330000   43.350000  2257    802
    807  CT    22.120000   41.800000   42.630000  2258    802    808    809    810
    808  HC    21.690000   42.730000   42.840000  2259    807
    809  HC    21.690000   41.450000   41.720000  2259    807
    810  HC    21.910000   41.010000   43.420000  2259    807
    811  N     24.220000   40.180000   40.820000  2188    803    812    815
    812  CT    24.920000   38.940000   40.390000  2189    811    813    816    817
    813  C     26.430000   39.100000   40.630000  2190    812    814    825
    814  O     27.030000   38.130000   41.110000  2191    813
    815  H     23.660000   40.590000   40.070000  2192    811
    816  H1    24.640000   38.160000   41.100000  2193    812
    817  CT    24.530000   38.340000   39.050000  2194    812    818    819    820
    818  OH    23.200000   37.990000   38.950000  2195    817    821
    819  CT    25.190000   36.940000   38.950000  2196    817    822    823    824
    820  H1    24.860000   38.990000   38.200000  2197    817
    821  HO    22.730000   38.830000   38.840000  2198    818
    822  HC    24.900000   36.290000   39.730000  2199    819
    823  HC    24.940000   36.500000   37.950000  2199    819
    824  HC    26.290000   37.070000   38.980000  2199    819
    825  N     26.990000   40.300000   40.390000  2170    813    826    829
    826  CT    28.400000   40.620000   40.720000  2171    825    827    830    831
    827  C     28.630000   40.640000   42.250000  2172    826    828    841
    828  O     29.660000   40.080000   42.660000  2173    827
    829  H     26.470000   41.010000   39.880000  2174    825
    830  H1    29.030000   39.860000   40.280000  2175    826
    831  CT    28.830000   41.990000   40.120000  2176    826    832    833    834
    832  CT    30.260000   42.350000   40.320000  2177    831    835    836    837
    833  CT    28.380000   42.060000   38.640000  2178    831    838    839    840
    834  HC    28.160000   42.730000   40.610000  2179    831
    835  HC    30.450000   43.380000   40.040000  2180    832
    836  HC    30.630000   42.380000   41.340000  2180    832
    837  HC    30.840000   41.670000   39.750000  2180    832
    838  HC    27.300000   42.110000   38.620000  2181    833
    839  HC    28.770000   43.020000   38.110000  2181    833
    840  HC    28.740000   41.260000   38.040000  2181    833
    841  N     27.660000   41.040000   43.120000  2292    827    842    845
    842  CT    27.880000   40.870000   44.610000  2293    841    843    846    847
    843  C     27.950000   39.410000   45.140000  2294    842    844    858
    844  O     28.780000   39.080000   45.990000  2295    843
    845  H     26.770000   41.380000   42.810000  2296    841
    846  H1    28.850000   41.310000   44.810000  2297    842
    847  CT    26.690000   41.620000   45.190000  2298    842    848    852    853
    848  CT    26.950000   41.890000   46.690000  2299    847    849    854    855
    849  C     27.760000   43.130000   46.990000  2300    848    850    851
    850  O     28.970000   43.060000   47.070000  2301    849
    851  N     27.200000   44.300000   47.310000  2302    849    856    857
    852  HC    26.590000   42.620000   44.750000  2303    847
    853  HC    25.780000   41.070000   45.010000  2303    847
    854  HC    25.970000   42.110000   47.010000  2304    848
    855  HC    27.260000   41.030000   47.200000  2304    848
    856  H     27.750000   45.080000   47.640000  2305    851
    857  H     26.160000   44.430000   47.170000  2305    851
    858  N     27.190000   38.510000   44.480000  2127    843    859    862
    859  CT    27.220000   37.050000   44.710000  2128    858    860    863    864
    860  C     28.550000   36.460000   44.320000  2129    859    861    880
    861  O     29.210000   35.740000   45.020000  2130    860
    862  H     26.470000   38.830000   43.840000  2131    858
    863  H1    27.100000   36.850000   45.770000  2132    859
    864  CT    26.130000   36.340000   43.950000  2133    859    865    869    870
    865  CT    24.730000   36.600000   44.450000  2134    864    866    871    872
    866  CT    23.750000   35.610000   43.780000  2135    865    867    873    874
    867  CT    22.350000   35.860000   44.350000  2136    866    868    875    876
    868  N3    22.150000   35.420000   45.740000  2137    867    877    878    879
    869  HC    26.160000   36.660000   42.920000  2138    864
    870  HC    26.350000   35.280000   43.890000  2138    864
    871  HC    24.800000   36.330000   45.480000  2139    865
    872  HC    24.490000   37.660000   44.300000  2139    865
    873  HC    23.850000   35.560000   42.690000  2140    866
    874  HC    24.120000   34.610000   44.070000  2140    866
    875  HP    22.090000   36.910000   44.320000  2141    867
    876  HP    21.660000   35.340000   43.640000  2141    867
    877  H     23.010000   35.240000   46.240000  2142    868
    878  H     21.490000   36.050000   46.280000  2142    868
    879  H     21.610000   34.560000   45.710000  2142    868
    880  N     28.970000   36.800000   43.130000  2182    860    881    884
    881  CT    30.330000   36.560000   42.640000  2183    880    882    885    886
    882  C     31.420000   37.110000   43.550000  2184    881    883    899
    883  O     32.360000   36.390000   43.880000  2185    882
    884  H     28.300000   37.300000   42.500000  2186    880
    885  H1    30.510000   35.450000   42.720000  2187    881
    886  CT    30.480000   37.100000   41.190000  2107    881    887    888    890
    887  CT    29.630000   36.380000   40.110000  2108    886    889    891    892
    888  CT    31.990000   37.000000   40.750000  2109    886    893    894    895
    889  CT    29.460000   37.050000   38.750000  2110    887    896    897    898
    890  HC    30.050000   38.110000   41.150000  2111    886
    891  HC    30.050000   35.370000   39.960000  2112    887
    892  HC    28.620000   36.220000   40.480000  2112    887
    893  HC    32.550000   37.700000   41.310000  2113    888
    894  HC    32.360000   35.990000   40.980000  2113    888
    895  HC    32.050000   37.340000   39.700000  2113    888
    896  HC    28.680000   36.500000   38.170000  2114    889
    897  HC    29.150000   38.070000   38.750000  2114    889
    898  HC    30.330000   36.950000   38.250000  2114    889
    899  N     31.280000   38.330000   44.090000  2221    882    900    903
    900  CT    32.280000   39.010000   45.000000  2222    899    901    904    905
    901  C     32.360000   38.400000   46.330000  2223    900    902    923
    902  O     33.420000   38.180000   46.820000  2224    901
    903  H     30.440000   38.900000   43.880000  2225    899
    904  H1    33.290000   39.070000   44.510000  2226    900
    905  CT    31.960000   40.450000   45.210000  2227    900    906    912    913
    906  CT    32.960000   41.390000   45.840000  2228    905    907    914    915
    907  CT    32.370000   42.810000   46.050000  2229    906    908    916    917
    908  N2    32.290000   43.600000   44.820000  2230    907    909    918
    909  CA    31.190000   44.110000   44.210000  2231    908    910    911
    910  N2    30.010000   44.170000   44.750000  2232    909    919    920
    911  N2    31.280000   44.570000   43.010000  2232    909    921    922
    912  HC    31.630000   40.950000   44.300000  2233    905
    913  HC    31.130000   40.500000   45.870000  2233    905
    914  HC    33.180000   41.100000   46.830000  2234    906
    915  HC    33.890000   41.500000   45.260000  2234    906
    916  H1    31.390000   42.700000   46.430000  2235    907
    917  H1    33.040000   43.410000   46.770000  2235    907
    918  H     33.110000   43.650000   44.260000  2236    908
    919  H     29.190000   44.510000   44.170000  2237    910
    920  H     29.780000   43.880000   45.690000  2237    910
    921  H     30.570000   45.220000   42.640000  2237    911
    922  H     32.230000   44.540000   42.540000  2237    911
    923  N     31.190000   37.900000   46.810000  2200    901    924    927
    924  CT    30.990000   37.120000   48.020000  2201    923    925    928    929
    925  C     31.710000   35.790000   47.960000  2202    924    926    935
    926  O     32.610000   35.410000   48.710000  2203    925
    927  H     30.390000   38.180000   46.310000  2204    923
    928  H1    31.420000   37.700000   48.890000  2205    924
    929  CT    29.520000   37.020000   48.300000  2206    924    930    933    934
    930  C     29.290000   36.160000   49.550000  2207    929    931    932
    931  O2    28.990000   34.960000   49.440000  2208    930
    932  O2    29.150000   36.770000   50.660000  2208    930
    933  HC    29.190000   38.010000   48.520000  2209    929
    934  HC    29.020000   36.720000   47.380000  2209    929
    935  N     31.370000   34.990000   46.940000  2252    925    936    939
    936  CT    31.820000   33.630000   46.750000  2253    935    937    940    941
    937  C     33.320000   33.530000   46.680000  2254    936    938    945
    938  O     33.870000   32.590000   47.190000  2255    937
    939  H     30.490000   35.260000   46.410000  2256    935
    940  H1    31.510000   33.070000   47.690000  2257    936
    941  CT    31.120000   32.930000   45.600000  2258    936    942    943    944
    942  HC    31.560000   33.370000   44.690000  2259    941
    943  HC    31.400000   31.810000   45.650000  2259    941
    944  HC    30.000000   32.950000   45.720000  2259    941
    945  N     33.960000   34.570000   46.100000  2182    937    946    949
    946  CT    35.410000   34.590000   46.060000  2183    945    947    950    951
    947  C     36.080000   34.760000   47.470000  2184    946    948    964
    948  O     37.040000   34.040000   47.700000  2185    947
    949  H     33.360000   35.290000   45.710000  2186    945
    950  H1    35.700000   33.630000   45.740000  2187    946
    951  CT    35.970000   35.660000   45.100000  2107    946    952    953    955
    952  CT    35.600000   35.280000   43.600000  2108    951    954    956    957
    953  CT    37.440000   36.050000   45.280000  2109    951    958    959    960
    954  CT    35.880000   36.420000   42.580000  2110    952    961    962    963
    955  HC    35.370000   36.520000   45.300000  2111    951
    956  HC    36.210000   34.380000   43.300000  2112    952
    957  HC    34.530000   34.960000   43.540000  2112    952
    958  HC    37.550000   36.580000   46.180000  2113    953
    959  HC    38.150000   35.270000   45.160000  2113    953
    960  HC    37.650000   36.870000   44.540000  2113    953
    961  HC    35.420000   36.120000   41.640000  2114    954
    962  HC    35.340000   37.370000   42.970000  2114    954
    963  HC    36.960000   36.610000   42.540000  2114    954
    964  N     35.650000   35.690000   48.330000  2221    947    965    968
    965  CT    36.150000   35.950000   49.670000  2222    964    966    969    970
    966  C     35.890000   34.810000   50.600000  2223    965    967    988
    967  O     36.640000   34.530000   51.510000  2224    966
    968  H     34.880000   36.290000   48.000000  2225    964
    969  H1    37.220000   35.950000   49.600000  2226    965
    970  CT    35.560000   37.190000   50.360000  2227    965    971    977    978
    971  CT    35.970000   38.640000   49.880000  2228    970    972    979    980
    972  CT    35.430000   39.660000   50.820000  2229    971    973    981    982
    973  N2    33.970000   39.520000   51.090000  2230    972    974    983
    974  CA    32.990000   40.080000   50.430000  2231    973    975    976
    975  N2    33.100000   40.970000   49.510000  2232    974    984    985
    976  N2    31.800000   39.670000   50.750000  2232    974    986    987
    977  HC    34.490000   37.130000   50.120000  2233    970
    978  HC    35.730000   37.030000   51.400000  2233    970
    979  HC    37.030000   38.740000   49.920000  2234    971
    980  HC    35.570000   38.810000   48.860000  2234    971
    981  H1    35.950000   39.670000   51.820000  2235    972
    982  H1    35.650000   40.650000   50.530000  2235    972
    983  H     33.700000   38.810000   51.780000  2236    973
    984  H     32.230000   41.470000   49.260000  2237    975
    985  H     33.980000   41.340000   49.120000  2237    975
    986  H     30.970000   40.080000   50.340000  2237    976
    987  H     31.570000   38.980000   51.420000  2237    976
    988  N     34.840000   34.110000   50.320000  2200    966    989    992
    989  CT    34.420000   32.820000   50.980000  2201    988    990    993    994
    990  C     35.080000   31.530000   50.410000  2202    989    991   1000
    991  O     34.860000   30.400000   50.780000  2203    990
    992  H     34.220000   34.500000   49.590000  2204    988
    993  H1    34.800000   32.870000   52.020000  2205    989
    994  CT    32.940000   32.690000   50.790000  2206    989    995    998    999
    995  C     32.240000   31.670000   51.710000  2207    994    996    997
    996  O2    31.580000   30.700000   51.230000  2208    995
    997  O2    32.510000   31.720000   52.910000  2208    995
    998  HC    32.520000   33.680000   50.920000  2209    994
    999  HC    32.800000   32.410000   49.780000  2209    994
   1000  N     35.860000   31.730000   49.400000  2292    990   1001   1004
   1001  CT    36.680000   30.740000   48.700000  2293   1000   1002   1005   1006
   1002  C     35.910000   29.440000   48.290000  2294   1001   1003   1017
   1003  O     36.510000   28.350000   48.340000  2295   1002
   1004  H     35.810000   32.660000   48.970000  2296   1000
   1005  H1    37.050000   31.150000   47.800000  2297   1001
   1006  CT    37.970000   30.440000   49.530000  2298   1001   1007   1011   1012
   1007  CT    38.700000   31.770000   49.640000  2299   1006   1008   1013   1014
   1008  C     40.150000   31.600000   50.020000  2300   1007   1009   1010
   1009  O     40.640000   30.570000   50.360000  2301   1008
   1010  N     40.920000   32.670000   50.080000  2302   1008   1015   1016
   1011  HC    37.720000   30.010000   50.540000  2303   1006
   1012  HC    38.660000   29.830000   48.930000  2303   1006
   1013  HC    38.820000   32.170000   48.650000  2304   1007
   1014  HC    38.060000   32.530000   50.220000  2304   1007
   1015  H     41.830000   32.480000   50.500000  2305   1010
   1016  H     40.590000   33.660000   50.190000  2305   1010
   1017  N     34.600000   29.510000   47.920000  2221   1002   1018   1021
   1018  CT    33.750000   28.260000   47.600000  2222   1017   1019   1022   1023
   1019  C     33.510000   28.020000   46.110000  2223   1018   1020   1041
   1020  O     33.960000   28.860000   45.320000  2224   1019
   1021  H     34.220000   30.470000   47.820000  2225   1017
   1022  H1    34.310000   27.330000   47.860000  2226   1018
   1023  CT    32.370000   28.370000   48.360000  2227   1018   1024   1030   1031
   1024  CT    31.560000   29.550000   47.920000  2228   1023   1025   1032   1033
   1025  CT    30.210000   29.530000   48.560000  2229   1024   1026   1034   1035
   1026  N2    29.250000   30.540000   48.100000  2230   1025   1027   1036
   1027  CA    29.170000   31.800000   48.540000  2231   1026   1028   1029
   1028  N2    29.860000   32.220000   49.540000  2232   1027   1037   1038
   1029  N2    28.350000   32.570000   47.940000  2232   1027   1039   1040
   1030  HC    31.760000   27.470000   48.150000  2233   1023
   1031  HC    32.500000   28.420000   49.460000  2233   1023
   1032  HC    32.050000   30.520000   48.190000  2234   1024
   1033  HC    31.440000   29.440000   46.830000  2234   1024
   1034  H1    29.770000   28.600000   48.340000  2235   1025
   1035  H1    30.320000   29.720000   49.610000  2235   1025
   1036  H     28.510000   30.160000   47.460000  2236   1026
   1037  H     29.730000   33.150000   49.860000  2237   1028
   1038  H     30.340000   31.530000   50.200000  2237   1028
   1039  H     28.390000   33.590000   48.220000  2237   1029
   1040  H     27.910000   32.260000   47.140000  2237   1029
   1041  N     32.800000   26.990000   45.770000  2115   1019   1042   1045
   1042  CT    32.210000   26.670000   44.430000  2116   1041   1043   1046   1047
   1043  C     30.810000   27.390000   44.350000  2117   1042   1044   1056
   1044  O     30.100000   27.410000   45.370000  2118   1043
   1045  H     32.680000   26.310000   46.470000  2119   1041
   1046  H1    32.820000   27.180000   43.680000  2120   1042
   1047  CT    32.170000   25.170000   44.040000  2121   1042   1048   1052   1053
   1048  CT    32.040000   24.950000   42.520000  2122   1047   1049   1054   1055
   1049  C     31.680000   23.490000   42.180000  2123   1048   1050   1051
   1050  O2    32.540000   22.590000   42.370000  2124   1049
   1051  O2    30.530000   23.320000   41.670000  2124   1049
   1052  HC    33.140000   24.740000   44.310000  2125   1047
   1053  HC    31.320000   24.730000   44.510000  2125   1047
   1054  HC    31.210000   25.670000   42.190000  2126   1048
   1055  HC    32.930000   25.260000   41.980000  2126   1048
   1056  N     30.480000   27.890000   43.170000  2188   1043   1057   1060
   1057  CT    29.200000   28.580000   42.930000  2189   1056   1058   1061   1062
   1058  C     28.720000   28.550000   41.470000  2190   1057   1059   1070
   1059  O     29.640000   28.550000   40.680000  2191   1058
   1060  H     31.040000   27.770000   42.310000  2192   1056
   1061  H1    28.540000   28.010000   43.580000  2193   1057
   1062  CT    29.270000   30.000000   43.590000  2194   1057   1063   1064   1065
   1063  OH    28.040000   30.740000   43.320000  2195   1062   1066
   1064  CT    30.320000   30.810000   42.790000  2196   1062   1067   1068   1069
   1065  H1    29.540000   29.910000   44.620000  2197   1062
   1066  HO    28.280000   31.760000   43.120000  2198   1063
   1067  HC    30.130000   30.670000   41.730000  2199   1064
   1068  HC    30.210000   31.870000   42.850000  2199   1064
   1069  HC    31.350000   30.500000   43.080000  2199   1064
   1070  N     27.390000   28.570000   41.120000  2188   1058   1071   1074
   1071  CT    26.940000   28.860000   39.740000  2189   1070   1072   1075   1076
   1072  C     25.980000   30.040000   39.730000  2190   1071   1073   1084
   1073  O     25.080000   30.110000   40.570000  2191   1072
   1074  H     26.640000   28.560000   41.800000  2192   1070
   1075  H1    27.840000   29.170000   39.220000  2193   1071
   1076  CT    26.360000   27.620000   38.960000  2194   1071   1077   1078   1079
   1077  OH    27.300000   26.570000   39.020000  2195   1076   1080
   1078  CT    25.990000   27.990000   37.570000  2196   1076   1081   1082   1083
   1079  H1    25.420000   27.340000   39.480000  2197   1076
   1080  HO    27.290000   26.140000   39.910000  2198   1077
   1081  HC    25.620000   27.110000   36.950000  2199   1078
   1082  HC    25.130000   28.580000   37.510000  2199   1078
   1083  HC    26.870000   28.420000   36.980000  2199   1078
   1084  N     26.230000   31.120000   38.930000  2170   1072   1085   1088
   1085  CT    25.210000   32.200000   38.680000  2171   1084   1086   1089   1090
   1086  C     25.160000   32.650000   37.170000  2172   1085   1087   1100
   1087  O     26.160000   32.470000   36.500000  2173   1086
   1088  H     27.040000   31.100000   38.470000  2174   1084
   1089  H1    24.250000   31.800000   39.020000  2175   1085
   1090  CT    25.500000   33.460000   39.470000  2176   1085   1091   1092   1093
   1091  CT    25.630000   33.260000   41.030000  2177   1090   1094   1095   1096
   1092  CT    26.930000   33.970000   38.990000  2178   1090   1097   1098   1099
   1093  HC    24.700000   34.200000   39.220000  2179   1090
   1094  HC    25.780000   34.210000   41.540000  2180   1091
   1095  HC    24.720000   32.880000   41.350000  2180   1091
   1096  HC    26.500000   32.630000   41.260000  2180   1091
   1097  HC    26.830000   34.410000   37.960000  2181   1092
   1098  HC    27.180000   34.830000   39.600000  2181   1092
   1099  HC    27.700000   33.170000   39.000000  2181   1092
   1100  N     24.000000   33.170000   36.770000  2292   1086   1101   1104
   1101  CT    23.720000   33.570000   35.380000  2293   1100   1102   1105   1106
   1102  C     23.660000   35.100000   35.150000  2294   1101   1103   1117
   1103  O     22.800000   35.710000   35.760000  2295   1102
   1104  H     23.260000   33.290000   37.480000  2296   1100
   1105  H1    24.560000   33.290000   34.790000  2297   1101
   1106  CT    22.540000   32.700000   34.820000  2298   1101   1107   1111   1112
   1107  CT    22.440000   32.890000   33.280000  2299   1106   1108   1113   1114
   1108  C     21.390000   31.990000   32.670000  2300   1107   1109   1110
   1109  O     21.630000   30.990000   31.960000  2301   1108
   1110  N     20.110000   32.370000   32.890000  2302   1108   1115   1116
   1111  HC    22.780000   31.690000   35.100000  2303   1106
   1112  HC    21.520000   32.920000   35.270000  2303   1106
   1113  HC    22.030000   33.880000   33.030000  2304   1107
   1114  HC    23.460000   32.740000   32.890000  2304   1107
   1115  H     19.390000   31.950000   32.330000  2305   1110
   1116  H     19.970000   33.190000   33.460000  2305   1110
   1117  N     24.500000   35.680000   34.310000  2238   1102   1118   1121
   1118  CT    24.440000   37.130000   34.030000  2239   1117   1119   1122   1123
   1119  C     24.710000   37.540000   32.530000  2240   1118   1120   1136
   1120  O     25.140000   36.720000   31.790000  2241   1119
   1121  H     25.240000   35.150000   33.880000  2242   1117
   1122  H1    23.420000   37.610000   34.190000  2243   1118
   1123  CT    25.340000   37.830000   35.070000  2244   1118   1124   1127   1128
   1124  CT    26.870000   37.820000   34.990000  2245   1123   1125   1126   1129
   1125  CT    27.440000   38.780000   36.040000  2246   1124   1130   1131   1132
   1126  CT    27.440000   36.380000   35.100000  2247   1124   1133   1134   1135
   1127  HC    25.130000   38.870000   35.100000  2248   1123
   1128  HC    25.090000   37.500000   36.020000  2248   1123
   1129  HC    27.160000   38.170000   34.010000  2249   1124
   1130  HC    26.990000   39.740000   35.880000  2250   1125
   1131  HC    27.200000   38.480000   37.120000  2250   1125
   1132  HC    28.540000   38.920000   36.010000  2250   1125
   1133  HC    27.220000   35.800000   34.230000  2251   1126
   1134  HC    28.560000   36.320000   35.370000  2251   1126
   1135  HC    26.930000   35.810000   35.900000  2251   1126
   1136  N     24.570000   38.830000   32.250000  2182   1119   1137   1140
   1137  CT    24.890000   39.460000   30.980000  2183   1136   1138   1141   1142
   1138  C     26.350000   40.070000   30.980000  2184   1137   1139   1155
   1139  O     26.660000   40.730000   31.940000  2185   1138
   1140  H     24.220000   39.380000   32.980000  2186   1136
   1141  H1    24.920000   38.720000   30.280000  2187   1137
   1142  CT    23.810000   40.490000   30.550000  2107   1137   1143   1144   1146
   1143  CT    22.370000   39.830000   30.570000  2108   1142   1145   1147   1148
   1144  CT    24.070000   41.010000   29.110000  2109   1142   1149   1150   1151
   1145  CT    22.140000   38.750000   29.540000  2110   1143   1152   1153   1154
   1146  HC    23.900000   41.270000   31.210000  2111   1142
   1147  HC    22.120000   39.390000   31.470000  2112   1143
   1148  HC    21.590000   40.590000   30.380000  2112   1143
   1149  HC    24.910000   41.690000   29.180000  2113   1144
   1150  HC    24.470000   40.230000   28.440000  2113   1144
   1151  HC    23.090000   41.410000   28.700000  2113   1144
   1152  HC    22.180000   39.220000   28.510000  2114   1145
   1153  HC    22.960000   38.060000   29.650000  2114   1145
   1154  HC    21.180000   38.300000   29.820000  2114   1145
   1155  N     27.150000   39.890000   29.930000  2143   1138   1156   1159
   1156  CT    28.500000   40.420000   29.760000  2144   1155   1157   1160   1161
   1157  C     28.790000   40.970000   28.340000  2145   1156   1158   1169
   1158  O     28.020000   40.800000   27.380000  2146   1157
   1159  H     26.750000   39.330000   29.220000  2147   1155
   1160  H1    28.550000   41.310000   30.400000  2148   1156
   1161  CT    29.560000   39.360000   30.350000  2149   1156   1162   1165   1166
   1162  C     29.660000   39.280000   31.930000  2150   1161   1163   1164
   1163  O     29.620000   38.170000   32.450000  2151   1162
   1164  N     29.820000   40.370000   32.660000  2152   1162   1167   1168
   1165  HC    29.210000   38.460000   30.020000  2153   1161
   1166  HC    30.540000   39.620000   29.950000  2153   1161
   1167  H     29.940000   40.360000   33.670000  2154   1164
   1168  H     29.970000   41.270000   32.260000  2154   1164
   1169  N     29.890000   41.700000   28.260000  2276   1157   1170   1173
   1170  CT    30.280000   42.660000   27.160000  2277   1169   1171   1174   1175
   1171  C     31.650000   42.280000   26.570000  2278   1170   1172   1190
   1172  O     32.530000   41.830000   27.290000  2279   1171
   1173  H     30.430000   41.780000   29.120000  2280   1169
   1174  H1    29.640000   42.500000   26.310000  2281   1170
   1175  CT    30.140000   44.080000   27.710000  2282   1170   1176   1183   1184
   1176  CA    28.700000   44.440000   28.140000  2283   1175   1177   1178
   1177  CA    28.160000   44.100000   29.350000  2284   1176   1179   1185
   1178  CA    27.910000   45.130000   27.210000  2284   1176   1180   1186
   1179  CA    26.830000   44.450000   29.650000  2285   1177   1181   1187
   1180  CA    26.680000   45.640000   27.550000  2285   1178   1181   1188
   1181  CA    26.090000   45.160000   28.700000  2286   1179   1180   1182
   1182  OH    24.750000   45.390000   28.900000  2287   1181   1189
   1183  HC    30.730000   44.200000   28.610000  2288   1175
   1184  HC    30.480000   44.840000   27.020000  2288   1175
   1185  HA    28.840000   43.660000   30.050000  2289   1177
   1186  HA    28.310000   45.290000   26.270000  2289   1178
   1187  HA    26.390000   44.220000   30.580000  2290   1179
   1188  HA    26.100000   46.210000   26.870000  2290   1180
   1189  HO    24.290000   46.020000   28.240000  2291   1182
   1190  N     31.790000   42.500000   25.240000  2188   1171   1191   1194
   1191  CT    32.960000   42.210000   24.380000  2189   1190   1192   1195   1196
   1192  C     33.780000   43.440000   24.090000  2190   1191   1193   1204
   1193  O     33.460000   44.530000   24.560000  2191   1192
   1194  H     30.960000   42.770000   24.820000  2192   1190
   1195  H1    33.630000   41.560000   24.950000  2193   1191
   1196  CT    32.530000   41.510000   23.040000  2194   1191   1197   1198   1199
   1197  OH    31.980000   42.510000   22.290000  2195   1196   1200
   1198  CT    31.550000   40.430000   23.320000  2196   1196   1201   1202   1203
   1199  H1    33.380000   41.050000   22.620000  2197   1196
   1200  HO    32.360000   42.590000   21.390000  2198   1197
   1201  HC    30.590000   40.910000   23.600000  2199   1198
   1202  HC    31.350000   39.830000   22.440000  2199   1198
   1203  HC    31.860000   39.790000   24.160000  2199   1198
   1204  N     34.900000   43.360000   23.410000  2127   1192   1205   1208
   1205  CT    35.710000   44.530000   23.030000  2128   1204   1206   1209   1210
   1206  C     34.970000   45.550000   22.250000  2129   1205   1207   1226
   1207  O     34.990000   46.670000   22.630000  2130   1206
   1208  H     35.220000   42.380000   23.180000  2131   1204
   1209  H1    35.880000   45.010000   24.000000  2132   1205
   1210  CT    36.930000   43.960000   22.370000  2133   1205   1211   1215   1216
   1211  CT    38.040000   44.960000   21.980000  2134   1210   1212   1217   1218
   1212  CT    38.710000   45.520000   23.250000  2135   1211   1213   1219   1220
   1213  CT    39.700000   46.650000   22.840000  2136   1212   1214   1221   1222
   1214  N3    40.940000   46.080000   22.110000  2137   1213   1223   1224   1225
   1215  HC    37.320000   43.170000   23.020000  2138   1210
   1216  HC    36.630000   43.640000   21.350000  2138   1210
   1217  HC    38.830000   44.580000   21.360000  2139   1211
   1218  HC    37.570000   45.680000   21.320000  2139   1211
   1219  HC    38.000000   45.960000   23.990000  2140   1212
   1220  HC    39.280000   44.760000   23.800000  2140   1212
   1221  HP    39.250000   47.470000   22.310000  2141   1213
   1222  HP    40.100000   47.080000   23.750000  2141   1213
   1223  H     41.410000   46.860000   21.670000  2142   1214
   1224  H     41.600000   45.590000   22.730000  2142   1214
   1225  H     40.700000   45.350000   21.440000  2142   1214
   1226  N     34.150000   45.140000   21.240000  2260   1206   1227   1230
   1227  CT    33.180000   45.970000   20.540000  2261   1226   1228   1231   1232
   1228  C     31.820000   46.040000   21.280000  2262   1227   1229   1237
   1229  O     30.780000   46.430000   20.800000  2263   1228
   1230  H     34.050000   44.140000   21.110000  2264   1226
   1231  H1    33.630000   47.040000   20.560000  2265   1227
   1232  CT    33.010000   45.610000   19.100000  2266   1227   1233   1234   1235
   1233  OH    32.410000   44.340000   18.890000  2267   1232   1236
   1234  H1    32.380000   46.400000   18.640000  2268   1232
   1235  H1    34.010000   45.620000   18.570000  2268   1232
   1236  HO    33.100000   43.640000   19.090000  2269   1233
   1237  N     31.830000   45.750000   22.580000  2270   1228   1238   1241
   1238  CT    30.670000   46.060000   23.520000  2271   1237   1239   1242   1243
   1239  C     29.400000   45.240000   23.400000  2272   1238   1240   1244
   1240  O     28.330000   45.680000   23.820000  2273   1239
   1241  H     32.730000   45.530000   22.950000  2274   1237
   1242  H1    31.030000   45.970000   24.540000  2275   1238
   1243  H1    30.380000   47.050000   23.450000  2275   1238
   1244  N     29.410000   44.030000   22.840000  2127   1239   1245   1248
   1245  CT    28.110000   43.370000   22.440000  2128   1244   1246   1249   1250
   1246  C     27.710000   42.510000   23.590000  2129   1245   1247   1266
   1247  O     28.600000   42.000000   24.290000  2130   1246
   1248  H     30.340000   43.700000   22.590000  2131   1244
   1249  H1    27.400000   44.200000   22.240000  2132   1245
   1250  CT    28.330000   42.590000   21.110000  2133   1245   1251   1255   1256
   1251  CT    28.480000   43.540000   19.950000  2134   1250   1252   1257   1258
   1252  CT    28.880000   42.790000   18.630000  2135   1251   1253   1259   1260
   1253  CT    30.280000   42.130000   18.790000  2136   1252   1254   1261   1262
   1254  N3    30.920000   41.520000   17.620000  2137   1253   1263   1264   1265
   1255  HC    29.260000   42.110000   21.250000  2138   1250
   1256  HC    27.480000   41.950000   20.960000  2138   1250
   1257  HC    27.550000   44.050000   19.710000  2139   1251
   1258  HC    29.240000   44.230000   20.180000  2139   1251
   1259  HC    28.160000   41.970000   18.470000  2140   1252
   1260  HC    28.880000   43.440000   17.800000  2140   1252
   1261  HP    30.840000   42.840000   19.230000  2141   1253
   1262  HP    30.170000   41.300000   19.490000  2141   1253
   1263  H     30.380000   40.760000   17.230000  2142   1254
   1264  H     31.000000   42.240000   16.870000  2142   1254
   1265  H     31.870000   41.200000   17.870000  2142   1254
   1266  N     26.410000   42.230000   23.710000  2127   1246   1267   1270
   1267  CT    25.840000   41.500000   24.850000  2128   1266   1268   1271   1272
   1268  C     25.820000   39.980000   24.530000  2129   1267   1269   1288
   1269  O     25.680000   39.610000   23.390000  2130   1268
   1270  H     25.800000   42.620000   23.030000  2131   1266
   1271  H1    26.550000   41.720000   25.730000  2132   1267
   1272  CT    24.410000   41.980000   25.270000  2133   1267   1273   1277   1278
   1273  CT    24.380000   43.340000   25.920000  2134   1272   1274   1279   1280
   1274  CT    22.970000   43.780000   26.330000  2135   1273   1275   1281   1282
   1275  CT    22.130000   43.970000   25.010000  2136   1274   1276   1283   1284
   1276  N3    20.790000   44.380000   25.470000  2137   1275   1285   1286   1287
   1277  HC    23.890000   41.960000   24.330000  2138   1272
   1278  HC    23.910000   41.250000   25.980000  2138   1272
   1279  HC    24.970000   43.260000   26.840000  2139   1273
   1280  HC    24.810000   44.100000   25.230000  2139   1273
   1281  HC    22.520000   42.970000   26.860000  2140   1274
   1282  HC    22.960000   44.670000   26.840000  2140   1274
   1283  HP    22.520000   44.780000   24.420000  2141   1275
   1284  HP    22.050000   43.050000   24.360000  2141   1275
   1285  H     20.240000   44.850000   24.820000  2142   1276
   1286  H     20.300000   43.580000   25.790000  2142   1276
   1287  H     20.830000   45.030000   26.280000  2142   1276
   1288  N     26.120000   39.280000   25.520000  2155   1268   1289   1292
   1289  CT    26.180000   37.830000   25.630000  2156   1288   1290   1293   1294
   1290  C     25.700000   37.310000   26.970000  2157   1289   1291   1308
   1291  O     25.780000   37.950000   28.040000  2158   1290
   1292  H     26.350000   39.840000   26.350000  2159   1288
   1293  H1    25.560000   37.450000   24.770000  2160   1289
   1294  CT    27.570000   37.250000   25.230000  2161   1289   1295   1301   1302
   1295  CA    28.770000   37.530000   26.120000  2162   1294   1296   1297
   1296  CA    29.650000   38.600000   25.830000  2163   1295   1298   1303
   1297  CA    29.060000   36.710000   27.230000  2163   1295   1299   1304
   1298  CA    30.860000   38.770000   26.600000  2164   1296   1300   1305
   1299  CA    30.220000   36.840000   27.970000  2164   1297   1300   1306
   1300  CA    31.210000   37.740000   27.550000  2165   1298   1299   1307
   1301  HC    27.540000   36.190000   25.060000  2166   1294
   1302  HC    27.640000   37.750000   24.240000  2166   1294
   1303  HA    29.360000   39.170000   24.970000  2167   1296
   1304  HA    28.390000   36.010000   27.650000  2167   1297
   1305  HA    31.520000   39.580000   26.460000  2168   1298
   1306  HA    30.360000   36.280000   28.880000  2168   1299
   1307  HA    32.160000   37.800000   28.060000  2169   1300
   1308  N     25.120000   36.120000   26.990000  2306   1290   1309   1312
   1309  CT    24.530000   35.550000   28.210000  2307   1308   1310   1313   1314
   1310  C     25.610000   34.600000   28.790000  2308   1309   1311   1332
   1311  O     25.910000   33.640000   28.110000  2309   1310
   1312  H     25.220000   35.440000   26.220000  2310   1308
   1313  H1    24.310000   36.400000   28.930000  2311   1309
   1314  CT    23.180000   34.860000   27.970000  2312   1309   1315   1324   1325
   1315  C*    22.200000   34.800000   29.090000  2313   1314   1316   1317
   1316  CW    22.410000   35.170000   30.380000  2314   1315   1318   1326
   1317  CB    20.810000   34.540000   28.940000  2315   1315   1319   1320
   1318  NA    21.230000   35.080000   31.050000  2316   1316   1319   1327
   1319  CN    20.210000   34.720000   30.210000  2317   1317   1318   1321
   1320  CA    19.930000   34.070000   27.930000  2318   1317   1322   1328
   1321  CA    18.830000   34.540000   30.500000  2319   1319   1323   1329
   1322  CA    18.510000   33.910000   28.130000  2320   1320   1323   1330
   1323  CA    17.980000   34.050000   29.440000  2321   1321   1322   1331
   1324  HC    22.770000   35.440000   27.130000  2322   1314
   1325  HC    23.260000   33.850000   27.490000  2322   1314
   1326  H4    23.360000   35.560000   30.790000  2323   1316
   1327  H     21.070000   35.460000   32.000000  2324   1318
   1328  HA    20.320000   33.950000   26.920000  2325   1320
   1329  HA    18.360000   34.760000   31.440000  2326   1321
   1330  HA    17.900000   33.520000   27.320000  2327   1322
   1331  HA    16.930000   33.880000   29.640000  2328   1323
   1332  N     26.070000   34.940000   29.980000  2143   1310   1333   1336
   1333  CT    27.050000   34.190000   30.720000  2144   1332   1334   1337   1338
   1334  C     26.480000   33.390000   31.880000  2145   1333   1335   1346
   1335  O     26.120000   33.980000   32.890000  2146   1334
   1336  H     25.810000   35.770000   30.400000  2147   1332
   1337  H1    27.570000   33.520000   30.030000  2148   1333
   1338  CT    28.180000   35.190000   31.210000  2149   1333   1339   1342   1343
   1339  C     29.330000   34.630000   31.920000  2150   1338   1340   1341
   1340  O     29.470000   33.430000   32.120000  2151   1339
   1341  N     30.150000   35.390000   32.530000  2152   1339   1344   1345
   1342  HC    28.560000   35.620000   30.280000  2153   1338
   1343  HC    27.720000   35.970000   31.770000  2153   1338
   1344  H     30.900000   35.030000   33.130000  2154   1341
   1345  H     29.820000   36.320000   32.730000  2154   1341
   1346  N     26.380000   32.060000   31.770000  2238   1334   1347   1350
   1347  CT    26.200000   31.200000   32.950000  2239   1346   1348   1351   1352
   1348  C     27.600000   30.930000   33.510000  2240   1347   1349   1365
   1349  O     28.370000   30.160000   32.900000  2241   1348
   1350  H     26.580000   31.660000   30.860000  2242   1346
   1351  H1    25.660000   31.640000   33.740000  2243   1347
   1352  CT    25.480000   29.890000   32.570000  2244   1347   1353   1356   1357
   1353  CT    25.420000   28.860000   33.700000  2245   1352   1354   1355   1358
   1354  CT    24.330000   29.260000   34.680000  2246   1353   1359   1360   1361
   1355  CT    24.990000   27.470000   33.080000  2247   1353   1362   1363   1364
   1356  HC    24.510000   30.140000   32.170000  2248   1352
   1357  HC    25.940000   29.440000   31.730000  2248   1352
   1358  HC    26.430000   28.820000   34.160000  2249   1353
   1359  HC    24.510000   30.140000   35.290000  2250   1354
   1360  HC    23.420000   29.540000   34.170000  2250   1354
   1361  HC    23.960000   28.360000   35.270000  2250   1354
   1362  HC    24.960000   26.700000   33.850000  2251   1355
   1363  HC    24.060000   27.500000   32.480000  2251   1355
   1364  HC    25.810000   27.030000   32.400000  2251   1355
   1365  N     27.940000   31.520000   34.640000  2238   1348   1366   1369
   1366  CT    29.230000   31.690000   35.330000  2239   1365   1367   1370   1371
   1367  C     29.460000   30.690000   36.550000  2240   1366   1368   1384
   1368  O     28.870000   30.930000   37.650000  2241   1367
   1369  H     27.250000   32.200000   34.920000  2242   1365
   1370  H1    29.990000   31.350000   34.600000  2243   1366
   1371  CT    29.510000   33.190000   35.650000  2244   1366   1372   1375   1376
   1372  CT    30.990000   33.400000   36.060000  2245   1371   1373   1374   1377
   1373  CT    32.060000   32.890000   35.030000  2246   1372   1378   1379   1380
   1374  CT    31.190000   34.920000   36.180000  2247   1372   1381   1382   1383
   1375  HC    29.280000   33.790000   34.810000  2248   1371
   1376  HC    28.870000   33.590000   36.450000  2248   1371
   1377  HC    31.140000   32.910000   36.980000  2249   1372
   1378  HC    31.750000   33.310000   34.030000  2250   1373
   1379  HC    32.930000   33.330000   35.450000  2250   1373
   1380  HC    32.060000   31.840000   35.040000  2250   1373
   1381  HC    31.290000   35.380000   35.180000  2251   1374
   1382  HC    30.320000   35.420000   36.610000  2251   1374
   1383  HC    32.120000   35.250000   36.750000  2251   1374
   1384  N     30.340000   29.710000   36.380000  2329   1367   1385   1388
   1385  CT    30.750000   28.610000   37.330000  2330   1384   1386   1389   1390
   1386  C     32.180000   28.880000   37.780000  2331   1385   1387   1401
   1387  O     33.120000   28.550000   37.090000  2332   1386
   1388  H     30.820000   29.810000   35.510000  2333   1384
   1389  H1    30.110000   28.710000   38.260000  2334   1385
   1390  CT    30.550000   27.240000   36.680000  2335   1385   1391   1396   1397
   1391  CC    30.930000   26.000000   37.460000  2336   1390   1392   1393
   1392  NB    31.740000   24.890000   37.000000  2337   1391   1394
   1393  CW    30.450000   25.810000   38.750000  2338   1391   1395   1398
   1394  CR    31.670000   24.070000   38.080000  2339   1392   1395   1399
   1395  NA    30.960000   24.600000   39.110000  2340   1393   1394   1400
   1396  HC    29.470000   27.080000   36.470000  2341   1390
   1397  HC    31.150000   27.130000   35.780000  2341   1390
   1398  H4    29.830000   26.390000   39.370000  2342   1393
   1399  H5    31.880000   23.000000   38.110000  2343   1394
   1400  H     30.660000   24.120000   39.950000  2344   1395
   1401  N     32.270000   29.470000   38.980000  2238   1386   1402   1405
   1402  CT    33.510000   29.620000   39.700000  2239   1401   1403   1406   1407
   1403  C     33.720000   28.420000   40.670000  2240   1402   1404   1420
   1404  O     32.800000   28.030000   41.420000  2241   1403
   1405  H     31.470000   29.570000   39.520000  2242   1401
   1406  H1    34.370000   29.700000   39.000000  2243   1402
   1407  CT    33.530000   30.990000   40.440000  2244   1402   1408   1411   1412
   1408  CT    33.250000   32.170000   39.540000  2245   1407   1409   1410   1413
   1409  CT    33.590000   33.520000   40.170000  2246   1408   1414   1415   1416
   1410  CT    33.960000   32.090000   38.200000  2247   1408   1417   1418   1419
   1411  HC    32.750000   31.000000   41.190000  2248   1407
   1412  HC    34.520000   30.980000   40.930000  2248   1407
   1413  HC    32.180000   32.300000   39.460000  2249   1408
   1414  HC    34.660000   33.720000   40.360000  2250   1409
   1415  HC    33.230000   34.270000   39.450000  2250   1409
   1416  HC    32.970000   33.530000   41.030000  2250   1409
   1417  HC    33.540000   31.320000   37.580000  2251   1410
   1418  HC    33.950000   33.060000   37.760000  2251   1410
   1419  HC    34.950000   31.840000   38.470000  2251   1410
   1420  N     34.930000   27.860000   40.530000  2292   1403   1421   1424
   1421  CT    35.380000   26.640000   41.240000  2293   1420   1422   1425   1426
   1422  C     36.810000   26.910000   41.830000  2294   1421   1423   1437
   1423  O     37.710000   27.290000   41.120000  2295   1422
   1424  H     35.550000   28.230000   39.850000  2296   1420
   1425  H1    34.600000   26.470000   41.950000  2297   1421
   1426  CT    35.360000   25.440000   40.330000  2298   1421   1427   1431   1432
   1427  CT    35.540000   24.160000   41.060000  2299   1426   1428   1433   1434
   1428  C     35.410000   23.010000   40.180000  2300   1427   1429   1430
   1429  O     36.080000   22.820000   39.110000  2301   1428
   1430  N     34.470000   22.110000   40.370000  2302   1428   1435   1436
   1431  HC    34.350000   25.450000   39.830000  2303   1426
   1432  HC    36.130000   25.540000   39.600000  2303   1426
   1433  HC    36.590000   24.050000   41.460000  2304   1427
   1434  HC    34.840000   23.950000   41.890000  2304   1427
   1435  H     34.450000   21.300000   39.760000  2305   1430
   1436  H     33.830000   22.190000   41.130000  2305   1430
   1437  N     37.090000   26.590000   43.080000  2210   1422   1438   1444
   1438  CT    38.400000   26.880000   43.680000  2211   1437   1439   1441   1442
   1439  C     39.470000   25.830000   43.180000  2212   1438   1440   1451
   1440  O     39.020000   24.780000   42.730000  2213   1439
   1441  H1    38.690000   27.920000   43.360000  2214   1438
   1442  CT    38.080000   26.960000   45.160000  2215   1438   1443   1445   1446
   1443  CT    36.750000   26.040000   45.350000  2216   1442   1444   1447   1448
   1444  CT    36.040000   26.130000   43.980000  2217   1437   1443   1449   1450
   1445  HC    37.780000   27.960000   45.430000  2218   1442
   1446  HC    38.820000   26.690000   45.850000  2218   1442
   1447  HC    36.190000   26.450000   46.170000  2219   1443
   1448  HC    37.020000   24.930000   45.460000  2219   1443
   1449  H1    35.270000   26.870000   44.020000  2220   1444
   1450  H1    35.570000   25.230000   43.670000  2220   1444
   1451  N     40.740000   26.150000   43.270000  2170   1439   1452   1455
   1452  CT    41.850000   25.260000   42.980000  2171   1451   1453   1456   1457
   1453  C     42.910000   25.240000   44.100000  2172   1452   1454   1467
   1454  O     43.750000   26.190000   44.180000  2173   1453
   1455  H     40.840000   27.130000   43.340000  2174   1451
   1456  H1    41.430000   24.260000   42.850000  2175   1452
   1457  CT    42.500000   25.610000   41.610000  2176   1452   1458   1459   1460
   1458  CT    43.620000   24.820000   41.160000  2177   1457   1461   1462   1463
   1459  CT    41.400000   25.500000   40.450000  2178   1457   1464   1465   1466
   1460  HC    42.720000   26.700000   41.690000  2179   1457
   1461  HC    44.430000   24.970000   41.860000  2180   1458
   1462  HC    43.430000   23.760000   41.090000  2180   1458
   1463  HC    44.090000   25.170000   40.210000  2180   1458
   1464  HC    41.100000   24.430000   40.290000  2181   1459
   1465  HC    40.700000   26.250000   40.740000  2181   1459
   1466  HC    41.840000   25.810000   39.560000  2181   1459
   1467  N     42.880000   24.130000   44.990000  2221   1453   1468   1471
   1468  CT    43.540000   23.890000   46.300000  2222   1467   1469   1472   1473
   1469  C     44.690000   22.930000   46.240000  2223   1468   1470   1491
   1470  O     44.670000   21.950000   45.540000  2224   1469
   1471  H     42.240000   23.390000   44.660000  2225   1467
   1472  H1    44.020000   24.890000   46.540000  2226   1468
   1473  CT    42.480000   23.470000   47.320000  2227   1468   1474   1480   1481
   1474  CT    41.530000   24.610000   47.760000  2228   1473   1475   1482   1483
   1475  CT    40.490000   24.100000   48.750000  2229   1474   1476   1484   1485
   1476  N2    39.980000   25.150000   49.610000  2230   1475   1477   1486
   1477  CA    38.840000   25.840000   49.400000  2231   1476   1478   1479
   1478  N2    37.910000   25.470000   48.640000  2232   1477   1487   1488
   1479  N2    38.560000   26.830000   50.180000  2232   1477   1489   1490
   1480  HC    41.880000   22.670000   46.930000  2233   1473
   1481  HC    43.050000   23.090000   48.180000  2233   1473
   1482  HC    42.130000   25.320000   48.220000  2234   1474
   1483  HC    41.040000   25.120000   46.930000  2234   1474
   1484  H1    39.660000   23.750000   48.100000  2235   1475
   1485  H1    40.940000   23.240000   49.320000  2235   1475
   1486  H     40.550000   25.490000   50.400000  2236   1476
   1487  H     37.070000   26.060000   48.590000  2237   1478
   1488  H     38.030000   24.650000   48.090000  2237   1478
   1489  H     37.690000   27.310000   50.120000  2237   1479
   1490  H     39.360000   27.240000   50.660000  2237   1479
   1491  N     45.680000   23.180000   47.090000  2200   1469   1492   1495
   1492  CT    46.830000   22.230000   47.320000  2201   1491   1493   1496   1497
   1493  C     46.530000   21.140000   48.370000  2202   1492   1494   1503
   1494  O     45.580000   21.370000   49.120000  2203   1493
   1495  H     45.770000   24.030000   47.590000  2204   1491
   1496  H1    47.210000   21.860000   46.410000  2205   1492
   1497  CT    47.960000   23.090000   47.910000  2206   1492   1498   1501   1502
   1498  C     49.410000   22.510000   47.540000  2207   1497   1499   1500
   1499  O2    49.580000   21.330000   47.080000  2208   1498
   1500  O2    50.370000   23.280000   47.780000  2208   1498
   1501  HC    47.810000   24.150000   47.570000  2209   1497
   1502  HC    47.820000   23.120000   49.000000  2209   1497
   1503  N     47.380000   20.140000   48.600000  2292   1493   1504   1507
   1504  CT    47.120000   19.050000   49.580000  2293   1503   1505   1508   1509
   1505  C     46.860000   19.550000   51.000000  2294   1504   1506   1520
   1506  O     46.110000   18.890000   51.740000  2295   1505
   1507  H     48.250000   20.210000   48.080000  2296   1503
   1508  H1    46.240000   18.550000   49.270000  2297   1504
   1509  CT    48.220000   17.880000   49.670000  2298   1504   1510   1514   1515
   1510  CT    48.360000   17.090000   48.420000  2299   1509   1511   1516   1517
   1511  C     49.030000   17.890000   47.260000  2300   1510   1512   1513
   1512  O     50.100000   18.400000   47.410000  2301   1511
   1513  N     48.410000   17.780000   46.100000  2302   1511   1518   1519
   1514  HC    49.210000   18.330000   49.970000  2303   1509
   1515  HC    47.910000   17.240000   50.510000  2303   1509
   1516  HC    49.030000   16.320000   48.590000  2304   1510
   1517  HC    47.440000   16.590000   48.160000  2304   1510
   1518  H     48.810000   18.240000   45.260000  2305   1513
   1519  H     47.550000   17.220000   45.980000  2305   1513
   1520  N     47.480000   20.700000   51.310000  2127   1505   1521   1524
   1521  CT    47.150000   21.390000   52.600000  2128   1520   1522   1525   1526
   1522  C     45.880000   22.290000   52.660000  2129   1521   1523   1542
   1523  O     45.790000   23.110000   53.560000  2130   1522
   1524  H     48.230000   20.980000   50.830000  2131   1520
   1525  H1    46.840000   20.680000   53.380000  2132   1521
   1526  CT    48.460000   21.910000   53.210000  2133   1521   1527   1531   1532
   1527  CT    49.030000   23.210000   52.520000  2134   1526   1528   1533   1534
   1528  CT    50.400000   23.510000   53.150000  2135   1527   1529   1535   1536
   1529  CT    50.880000   24.860000   52.600000  2136   1528   1530   1537   1538
   1530  N3    52.260000   25.150000   52.890000  2137   1529   1539   1540   1541
   1531  HC    48.250000   22.120000   54.220000  2138   1526
   1532  HC    49.190000   21.080000   53.240000  2138   1526
   1533  HC    49.160000   23.150000   51.470000  2139   1527
   1534  HC    48.420000   24.100000   52.840000  2139   1527
   1535  HC    50.310000   23.590000   54.300000  2140   1528
   1536  HC    51.040000   22.670000   52.950000  2140   1528
   1537  HP    50.870000   24.900000   51.480000  2141   1529
   1538  HP    50.270000   25.700000   52.930000  2141   1529
   1539  H     52.880000   24.550000   52.400000  2142   1530
   1540  H     52.420000   26.120000   52.670000  2142   1530
   1541  H     52.450000   25.020000   53.890000  2142   1530
   1542  N     44.910000   22.210000   51.720000  2270   1522   1543   1546
   1543  CT    43.590000   22.920000   51.740000  2271   1542   1544   1547   1548
   1544  C     43.800000   24.390000   51.370000  2272   1543   1545   1549
   1545  O     42.890000   25.260000   51.350000  2273   1544
   1546  H     45.010000   21.570000   50.990000  2274   1542
   1547  H1    42.900000   22.420000   51.110000  2275   1543
   1548  H1    43.230000   22.990000   52.750000  2275   1543
   1549  N     45.040000   24.740000   50.980000  2115   1544   1550   1553
   1550  CT    45.520000   26.130000   50.660000  2116   1549   1551   1554   1555
   1551  C     45.050000   26.450000   49.250000  2117   1550   1552   1564
   1552  O     45.480000   25.700000   48.310000  2118   1551
   1553  H     45.750000   23.990000   50.870000  2119   1549
   1554  H1    45.180000   26.890000   51.340000  2120   1550
   1555  CT    47.070000   26.150000   50.920000  2121   1550   1556   1560   1561
   1556  CT    47.530000   27.500000   50.440000  2122   1555   1557   1562   1563
   1557  C     48.880000   27.850000   51.000000  2123   1556   1558   1559
   1558  O2    49.930000   27.440000   50.510000  2124   1557
   1559  O2    48.930000   28.570000   52.040000  2124   1557
   1560  HC    47.350000   25.980000   52.010000  2125   1555
   1561  HC    47.480000   25.470000   50.170000  2125   1555
   1562  HC    47.460000   27.570000   49.360000  2126   1556
   1563  HC    46.870000   28.250000   50.810000  2126   1556
   1564  N     44.360000   27.590000   49.050000  2238   1551   1565   1568
   1565  CT    43.920000   27.910000   47.740000  2239   1564   1566   1569   1570
   1566  C     45.160000   28.440000   46.950000  2240   1565   1567   1583
   1567  O     45.900000   29.290000   47.360000  2241   1566
   1568  H     44.130000   28.250000   49.800000  2242   1564
   1569  H1    43.550000   27.010000   47.320000  2243   1565
   1570  CT    42.800000   28.990000   47.880000  2244   1565   1571   1574   1575
   1571  CT    42.110000   29.350000   46.520000  2245   1570   1572   1573   1576
   1572  CT    41.260000   28.220000   46.020000  2246   1571   1577   1578   1579
   1573  CT    41.260000   30.560000   46.650000  2247   1571   1580   1581   1582
   1574  HC    42.060000   28.510000   48.450000  2248   1570
   1575  HC    43.180000   29.930000   48.360000  2248   1570
   1576  HC    42.800000   29.620000   45.760000  2249   1571
   1577  HC    40.450000   28.010000   46.750000  2250   1572
   1578  HC    40.820000   28.540000   45.090000  2250   1572
   1579  HC    41.900000   27.390000   45.760000  2250   1572
   1580  HC    41.920000   31.300000   47.150000  2251   1573
   1581  HC    40.740000   30.780000   45.660000  2251   1573
   1582  HC    40.430000   30.310000   47.300000  2251   1573
   1583  N     45.280000   27.790000   45.770000  2292   1566   1584   1587
   1584  CT    46.260000   28.290000   44.830000  2293   1583   1585   1588   1589
   1585  C     45.680000   29.160000   43.750000  2294   1584   1586   1600
   1586  O     46.350000   30.110000   43.360000  2295   1585
   1587  H     44.730000   27.000000   45.510000  2296   1583
   1588  H1    47.020000   28.890000   45.240000  2297   1584
   1589  CT    46.910000   27.020000   44.250000  2298   1584   1590   1594   1595
   1590  CT    47.580000   26.020000   45.250000  2299   1589   1591   1596   1597
   1591  C     48.230000   24.830000   44.490000  2300   1590   1592   1593
   1592  O     47.470000   24.200000   43.730000  2301   1591
   1593  N     49.460000   24.470000   44.650000  2302   1591   1598   1599
   1594  HC    46.150000   26.530000   43.580000  2303   1589
   1595  HC    47.620000   27.320000   43.460000  2303   1589
   1596  HC    48.320000   26.590000   45.830000  2304   1590
   1597  HC    46.790000   25.530000   45.820000  2304   1590
   1598  H     49.710000   23.610000   44.190000  2305   1593
   1599  H     49.980000   24.870000   45.360000  2305   1593
   1600  N     44.600000   28.720000   43.080000  2276   1585   1601   1604
   1601  CT    44.000000   29.380000   41.880000  2277   1600   1602   1605   1606
   1602  C     42.450000   29.440000   41.980000  2278   1601   1603   1621
   1603  O     41.760000   28.700000   42.780000  2279   1602
   1604  H     44.010000   28.000000   43.390000  2280   1600
   1605  H1    44.260000   30.420000   41.870000  2281   1601
   1606  CT    44.430000   28.720000   40.530000  2282   1601   1607   1614   1615
   1607  CA    46.010000   28.740000   40.370000  2283   1606   1608   1609
   1608  CA    46.650000   29.930000   39.920000  2284   1607   1610   1616
   1609  CA    46.730000   27.670000   40.820000  2284   1607   1611   1617
   1610  CA    48.060000   29.970000   39.810000  2285   1608   1612   1618
   1611  CA    48.150000   27.720000   40.670000  2285   1609   1612   1619
   1612  CA    48.770000   28.840000   40.140000  2286   1610   1611   1613
   1613  OH    50.130000   28.810000   40.080000  2287   1612   1620
   1614  HC    44.210000   27.670000   40.680000  2288   1606
   1615  HC    43.890000   29.130000   39.680000  2288   1606
   1616  HA    45.940000   30.770000   39.620000  2289   1608
   1617  HA    46.280000   26.780000   41.240000  2289   1609
   1618  HA    48.550000   30.810000   39.350000  2290   1610
   1619  HA    48.740000   26.910000   41.010000  2290   1611
   1620  HO    50.460000   29.700000   40.060000  2291   1613
   1621  N     41.810000   30.210000   41.090000  2155   1602   1622   1625
   1622  CT    40.410000   30.020000   40.710000  2156   1621   1623   1626   1627
   1623  C     40.370000   29.670000   39.190000  2157   1622   1624   1641
   1624  O     41.060000   30.300000   38.380000  2158   1623
   1625  H     42.340000   30.810000   40.500000  2159   1621
   1626  H1    40.060000   29.120000   41.070000  2160   1622
   1627  CT    39.420000   31.170000   41.040000  2161   1622   1628   1634   1635
   1628  CA    39.150000   31.370000   42.530000  2162   1627   1629   1630
   1629  CA    38.050000   30.700000   43.150000  2163   1628   1631   1636
   1630  CA    39.720000   32.480000   43.180000  2163   1628   1632   1637
   1631  CA    37.690000   31.070000   44.430000  2164   1629   1633   1638
   1632  CA    39.360000   32.820000   44.460000  2164   1630   1633   1639
   1633  CA    38.280000   32.160000   45.090000  2165   1631   1632   1640
   1634  HC    39.860000   32.040000   40.660000  2166   1627
   1635  HC    38.460000   30.900000   40.580000  2166   1627
   1636  HA    37.550000   29.940000   42.620000  2167   1629
   1637  HA    40.440000   33.080000   42.720000  2167   1630
   1638  HA    36.740000   30.640000   44.780000  2168   1631
   1639  HA    39.860000   33.640000   44.990000  2168   1632
   1640  HA    37.930000   32.360000   46.180000  2169   1633
   1641  N     39.540000   28.640000   38.860000  2182   1623   1642   1645
   1642  CT    39.040000   28.450000   37.520000  2183   1641   1643   1646   1647
   1643  C     37.540000   28.720000   37.330000  2184   1642   1644   1660
   1644  O     36.790000   28.430000   38.290000  2185   1643
   1645  H     39.060000   28.180000   39.590000  2186   1641
   1646  H1    39.510000   29.280000   36.880000  2187   1642
   1647  CT    39.340000   27.020000   37.010000  2107   1642   1648   1649   1651
   1648  CT    39.050000   26.840000   35.490000  2108   1647   1650   1652   1653
   1649  CT    38.480000   25.990000   37.740000  2109   1647   1654   1655   1656
   1650  CT    39.390000   25.510000   34.910000  2110   1648   1657   1658   1659
   1651  HC    40.380000   26.780000   37.070000  2111   1647
   1652  HC    37.980000   27.080000   35.190000  2112   1648
   1653  HC    39.610000   27.640000   34.940000  2112   1648
   1654  HC    38.930000   25.010000   37.800000  2113   1649
   1655  HC    38.350000   26.200000   38.740000  2113   1649
   1656  HC    37.460000   25.970000   37.360000  2113   1649
   1657  HC    40.460000   25.330000   35.020000  2114   1650
   1658  HC    38.930000   24.690000   35.410000  2114   1650
   1659  HC    39.130000   25.620000   33.890000  2114   1650
   1660  N     37.190000   29.550000   36.380000  2270   1643   1661   1664
   1661  CT    35.800000   30.040000   36.130000  2271   1660   1662   1665   1666
   1662  C     35.430000   29.940000   34.680000  2272   1661   1663   1667
   1663  O     36.180000   30.330000   33.750000  2273   1662
   1664  H     37.970000   29.870000   35.810000  2274   1660
   1665  H1    35.090000   29.470000   36.690000  2275   1661
   1666  H1    35.660000   31.090000   36.300000  2275   1661
   1667  N     34.360000   29.220000   34.500000  2170   1662   1668   1671
   1668  CT    33.930000   28.760000   33.130000  2171   1667   1669   1672   1673
   1669  C     32.820000   29.630000   32.590000  2172   1668   1670   1683
   1670  O     31.860000   29.870000   33.320000  2173   1669
   1671  H     33.700000   28.970000   35.260000  2174   1667
   1672  H1    34.770000   28.970000   32.500000  2175   1668
   1673  CT    33.630000   27.280000   33.200000  2176   1668   1674   1675   1676
   1674  CT    33.530000   26.700000   31.800000  2177   1673   1677   1678   1679
   1675  CT    34.920000   26.620000   33.780000  2178   1673   1680   1681   1682
   1676  HC    32.710000   27.080000   33.900000  2179   1673
   1677  HC    34.490000   26.860000   31.360000  2180   1674
   1678  HC    33.250000   25.680000   31.820000  2180   1674
   1679  HC    32.750000   27.320000   31.370000  2180   1674
   1680  HC    34.900000   26.770000   34.890000  2181   1675
   1681  HC    34.820000   25.560000   33.630000  2181   1675
   1682  HC    35.880000   26.880000   33.210000  2181   1675
   1683  N     33.020000   30.330000   31.430000  2292   1669   1684   1687
   1684  CT    31.880000   31.110000   30.900000  2293   1683   1685   1688   1689
   1685  C     31.010000   30.190000   30.030000  2294   1684   1686   1700
   1686  O     31.590000   29.530000   29.060000  2295   1685
   1687  H     33.800000   30.190000   30.840000  2296   1683
   1688  H1    31.160000   31.480000   31.640000  2297   1684
   1689  CT    32.240000   32.360000   30.010000  2298   1684   1690   1694   1695
   1690  CT    32.940000   33.440000   30.860000  2299   1689   1691   1696   1697
   1691  C     34.350000   33.120000   31.290000  2300   1690   1692   1693
   1692  O     35.020000   32.300000   30.670000  2301   1691
   1693  N     34.920000   33.920000   32.160000  2302   1691   1698   1699
   1694  HC    32.910000   32.090000   29.210000  2303   1689
   1695  HC    31.400000   32.800000   29.500000  2303   1689
   1696  HC    32.820000   34.420000   30.430000  2304   1690
   1697  HC    32.260000   33.580000   31.690000  2304   1690
   1698  H     35.940000   33.850000   32.230000  2305   1693
   1699  H     34.340000   34.630000   32.540000  2305   1693
   1700  N     29.690000   30.010000   30.290000  2238   1685   1701   1704
   1701  CT    28.770000   29.140000   29.490000  2239   1700   1702   1705   1706
   1702  C     27.700000   29.940000   28.820000  2240   1701   1703   1719
   1703  O     27.500000   31.060000   29.130000  2241   1702
   1704  H     29.350000   30.380000   31.150000  2242   1700
   1705  H1    29.300000   28.650000   28.660000  2243   1701
   1706  CT    28.230000   27.920000   30.370000  2244   1701   1707   1710   1711
   1707  CT    28.890000   26.520000   30.100000  2245   1706   1708   1709   1712
   1708  CT    30.280000   26.520000   30.620000  2246   1707   1713   1714   1715
   1709  CT    28.230000   25.320000   30.780000  2247   1707   1716   1717   1718
   1710  HC    28.250000   28.240000   31.430000  2248   1706
   1711  HC    27.210000   27.830000   30.040000  2248   1706
   1712  HC    28.770000   26.360000   29.000000  2249   1707
   1713  HC    30.300000   26.740000   31.690000  2250   1708
   1714  HC    30.850000   25.620000   30.420000  2250   1708
   1715  HC    30.760000   27.340000   30.110000  2250   1708
   1716  HC    28.380000   25.340000   31.780000  2251   1709
   1717  HC    27.160000   25.310000   30.540000  2251   1709
   1718  HC    28.660000   24.360000   30.390000  2251   1709
   1719  N     27.110000   29.380000   27.770000  2200   1702   1720   1723
   1720  CT    25.940000   30.020000   27.120000  2201   1719   1721   1724   1725
   1721  C     24.740000   29.830000   28.010000  2202   1720   1722   1731
   1722  O     24.420000   28.690000   28.340000  2203   1721
   1723  H     27.230000   28.450000   27.480000  2204   1719
   1724  H1    26.240000   31.030000   26.930000  2205   1720
   1725  CT    25.550000   29.330000   25.780000  2206   1720   1726   1729   1730
   1726  C     24.890000   30.270000   24.780000  2207   1725   1727   1728
   1727  O2    24.030000   29.820000   23.920000  2208   1726
   1728  O2    25.150000   31.460000   24.880000  2208   1726
   1729  HC    26.520000   29.130000   25.350000  2209   1725
   1730  HC    25.010000   28.400000   25.990000  2209   1725
   1731  N     24.210000   30.980000   28.350000  2270   1721   1732   1735
   1732  CT    23.030000   31.120000   29.200000  2271   1731   1733   1736   1737
   1733  C     21.710000   30.940000   28.500000  2272   1732   1734   1738
   1734  O     21.580000   30.980000   27.260000  2273   1733
   1735  H     24.610000   31.760000   27.890000  2274   1731
   1736  H1    23.080000   30.510000   30.150000  2275   1732
   1737  H1    23.040000   32.130000   29.570000  2275   1732
   1738  N     20.640000   30.740000   29.250000  2260   1733   1739   1742
   1739  CT    19.190000   30.570000   28.800000  2261   1738   1740   1743   1744
   1740  C     18.210000   30.790000   29.870000  2262   1739   1741   1749
   1741  O     18.530000   30.790000   31.080000  2263   1740
   1742  H     20.850000   30.860000   30.250000  2264   1738
   1743  H1    18.990000   31.300000   27.970000  2265   1739
   1744  CT    19.130000   29.080000   28.340000  2266   1739   1745   1746   1747
   1745  OH    19.330000   28.180000   29.420000  2267   1744   1748
   1746  H1    18.120000   28.790000   27.920000  2268   1744
   1747  H1    19.860000   28.870000   27.510000  2268   1744
   1748  HO    20.260000   27.880000   29.260000  2269   1745
   1749  N     16.950000   30.930000   29.470000  2200   1740   1750   1753
   1750  CT    15.860000   31.100000   30.450000  2201   1749   1751   1754   1755
   1751  C     15.620000   29.800000   31.260000  2202   1750   1752   1761
   1752  O     16.150000   28.690000   30.940000  2203   1751
   1753  H     16.730000   30.810000   28.500000  2204   1749
   1754  H1    16.150000   31.870000   31.150000  2205   1750
   1755  CT    14.650000   31.580000   29.670000  2206   1750   1756   1759   1760
   1756  C     13.420000   31.700000   30.500000  2207   1755   1757   1758
   1757  O2    12.400000   31.080000   30.060000  2208   1756
   1758  O2    13.520000   32.290000   31.590000  2208   1756
   1759  HC    14.980000   32.590000   29.340000  2209   1755
   1760  HC    14.520000   31.010000   28.750000  2209   1755
   1761  N     14.850000   29.870000   32.320000  2345   1751   1762   1765
   1762  CT    14.660000   28.720000   33.240000  2346   1761   1763   1766   1767
   1763  C     13.380000   28.830000   34.070000  2347   1762   1764   1779
   1764  O     12.690000   29.850000   34.250000  2348   1763
   1765  H     14.410000   30.720000   32.510000  2349   1761
   1766  H1    14.510000   27.780000   32.640000  2350   1762
   1767  CT    15.940000   28.600000   34.100000  2351   1762   1768   1773   1774
   1768  CC    16.180000   29.790000   35.010000  2352   1767   1769   1770
   1769  NA    15.720000   29.880000   36.310000  2353   1768   1771   1775
   1770  CW    16.830000   30.940000   34.670000  2354   1768   1772   1776
   1771  CR    16.200000   31.010000   36.770000  2355   1769   1772   1777
   1772  NA    16.830000   31.670000   35.810000  2356   1770   1771   1778
   1773  HC    15.980000   27.710000   34.820000  2357   1767
   1774  HC    16.810000   28.440000   33.480000  2357   1767
   1775  H     15.150000   29.080000   36.710000  2358   1769
   1776  H4    17.330000   31.180000   33.740000  2359   1770
   1777  H5    16.010000   31.460000   37.760000  2360   1771
   1778  H     17.030000   32.690000   35.760000  2361   1772
   1779  N     13.200000   27.680000   34.740000  2362   1763   1780   1783
   1780  CT    12.360000   27.530000   35.960000  2363   1779   1781   1784   1785
   1781  C     13.060000   28.160000   37.170000  2364   1780   1782   1795
   1782  O2    14.230000   27.710000   37.390000  2365   1781
   1783  H     13.730000   26.860000   34.440000  2366   1779
   1784  H1    11.500000   28.130000   35.830000  2367   1780
   1785  CT    11.830000   26.110000   36.150000  2176   1780   1786   1787   1788
   1786  CT    10.920000   25.930000   37.400000  2177   1785   1789   1790   1791
   1787  CT    11.130000   25.660000   34.860000  2178   1785   1792   1793   1794
   1788  HC    12.660000   25.410000   36.150000  2179   1785
   1789  HC    10.110000   26.680000   37.280000  2180   1786
   1790  HC    10.420000   24.960000   37.480000  2180   1786
   1791  HC    11.310000   26.110000   38.340000  2180   1786
   1792  HC    10.640000   24.710000   35.040000  2181   1787
   1793  HC    10.390000   26.480000   34.680000  2181   1787
   1794  HC    11.740000   25.600000   34.040000  2181   1787
   1795  O2    12.570000   29.090000   37.840000  2365   1781
   1796  OW    36.680000   40.530000   43.280000  2368   1797   1798
   1797  HW    36.300000   40.040000   44.020000  2369   1796
   1798  HW    36.130000   41.310000   43.210000  2369   1796
   1799  OW    37.740000   43.340000   44.350000  2368   1800   1801
   1800  HW    37.290000   43.760000   43.620000  2369   1799
   1801  HW    38.320000   42.700000   43.940000  2369   1799
   1802  OW    32.250000   43.220000   37.340000  2368   1803   1804
   1803  HW    32.100000   42.430000   36.830000  2369   1802
   1804  HW    32.870000   42.960000   38.020000  2369   1802
   1805  OW    37.630000   46.410000   42.720000  2368   1806   1807
   1806  HW    38.510000   46.310000   42.350000  2369   1805
   1807  HW    37.220000   45.560000   42.580000  2369   1805
   1808  OW    34.230000   46.420000   39.380000  2368   1809   1810
   1809  HW    33.410000   46.280000   38.920000  2369   1808
   1810  HW    34.500000   45.540000   39.660000  2369   1808
   1811  OW    38.210000   38.380000   40.660000  2368   1812   1813
   1812  HW    37.300000   38.670000   40.670000  2369   1811
   1813  HW    38.450000   38.370000   39.730000  2369   1811
   1814  OW    34.130000   47.290000   42.740000  2368   1815   1816
   1815  HW    33.620000   47.220000   43.550000  2369   1814
   1816  HW    34.290000   46.380000   42.490000  2369   1814
   1817  OW    39.720000   38.060000   38.030000  2368   1818   1819
   1818  HW    40.610000   38.070000   38.370000  2369   1817
   1819  HW    39.370000   37.200000   38.260000  2369   1817
   1820  OW    35.240000   44.380000   45.460000  2368   1821   1822
   1821  HW    34.960000   45.010000   44.790000  2369   1820
   1822  HW    36.070000   44.030000   45.140000  2369   1820
   1823  OW    39.270000   39.460000   43.460000  2368   1824   1825
   1824  HW    38.630000   39.860000   44.050000  2369   1823
   1825  HW    38.730000   38.980000   42.830000  2369   1823
   1826  OW    30.690000   45.990000   40.670000  2368   1827   1828
   1827  HW    31.180000   45.920000   39.850000  2369   1826
   1828  HW    29.850000   45.580000   40.480000  2369   1826
   1829  OW    35.730000   48.270000   40.620000  2368   1830   1831
   1830  HW    35.250000   47.600000   40.120000  2369   1829
   1831  HW    35.640000   48.000000   41.530000  2369   1829
   1832  OW    31.490000   45.870000   38.030000  2368   1833   1834
   1833  HW    31.530000   46.280000   37.160000  2369   1832
   1834  HW    31.560000   44.930000   37.850000  2369   1832
   1835  OW    38.640000   45.060000   46.090000  2368   1836   1837
   1836  HW    38.480000   44.500000   45.330000  2369   1835
   1837  HW    37.810000   45.080000   46.560000  2369   1835
   1838  OW    35.790000   39.210000   46.140000  2368   1839   1840
   1839  HW    34.990000   38.910000   46.580000  2369   1838
   1840  HW    36.490000   39.000000   46.760000  2369   1838
   1841  OW    32.630000   47.870000   45.220000  2368   1842   1843
   1842  HW    31.720000   47.910000   44.930000  2369   1841
   1843  HW    32.880000   48.790000   45.350000  2369   1841
   1844  OW    38.090000   47.820000   44.980000  2368   1845   1846
   1845  HW    37.740000   47.460000   44.160000  2369   1844
   1846  HW    38.470000   47.060000   45.430000  2369   1844
   1847  OW    34.020000   46.430000   47.060000  2368   1848   1849
   1848  HW    34.260000   45.570000   46.730000  2369   1847
   1849  HW    33.430000   46.790000   46.410000  2369   1847
   1850  OW    32.860000   48.920000   41.030000  2368   1851   1852
   1851  HW    32.250000   48.390000   40.510000  2369   1850
   1852  HW    33.330000   48.280000   41.570000  2369   1850
   1853  OW    40.490000   41.830000   43.970000  2368   1854   1855
   1854  HW    40.120000   41.140000   43.420000  2369   1853
   1855  HW    40.890000   42.440000   43.350000  2369   1853
   1856  OW    40.660000   46.700000   41.330000  2368   1857   1858
   1857  HW    40.610000   47.340000   40.610000  2369   1856
   1858  HW    41.270000   46.040000   41.020000  2369   1856
   1859  OW    41.250000   45.570000   43.680000  2368   1860   1861
   1860  HW    40.940000   45.810000   42.800000  2369   1859
   1861  HW    41.230000   44.610000   43.690000  2369   1859
   1862  OW    34.330000   46.670000   35.630000  2368   1863   1864
   1863  HW    34.320000   45.910000   35.050000  2369   1862
   1864  HW    33.410000   46.810000   35.850000  2369   1862
   1865  OW    34.260000   31.650000   44.520000  2368   1866   1867
   1866  HW    34.200000   30.740000   44.250000  2369   1865
   1867  HW    34.540000   31.620000   45.430000  2369   1865
   1868  OW    28.380000   45.330000   42.700000  2368   1869   1870
   1869  HW    27.470000   45.220000   42.950000  2369   1868
   1870  HW    28.380000   45.320000   41.740000  2369   1868
   1871  OW    29.520000   47.720000   43.660000  2368   1872   1873
   1872  HW    29.200000   46.820000   43.590000  2369   1871
   1873  HW    29.510000   48.050000   42.760000  2369   1871
   1874  OW    37.890000   48.760000   38.340000  2368   1875   1876
   1875  HW    37.120000   48.350000   38.740000  2369   1874
   1876  HW    37.770000   48.610000   37.400000  2369   1874
   1877  OW    35.620000   49.460000   45.290000  2368   1878   1879
   1878  HW    36.080000   48.710000   44.920000  2369   1877
   1879  HW    35.010000   49.740000   44.600000  2369   1877
   1880  OW    34.850000   49.800000   38.410000  2368   1881   1882
   1881  HW    34.750000   49.280000   39.210000  2369   1880
   1882  HW    33.970000   49.820000   38.030000  2369   1880
   1883  OW    35.660000   41.890000   48.070000  2368   1884   1885
   1884  HW    36.370000   42.460000   48.370000  2369   1883
   1885  HW    35.770000   41.860000   47.120000  2369   1883
   1886  OW    34.590000   50.460000   42.750000  2368   1887   1888
   1887  HW    33.850000   50.190000   42.210000  2369   1886
   1888  HW    35.290000   50.660000   42.120000  2369   1886
   1889  OW    40.160000   38.100000   45.750000  2368   1890   1891
   1890  HW    39.830000   38.340000   44.880000  2369   1889
   1891  HW    40.850000   37.460000   45.570000  2369   1889
   1892  OW    38.190000   39.020000   47.440000  2368   1893   1894
   1893  HW    38.540000   39.290000   48.290000  2369   1892
   1894  HW    38.960000   38.740000   46.940000  2369   1892
   1895  OW    29.890000   48.690000   40.040000  2368   1896   1897
   1896  HW    29.930000   49.150000   39.200000  2369   1895
   1897  HW    29.980000   47.770000   39.820000  2369   1895
   1898  OW    40.120000   44.610000   34.630000  2368   1899   1900
   1899  HW    40.000000   43.730000   35.000000  2369   1898
   1900  HW    40.590000   45.090000   35.310000  2369   1898
   1901  OW    37.680000   43.790000   48.840000  2368   1902   1903
   1902  HW    38.370000   43.310000   49.300000  2369   1901
   1903  HW    37.640000   44.640000   49.290000  2369   1901
   1904  OW    32.580000   49.200000   37.000000  2368   1905   1906
   1905  HW    32.560000   49.900000   36.360000  2369   1904
   1906  HW    32.120000   48.470000   36.570000  2369   1904
   1907  OW    36.960000   50.580000   41.150000  2368   1908   1909
   1908  HW    36.410000   49.890000   40.780000  2369   1907
   1909  HW    37.830000   50.190000   41.220000  2369   1907
   1910  OW    36.050000   48.750000   35.860000  2368   1911   1912
   1911  HW    35.560000   49.180000   36.560000  2369   1910
   1912  HW    35.580000   47.930000   35.720000  2369   1910
   1913  OW    39.720000   49.400000   40.150000  2368   1914   1915
   1914  HW    40.430000   49.030000   39.620000  2369   1913
   1915  HW    38.950000   49.320000   39.580000  2369   1913
   1916  OW    34.400000   26.080000   37.240000  2368   1917   1918
   1917  HW    33.550000   25.670000   37.100000  2369   1916
   1918  HW    34.240000   27.010000   37.110000  2369   1916
   1919  OW    40.410000   48.770000   45.100000  2368   1920   1921
   1920  HW    39.570000   48.440000   44.800000  2369   1919
   1921  HW    40.220000   49.200000   45.940000  2369   1919
   1922  OW    42.090000   44.650000   46.090000  2368   1923   1924
   1923  HW    42.940000   45.080000   46.140000  2369   1922
   1924  HW    41.630000   45.130000   45.390000  2369   1922
   1925  OW    40.500000   46.510000   36.990000  2368   1926   1927
   1926  HW    41.210000   46.500000   36.340000  2369   1925
   1927  HW    40.690000   47.270000   37.540000  2369   1925
   1928  OW    35.840000   48.480000   47.910000  2368   1929   1930
   1929  HW    35.750000   49.000000   47.110000  2369   1928
   1930  HW    35.280000   47.720000   47.770000  2369   1928
   1931  OW    32.640000   50.590000   45.670000  2368   1932   1933
   1932  HW    31.810000   51.020000   45.880000  2369   1931
   1933  HW    33.280000   51.300000   45.660000  2369   1931
   1934  OW    40.560000   44.470000   48.360000  2368   1935   1936
   1935  HW    41.100000   44.450000   47.570000  2369   1934
   1936  HW    39.670000   44.560000   48.030000  2369   1934
   1937  OW    41.310000   40.750000   46.650000  2368   1938   1939
   1938  HW    41.180000   41.530000   46.100000  2369   1937
   1939  HW    40.910000   40.040000   46.160000  2369   1937
   1940  OW    43.500000   43.940000   38.160000  2368   1941   1942
   1941  HW    44.140000   43.330000   38.500000  2369   1940
   1942  HW    42.930000   44.150000   38.900000  2369   1940
   1943  OW    31.170000   50.980000   40.750000  2368   1944   1945
   1944  HW    30.400000   50.430000   40.680000  2369   1943
   1945  HW    31.890000   50.380000   40.950000  2369   1943
   1946  OW    30.690000   48.880000   47.520000  2368   1947   1948
   1947  HW    30.220000   49.560000   47.990000  2369   1946
   1948  HW    30.560000   49.080000   46.600000  2369   1946
   1949  OW    34.000000   46.090000   49.830000  2368   1950   1951
   1950  HW    34.090000   47.030000   49.990000  2369   1949
   1951  HW    34.120000   45.990000   48.890000  2369   1949
   1952  OW    39.760000   35.730000   47.770000  2368   1953   1954
   1953  HW    39.160000   35.990000   47.070000  2369   1952
   1954  HW    39.290000   35.050000   48.250000  2369   1952
   1955  OW    30.460000   41.250000   48.940000  2368   1956   1957
   1956  HW    29.850000   40.660000   48.480000  2369   1955
   1957  HW    30.050000   42.110000   48.870000  2369   1955
   1958  OW    30.260000   44.300000   49.210000  2368   1959   1960
   1959  HW    29.720000   43.760000   48.640000  2369   1958
   1960  HW    30.090000   45.200000   48.930000  2369   1958
   1961  OW    29.630000   50.040000   45.220000  2368   1962   1963
   1962  HW    29.520000   50.920000   44.860000  2369   1961
   1963  HW    29.710000   49.470000   44.460000  2369   1961
   1964  OW    43.300000   47.310000   43.130000  2368   1965   1966
   1965  HW    42.550000   46.840000   43.490000  2369   1964
   1966  HW    43.400000   48.070000   43.690000  2369   1964
   1967  OW    41.860000   48.280000   38.910000  2368   1968   1969
   1968  HW    42.150000   49.010000   38.360000  2369   1967
   1969  HW    42.670000   47.810000   39.120000  2369   1967
   1970  OW    41.230000   50.250000   42.510000  2368   1971   1972
   1971  HW    40.780000   49.900000   41.730000  2369   1970
   1972  HW    41.360000   49.480000   43.070000  2369   1970
   1973  OW    26.250000   45.390000   44.410000  2368   1974   1975
   1974  HW    26.040000   45.130000   45.310000  2369   1973
   1975  HW    25.410000   45.650000   44.030000  2369   1973
   1976  OW    29.750000   49.410000   37.360000  2368   1977   1978
   1977  HW    30.640000   49.050000   37.350000  2369   1976
   1978  HW    29.610000   49.710000   36.460000  2369   1976
   1979  OW    33.460000   49.740000   48.540000  2368   1980   1981
   1980  HW    32.830000   49.070000   48.280000  2369   1979
   1981  HW    33.840000   50.030000   47.710000  2369   1979
   1982  OW    29.140000   46.660000   48.690000  2368   1983   1984
   1983  HW    29.510000   47.350000   48.140000  2369   1982
   1984  HW    29.200000   47.000000   49.580000  2369   1982
   1985  OW    38.190000   46.180000   50.060000  2368   1986   1987
   1986  HW    38.590000   46.120000   50.920000  2369   1985
   1987  HW    38.350000   47.080000   49.780000  2369   1985
   1988  OW    45.140000   41.890000   39.040000  2368   1989   1990
   1989  HW    44.360000   41.430000   39.360000  2369   1988
   1990  HW    45.830000   41.640000   39.660000  2369   1988
   1991  OW    28.460000   32.740000   26.860000  2368   1992   1993
   1992  HW    27.830000   32.550000   27.560000  2369   1991
   1993  HW    29.120000   32.060000   26.940000  2369   1991
   1994  OW    43.930000   46.770000   40.130000  2368   1995   1996
   1995  HW    43.680000   47.060000   41.000000  2369   1994
   1996  HW    43.900000   45.810000   40.170000  2369   1994
   1997  OW    38.640000   48.700000   49.200000  2368   1998   1999
   1998  HW    37.790000   48.630000   48.760000  2369   1997
   1999  HW    38.430000   49.070000   50.060000  2369   1997
   2000  OW    37.200000   51.830000   45.980000  2368   2001   2002
   2001  HW    38.120000   51.590000   45.900000  2369   2000
   2002  HW    36.720000   51.010000   45.890000  2369   2000
   2003  OW    33.690000   52.730000   44.270000  2368   2004   2005
   2004  HW    33.360000   53.220000   43.520000  2369   2003
   2005  HW    33.900000   51.870000   43.920000  2369   2003
   2006  OW    37.030000   47.950000   33.040000  2368   2007   2008
   2007  HW    36.120000   47.940000   32.760000  2369   2006
   2008  HW    36.980000   48.170000   33.980000  2369   2006
   2009  OW    42.400000   46.230000   35.220000  2368   2010   2011
   2010  HW    42.600000   46.900000   34.550000  2369   2009
   2011  HW    43.260000   45.920000   35.500000  2369   2009
   2012  OW    30.310000   30.540000   26.890000  2368   2013   2014
   2013  HW    30.950000   30.330000   27.570000  2369   2012
   2014  HW    30.200000   29.720000   26.410000  2369   2012
   2015  OW    23.050000   40.630000   33.970000  2368   2016   2017
   2016  HW    22.760000   41.480000   33.620000  2369   2015
   2017  HW    22.270000   40.070000   33.910000  2369   2015
   2018  OW    26.180000   48.300000   43.120000  2368   2019   2020
   2019  HW    25.530000   47.600000   43.050000  2369   2018
   2020  HW    27.020000   47.850000   43.200000  2369   2018
   2021  OW    32.170000   44.620000   51.140000  2368   2022   2023
   2022  HW    32.880000   45.140000   50.760000  2369   2021
   2023  HW    31.530000   44.530000   50.430000  2369   2021
   2024  OW    43.150000   48.860000   45.330000  2368   2025   2026
   2025  HW    42.300000   48.510000   45.600000  2369   2024
   2026  HW    43.140000   49.770000   45.630000  2369   2024
   2027  OW    35.580000   52.970000   41.360000  2368   2028   2029
   2028  HW    36.230000   53.380000   41.930000  2369   2027
   2029  HW    36.040000   52.240000   40.950000  2369   2027
   2030  OW    35.930000   52.490000   37.850000  2368   2031   2032
   2031  HW    35.630000   51.610000   38.100000  2369   2030
   2032  HW    35.840000   53.010000   38.650000  2369   2030
   2033  OW    44.640000   38.420000   45.200000  2368   2034   2035
   2034  HW    45.390000   38.980000   45.010000  2369   2033
   2035  HW    45.020000   37.640000   45.610000  2369   2033
   2036  OW    27.210000   47.690000   35.230000  2368   2037   2038
   2037  HW    26.880000   47.040000   34.610000  2369   2036
   2038  HW    28.130000   47.810000   34.990000  2369   2036
   2039  OW    40.160000   42.580000   50.360000  2368   2040   2041
   2040  HW    40.600000   41.770000   50.100000  2369   2039
   2041  HW    40.480000   43.240000   49.750000  2369   2039
   2042  OW    39.710000   52.430000   42.290000  2368   2043   2044
   2043  HW    40.200000   51.770000   42.780000  2369   2042
   2044  HW    38.820000   52.080000   42.220000  2369   2042
   2045  OW    34.420000   48.170000   32.210000  2368   2046   2047
   2046  HW    34.350000   49.020000   31.780000  2369   2045
   2047  HW    33.580000   47.740000   32.030000  2369   2045
   2048  OW    33.920000   45.330000   27.850000  2368   2049   2050
   2049  HW    34.560000   44.630000   27.700000  2369   2048
   2050  HW    33.500000   45.110000   28.680000  2369   2048
   2051  OW    40.740000   50.020000   47.790000  2368   2052   2053
   2052  HW    40.720000   50.960000   47.990000  2369   2051
   2053  HW    39.940000   49.680000   48.190000  2369   2051
   2054  OW    35.350000   23.270000   36.490000  2368   2055   2056
   2055  HW    34.960000   24.140000   36.590000  2369   2054
   2056  HW    35.900000   23.170000   37.270000  2369   2054
   2057  OW    32.230000   53.310000   41.620000  2368   2058   2059
   2058  HW    32.460000   53.180000   40.700000  2369   2057
   2059  HW    31.660000   52.570000   41.830000  2369   2057
   2060  OW    28.090000   33.290000   44.230000  2368   2061   2062
   2061  HW    28.580000   34.030000   44.600000  2369   2060
   2062  HW    27.310000   33.220000   44.780000  2369   2060
   2063  OW    29.840000   52.430000   44.310000  2368   2064   2065
   2064  HW    29.320000   53.150000   44.670000  2369   2063
   2065  HW    30.750000   52.730000   44.380000  2369   2063
   2066  OW    41.060000   40.220000   49.310000  2368   2067   2068
   2067  HW    41.170000   40.330000   48.370000  2369   2066
   2068  HW    40.820000   39.300000   49.420000  2369   2066
   2069  OW    44.390000   41.440000   46.090000  2368   2070   2071
   2070  HW    43.470000   41.230000   46.250000  2369   2069
   2071  HW    44.880000   40.830000   46.630000  2369   2069
   2072  OW    35.940000   44.690000   51.650000  2368   2073   2074
   2073  HW    36.480000   45.220000   51.070000  2369   2072
   2074  HW    35.060000   44.730000   51.270000  2369   2072
   2075  OW    31.100000   52.300000   38.440000  2368   2076   2077
   2076  HW    30.960000   51.670000   39.140000  2369   2075
   2077  HW    31.370000   51.770000   37.690000  2369   2075
   2078  OW    42.860000   24.400000   37.490000  2368   2079   2080
   2079  HW    42.070000   24.620000   37.990000  2369   2078
   2080  HW    42.730000   23.490000   37.240000  2369   2078
   2081  OW    40.020000   37.880000   49.920000  2368   2082   2083
   2082  HW    39.960000   37.280000   49.180000  2369   2081
   2083  HW    39.590000   37.420000   50.640000  2369   2081
   2084  OW    45.160000   44.260000   45.930000  2368   2085   2086
   2085  HW    44.890000   43.370000   45.660000  2369   2084
   2086  HW    45.770000   44.120000   46.650000  2369   2084
   2087  OW    35.200000   51.160000   34.070000  2368   2088   2089
   2088  HW    35.120000   51.420000   33.150000  2369   2087
   2089  HW    35.190000   50.200000   34.050000  2369   2087
   2090  OW    32.130000   51.840000   35.680000  2368   2091   2092
   2091  HW    32.950000   52.320000   35.570000  2369   2090
   2092  HW    31.570000   52.160000   34.980000  2369   2090
   2093  OW    31.780000   49.660000   33.290000  2368   2094   2095
   2094  HW    31.440000   48.770000   33.310000  2369   2093
   2095  HW    32.270000   49.750000   34.120000  2369   2093
   2096  OW    39.850000   52.530000   45.230000  2368   2097   2098
   2097  HW    40.740000   52.520000   44.880000  2369   2096
   2098  HW    39.320000   52.950000   44.560000  2369   2096
   2099  OW    43.140000   35.050000   48.360000  2368   2100   2101
   2100  HW    42.220000   35.300000   48.250000  2369   2099
   2101  HW    43.630000   35.750000   47.930000  2369   2099
   2102  OW    37.460000   51.970000   35.570000  2368   2103   2104
   2103  HW    36.740000   51.670000   35.000000  2369   2102
   2104  HW    37.040000   52.140000   36.410000  2369   2102
   2105  OW    45.690000   46.030000   43.710000  2368   2106   2107
   2106  HW    45.170000   45.490000   44.300000  2369   2105
   2107  HW    45.110000   46.730000   43.450000  2369   2105
   2108  OW    36.410000   24.040000   31.850000  2368   2109   2110
   2109  HW    36.330000   24.780000   32.460000  2369   2108
   2110  HW    37.350000   23.970000   31.680000  2369   2108
   2111  OW    34.300000   48.810000   51.190000  2368   2112   2113
   2112  HW    33.840000   49.260000   50.480000  2369   2111
   2113  HW    35.230000   48.870000   50.950000  2369   2111
   2114  OW    40.100000   52.520000   39.310000  2368   2115   2116
   2115  HW    39.770000   51.640000   39.130000  2369   2114
   2116  HW    40.050000   52.590000   40.270000  2369   2114
   2117  OW    41.540000   24.280000   32.460000  2368   2118   2119
   2118  HW    42.400000   24.380000   32.060000  2369   2117
   2119  HW    41.720000   23.900000   33.320000  2369   2117
   2120  OW    31.020000   48.580000   30.240000  2368   2121   2122
   2121  HW    31.250000   47.840000   30.810000  2369   2120
   2122  HW    31.010000   48.220000   29.360000  2369   2120
   2123  OW    24.460000   44.100000   46.150000  2368   2124   2125
   2124  HW    24.250000   43.200000   46.370000  2369   2123
   2125  HW    23.920000   44.300000   45.380000  2369   2123
   2126  OW    28.440000   39.270000   50.400000  2368   2127   2128
   2127  HW    28.630000   38.340000   50.490000  2369   2126
   2128  HW    27.480000   39.320000   50.390000  2369   2126
   2129  OW    45.320000   45.420000   36.590000  2368   2130   2131
   2130  HW    44.670000   45.010000   37.160000  2369   2129
   2131  HW    46.130000   44.960000   36.780000  2369   2129
   2132  OW    24.160000   46.500000   43.190000  2368   2133   2134
   2133  HW    23.560000   45.890000   43.610000  2369   2132
   2134  HW    23.630000   47.290000   43.050000  2369   2132
   2135  OW    36.190000   53.820000   44.330000  2368   2136   2137
   2136  HW    35.350000   53.440000   44.090000  2369   2135
   2137  HW    36.590000   53.180000   44.920000  2369   2135
   2138  OW    41.170000   45.440000   50.970000  2368   2139   2140
   2139  HW    41.980000   44.930000   50.980000  2369   2138
   2140  HW    40.920000   45.470000   50.050000  2369   2138
   2141  OW    34.310000   47.790000   29.210000  2368   2142   2143
   2142  HW    34.660000   47.560000   30.070000  2369   2141
   2143  HW    34.280000   46.960000   28.730000  2369   2141
   2144  OW    38.730000   22.140000   39.030000  2368   2145   2146
   2145  HW    38.970000   21.990000   38.110000  2369   2144
   2146  HW    37.820000   22.410000   38.990000  2369   2144
   2147  OW    39.070000   23.920000   31.320000  2368   2148   2149
   2148  HW    39.080000   24.320000   30.450000  2369   2147
   2149  HW    39.940000   24.090000   31.670000  2369   2147
   2150  OW    38.480000   40.550000   51.540000  2368   2151   2152
   2151  HW    37.960000   41.290000   51.860000  2369   2150
   2152  HW    39.070000   40.940000   50.890000  2369   2150
   2153  OW    39.320000   35.150000   50.520000  2368   2154   2155
   2154  HW    40.060000   35.340000   51.100000  2369   2153
   2155  HW    38.610000   34.890000   51.120000  2369   2153
   2156  OW    27.680000   41.780000   50.240000  2368   2157   2158
   2157  HW    27.910000   42.010000   51.140000  2369   2156
   2158  HW    28.110000   40.950000   50.080000  2369   2156
   2159  OW    29.230000   50.270000   34.700000  2368   2160   2161
   2160  HW    28.450000   50.350000   34.140000  2369   2159
   2161  HW    29.480000   49.350000   34.630000  2369   2159
   2162  OW    25.790000   47.760000   47.760000  2368   2163   2164
   2163  HW    25.790000   47.020000   48.370000  2369   2162
   2164  HW    26.390000   48.390000   48.140000  2369   2162
   2165  OW    32.500000   53.270000   47.320000  2368   2166   2167
   2166  HW    33.300000   53.750000   47.100000  2369   2165
   2167  HW    31.800000   53.760000   46.890000  2369   2165
   2168  OW    29.690000   50.780000   49.480000  2368   2169   2170
   2169  HW    30.120000   50.440000   50.260000  2369   2168
   2170  HW    29.890000   51.720000   49.480000  2369   2168
   2171  OW    29.360000   47.520000   51.390000  2368   2172   2173
   2172  HW    28.720000   47.540000   52.090000  2369   2171
   2173  HW    29.940000   48.270000   51.570000  2369   2171
   2174  OW    24.630000   39.230000   47.190000  2368   2175   2176
   2175  HW    23.720000   39.090000   46.940000  2369   2174
   2176  HW    24.640000   40.100000   47.580000  2369   2174
   2177  OW    44.170000   42.240000   48.970000  2368   2178   2179
   2178  HW    44.590000   41.400000   48.750000  2369   2177
   2179  HW    44.410000   42.820000   48.250000  2369   2177
   2180  OW    43.220000   50.440000   37.860000  2368   2181   2182
   2181  HW    43.230000   50.720000   36.950000  2369   2180
   2182  HW    43.050000   51.240000   38.360000  2369   2180
   2183  OW    33.350000   42.840000   52.950000  2368   2184   2185
   2184  HW    32.840000   43.430000   52.380000  2369   2183
   2185  HW    32.690000   42.330000   53.410000  2369   2183
   2186  OW    37.290000   42.560000   52.730000  2368   2187   2188
   2187  HW    36.720000   43.320000   52.580000  2369   2186
   2188  HW    38.140000   42.940000   52.950000  2369   2186
   2189  OW    32.180000   27.300000   27.240000  2368   2190   2191
   2190  HW    31.380000   27.370000   26.720000  2369   2189
   2191  HW    31.980000   27.800000   28.040000  2369   2189
   2192  OW    26.540000   35.270000   47.770000  2368   2193   2194
   2193  HW    25.820000   35.780000   48.120000  2369   2192
   2194  HW    27.130000   35.140000   48.510000  2369   2192
   2195  OW    25.120000   49.510000   45.360000  2368   2196   2197
   2196  HW    25.460000   48.800000   45.920000  2369   2195
   2197  HW    25.450000   49.300000   44.490000  2369   2195
   2198  OW    26.930000   50.630000   37.750000  2368   2199   2200
   2199  HW    26.360000   50.240000   37.080000  2369   2198
   2200  HW    27.810000   50.330000   37.520000  2369   2198
   2201  OW    32.680000   52.040000   49.710000  2368   2202   2203
   2202  HW    32.320000   52.430000   48.910000  2369   2201
   2203  HW    32.990000   51.180000   49.430000  2369   2201
   2204  OW    25.910000   33.860000   25.360000  2368   2205   2206
   2205  HW    26.730000   33.940000   25.850000  2369   2204
   2206  HW    25.550000   33.020000   25.640000  2369   2204
   2207  OW    31.450000   24.150000   34.280000  2368   2208   2209
   2208  HW    31.630000   24.230000   35.220000  2369   2207
   2209  HW    30.870000   24.890000   34.090000  2369   2207
   2210  OW    37.760000   48.450000   51.970000  2368   2211   2212
   2211  HW    38.020000   48.950000   52.750000  2369   2210
   2212  HW    38.050000   47.550000   52.150000  2369   2210
   2213  OW    29.480000   42.400000   52.160000  2368   2214   2215
   2214  HW    29.810000   42.090000   53.000000  2369   2213
   2215  HW    30.140000   43.010000   51.840000  2369   2213
   2216  OW    29.170000   25.720000   34.070000  2368   2217   2218
   2217  HW    28.900000   26.530000   33.620000  2369   2216
   2218  HW    28.430000   25.510000   34.640000  2369   2216
   2219  OW    43.290000   52.240000   42.090000  2368   2220   2221
   2220  HW    42.810000   51.470000   42.390000  2369   2219
   2221  HW    43.110000   52.900000   42.750000  2369   2219
   2222  OW    39.230000   22.070000   41.820000  2368   2223   2224
   2223  HW    38.840000   22.920000   42.040000  2369   2222
   2224  HW    39.060000   21.970000   40.880000  2369   2222
   2225  OW    39.650000   21.700000   36.310000  2368   2226   2227
   2226  HW    39.070000   21.750000   35.550000  2369   2225
   2227  HW    40.290000   21.030000   36.090000  2369   2225
   2228  OW    45.490000   48.620000   38.950000  2368   2229   2230
   2229  HW    45.030000   48.050000   39.570000  2369   2228
   2230  HW    44.810000   48.890000   38.330000  2369   2228
   2231  OW    34.250000   53.650000   35.480000  2368   2232   2233
   2232  HW    33.810000   53.950000   36.270000  2369   2231
   2233  HW    34.950000   53.080000   35.800000  2369   2231
   2234  OW    27.920000   32.010000   24.340000  2368   2235   2236
   2235  HW    26.970000   31.890000   24.440000  2369   2234
   2236  HW    28.210000   32.320000   25.200000  2369   2234
   2237  OW    44.190000   24.810000   32.010000  2368   2238   2239
   2238  HW    44.730000   24.530000   32.750000  2369   2237
   2239  HW    44.530000   25.670000   31.780000  2369   2237
   2240  OW    38.960000   45.840000   52.760000  2368   2241   2242
   2241  HW    39.500000   45.120000   52.450000  2369   2240
   2242  HW    38.420000   45.450000   53.450000  2369   2240
   2243  OW    45.410000   24.470000   36.680000  2368   2244   2245
   2244  HW    44.560000   24.530000   37.100000  2369   2243
   2245  HW    45.220000   24.210000   35.780000  2369   2243
   2246  OW    23.650000   47.190000   36.000000  2368   2247   2248
   2247  HW    23.630000   47.440000   35.080000  2369   2246
   2248  HW    24.190000   46.400000   36.020000  2369   2246
   2249  OW    22.650000   44.730000   44.380000  2368   2250   2251
   2250  HW    22.070000   44.850000   45.130000  2369   2249
   2251  HW    22.060000   44.480000   43.670000  2369   2249
   2252  OW    20.810000   39.060000   33.900000  2368   2253   2254
   2253  HW    20.070000   39.400000   34.400000  2369   2252
   2254  HW    20.630000   38.120000   33.810000  2369   2252
   2255  OW    33.960000   54.920000   39.930000  2368   2256   2257
   2256  HW    34.160000   54.390000   40.700000  2369   2255
   2257  HW    34.660000   55.570000   39.900000  2369   2255
   2258  OW    40.200000   52.760000   47.910000  2368   2259   2260
   2259  HW    39.840000   53.650000   47.900000  2369   2258
   2260  HW    40.270000   52.520000   46.990000  2369   2258
   2261  OW    38.770000   48.380000   31.020000  2368   2262   2263
   2262  HW    38.180000   48.340000   31.780000  2369   2261
   2263  HW    38.190000   48.420000   30.260000  2369   2261
   2264  OW    25.850000   33.670000   45.590000  2368   2265   2266
   2265  HW    25.980000   34.160000   46.400000  2369   2264
   2266  HW    25.050000   33.180000   45.740000  2369   2264
   2267  OW    48.640000   30.860000   42.580000  2368   2268   2269
   2268  HW    47.710000   30.700000   42.710000  2369   2267
   2269  HW    48.720000   31.810000   42.490000  2369   2267
   2270  OW    36.680000   53.670000   47.850000  2368   2271   2272
   2271  HW    37.050000   53.130000   47.150000  2369   2270
   2272  HW    36.550000   54.530000   47.450000  2369   2270
   2273  OW    31.150000   49.830000   51.780000  2368   2274   2275
   2274  HW    31.040000   49.980000   52.720000  2369   2273
   2275  HW    32.090000   49.940000   51.640000  2369   2273
   2276  OW    42.520000   52.960000   44.710000  2368   2277   2278
   2277  HW    42.960000   52.710000   45.520000  2369   2276
   2278  HW    42.370000   53.900000   44.800000  2369   2276
   2279  OW    40.120000   51.620000   34.230000  2368   2280   2281
   2280  HW    40.880000   51.270000   34.700000  2369   2279
   2281  HW    39.420000   51.610000   34.890000  2369   2279
   2282  OW    42.900000   48.280000   33.500000  2368   2283   2284
   2283  HW    43.480000   48.030000   32.790000  2369   2282
   2284  HW    42.280000   48.890000   33.100000  2369   2282
   2285  OW    25.640000   46.040000   49.800000  2368   2286   2287
   2286  HW    25.180000   45.390000   50.330000  2369   2285
   2287  HW    26.560000   45.880000   49.980000  2369   2285
   2288  OW    22.140000   35.620000   38.520000  2368   2289   2290
   2289  HW    22.660000   36.420000   38.610000  2369   2288
   2290  HW    22.130000   35.440000   37.580000  2369   2288
   2291  OW    21.630000   44.730000   35.240000  2368   2292   2293
   2292  HW    20.860000   45.060000   34.780000  2369   2291
   2293  HW    21.950000   44.010000   34.690000  2369   2291
   2294  OW    31.950000   46.370000   53.350000  2368   2295   2296
   2295  HW    31.790000   45.750000   52.640000  2369   2294
   2296  HW    32.890000   46.580000   53.270000  2369   2294
   2297  OW    45.120000   31.620000   48.320000  2368   2298   2299
   2298  HW    44.340000   31.280000   48.740000  2369   2297
   2299  HW    45.420000   30.910000   47.750000  2369   2297
   2300  OW    29.690000   28.130000   25.900000  2368   2301   2302
   2301  HW    29.510000   27.850000   25.000000  2369   2300
   2302  HW    29.010000   27.700000   26.420000  2369   2300
   2303  OW    31.000000   48.010000   27.090000  2368   2304   2305
   2304  HW    31.730000   48.370000   26.580000  2369   2303
   2305  HW    31.070000   47.060000   26.970000  2369   2303
   2306  OW    38.310000   37.980000   52.420000  2368   2307   2308
   2307  HW    38.290000   38.820000   51.970000  2369   2306
   2308  HW    39.100000   38.000000   52.950000  2369   2306
   2309  OW    24.570000   50.540000   42.020000  2368   2310   2311
   2310  HW    25.210000   49.980000   42.460000  2369   2309
   2311  HW    23.990000   49.930000   41.560000  2369   2309
   2312  OW    39.930000   43.200000   52.980000  2368   2313   2314
   2313  HW    40.800000   43.250000   53.380000  2369   2312
   2314  HW    40.100000   42.970000   52.070000  2369   2312
   2315  OW    30.920000   54.770000   45.460000  2368   2316   2317
   2316  HW    31.130000   55.190000   44.630000  2369   2315
   2317  HW    30.670000   55.490000   46.040000  2369   2315
   2318  OW    43.540000   44.010000   51.000000  2368   2319   2320
   2319  HW    43.780000   43.390000   50.320000  2369   2318
   2320  HW    44.360000   44.230000   51.430000  2369   2318
   2321  OW    28.650000   39.500000   22.400000  2368   2322   2323
   2322  HW    28.970000   39.900000   23.210000  2369   2321
   2323  HW    27.710000   39.660000   22.400000  2369   2321
   2324  OW    42.470000   50.610000   35.240000  2368   2325   2326
   2325  HW    42.740000   49.830000   34.750000  2369   2324
   2326  HW    42.800000   51.340000   34.730000  2369   2324
   2327  OW    42.380000   49.470000   50.230000  2368   2328   2329
   2328  HW    41.960000   48.920000   50.890000  2369   2327
   2329  HW    41.860000   49.340000   49.440000  2369   2327
   2330  OW    36.010000   22.710000   44.550000  2368   2331   2332
   2331  HW    35.500000   23.350000   45.040000  2369   2330
   2332  HW    35.370000   22.040000   44.290000  2369   2330
   2333  OW    34.650000   47.290000   53.480000  2368   2334   2335
   2334  HW    34.910000   47.730000   52.670000  2369   2333
   2335  HW    34.470000   48.000000   54.100000  2369   2333
   2336  OW    30.460000   37.800000   52.620000  2368   2337   2338
   2337  HW    29.900000   37.340000   52.000000  2369   2336
   2338  HW    30.240000   37.410000   53.470000  2369   2336
   2339  OW    42.160000   22.130000   34.070000  2368   2340   2341
   2340  HW    42.200000   21.450000   34.740000  2369   2339
   2341  HW    41.450000   21.860000   33.490000  2369   2339
   2342  OW    44.770000   23.560000   34.340000  2368   2343   2344
   2343  HW    45.260000   22.750000   34.250000  2369   2342
   2344  HW    43.870000   23.320000   34.130000  2369   2342
   2345  OW    33.640000   21.270000   37.520000  2368   2346   2347
   2346  HW    34.210000   20.690000   38.020000  2369   2345
   2347  HW    34.200000   22.000000   37.250000  2369   2345
   2348  OW    27.790000   53.820000   40.960000  2368   2349   2350
   2349  HW    27.840000   54.500000   41.620000  2369   2348
   2350  HW    27.020000   53.310000   41.200000  2369   2348
   2351  OW    43.150000   52.750000   39.440000  2368   2352   2353
   2352  HW    43.170000   52.560000   40.380000  2369   2351
   2353  HW    42.280000   53.100000   39.290000  2369   2351
   2354  OW    30.660000   36.880000   21.850000  2368   2355   2356
   2355  HW    29.760000   36.830000   22.160000  2369   2354
   2356  HW    31.180000   37.020000   22.650000  2369   2354
   2357  OW    20.390000   36.280000   33.620000  2368   2358   2359
   2358  HW    20.800000   36.100000   34.470000  2369   2357
   2359  HW    19.490000   35.980000   33.710000  2369   2357
   2360  OW    41.040000   47.980000   52.070000  2368   2361   2362
   2361  HW    41.140000   47.070000   51.780000  2369   2360
   2362  HW    40.230000   47.980000   52.590000  2369   2360
   2363  OW    32.180000   54.720000   37.350000  2368   2364   2365
   2364  HW    31.560000   53.990000   37.320000  2369   2363
   2365  HW    32.550000   54.690000   38.230000  2369   2363
   2366  OW    22.350000   42.020000   46.160000  2368   2367   2368
   2367  HW    22.250000   41.080000   46.060000  2369   2366
   2368  HW    21.830000   42.240000   46.930000  2369   2366
   2369  OW    33.290000   46.920000   25.760000  2368   2370   2371
   2370  HW    33.420000   46.470000   26.600000  2369   2369
   2371  HW    33.250000   46.220000   25.110000  2369   2369
   2372  OW    39.270000   23.110000   45.370000  2368   2373   2374
   2373  HW    39.970000   22.710000   44.860000  2369   2372
   2374  HW    38.480000   22.960000   44.850000  2369   2372
   2375  OW    25.050000   42.370000   50.080000  2368   2376   2377
   2376  HW    26.010000   42.310000   50.020000  2369   2375
   2377  HW    24.900000   43.110000   50.670000  2369   2375
   2378  OW    35.180000   50.910000   31.080000  2368   2379   2380
   2379  HW    36.010000   51.260000   30.740000  2369   2378
   2380  HW    34.530000   51.580000   30.860000  2369   2378
   2381  OW    48.210000   27.810000   33.710000  2368   2382   2383
   2382  HW    48.060000   27.020000   34.230000  2369   2381
   2383  HW    47.560000   27.770000   33.010000  2369   2381
   2384  OW    46.770000   48.110000   45.490000  2368   2385   2386
   2385  HW    46.860000   48.510000   44.620000  2369   2384
   2386  HW    45.910000   47.690000   45.470000  2369   2384
   2387  OW    48.570000   42.060000   39.700000  2368   2388   2389
   2388  HW    49.450000   41.840000   40.010000  2369   2387
   2389  HW    48.000000   41.900000   40.450000  2369   2387
   2390  OW    26.720000   50.320000   49.550000  2368   2391   2392
   2391  HW    27.670000   50.240000   49.530000  2369   2390
   2392  HW    26.450000   49.780000   50.300000  2369   2390
   2393  OW    32.090000   50.920000   30.810000  2368   2394   2395
   2394  HW    32.230000   50.710000   31.730000  2369   2393
   2395  HW    32.090000   50.060000   30.370000  2369   2393
   2396  OW    39.020000   54.910000   38.870000  2368   2397   2398
   2397  HW    39.390000   54.080000   39.180000  2369   2396
   2398  HW    39.110000   54.880000   37.920000  2369   2396
   2399  OW    46.480000   43.620000   48.180000  2368   2400   2401
   2400  HW    46.720000   44.250000   48.860000  2369   2399
   2401  HW    46.950000   42.820000   48.420000  2369   2399
   2402  OW    29.170000   54.280000   38.640000  2368   2403   2404
   2403  HW    28.480000   54.020000   39.240000  2369   2402
   2404  HW    29.820000   53.580000   38.710000  2369   2402
   2405  OW    25.960000   50.180000   35.120000  2368   2406   2407
   2406  HW    26.020000   49.260000   34.900000  2369   2405
   2407  HW    26.350000   50.640000   34.380000  2369   2405
   2408  OW    24.770000   37.020000   48.900000  2368   2409   2410
   2409  HW    24.570000   37.720000   48.290000  2369   2408
   2410  HW    25.240000   37.450000   49.620000  2369   2408
   2411  OW    35.130000   21.090000   34.640000  2368   2412   2413
   2412  HW    34.240000   21.310000   34.390000  2369   2411
   2413  HW    35.490000   21.900000   35.000000  2369   2411
   2414  OW    44.310000   51.390000   46.940000  2368   2415   2416
   2415  HW    44.300000   51.940000   47.730000  2369   2414
   2416  HW    45.020000   50.760000   47.100000  2369   2414
   2417  OW    39.280000   54.000000   35.860000  2368   2418   2419
   2418  HW    38.600000   54.680000   35.860000  2369   2417
   2419  HW    38.830000   53.200000   35.610000  2369   2417
   2420  OW    31.180000   55.810000   42.500000  2368   2421   2422
   2421  HW    30.300000   55.470000   42.360000  2369   2420
   2422  HW    31.760000   55.170000   42.090000  2369   2420
   2423  OW    48.160000   44.490000   38.260000  2368   2424   2425
   2424  HW    48.020000   45.190000   38.900000  2369   2423
   2425  HW    48.300000   43.700000   38.780000  2369   2423
   2426  OW    22.810000   48.290000   40.930000  2368   2427   2428
   2427  HW    22.650000   47.350000   40.940000  2369   2426
   2428  HW    22.140000   48.650000   40.350000  2369   2426
   2429  OW    34.120000   24.400000   46.940000  2368   2430   2431
   2430  HW    34.820000   23.910000   47.350000  2369   2429
   2431  HW    33.730000   24.910000   47.660000  2369   2429
   2432  OW    31.190000   30.820000   22.530000  2368   2433   2434
   2433  HW    31.740000   30.980000   21.770000  2369   2432
   2434  HW    30.400000   31.350000   22.380000  2369   2432
   2435  OW    45.920000   40.260000   48.230000  2368   2436   2437
   2436  HW    46.660000   40.820000   48.470000  2369   2435
   2437  HW    45.990000   39.510000   48.820000  2369   2435
   2438  OW    21.900000   46.000000   37.800000  2368   2439   2440
   2439  HW    22.450000   46.770000   37.690000  2369   2438
   2440  HW    22.010000   45.500000   36.990000  2369   2438
   2441  OW    41.040000   49.850000   32.010000  2368   2442   2443
   2442  HW    40.560000   50.260000   32.730000  2369   2441
   2443  HW    40.380000   49.320000   31.560000  2369   2441
   2444  OW    42.120000   40.760000   52.230000  2368   2445   2446
   2445  HW    42.470000   39.900000   52.460000  2369   2444
   2446  HW    42.190000   40.800000   51.280000  2369   2444
   2447  OW    32.710000   22.030000   33.670000  2368   2448   2449
   2448  HW    32.200000   22.830000   33.780000  2369   2447
   2449  HW    32.620000   21.820000   32.740000  2369   2447
   2450  OW    32.760000   38.760000   53.870000  2368   2451   2452
   2451  HW    32.890000   38.390000   54.750000  2369   2450
   2452  HW    31.890000   38.460000   53.620000  2369   2450
   2453  OW    27.360000   50.910000   32.950000  2368   2454   2455
   2454  HW    27.790000   50.830000   32.100000  2369   2453
   2455  HW    27.030000   51.810000   32.970000  2369   2453
   2456  OW    27.320000   45.170000   52.500000  2368   2457   2458
   2457  HW    28.180000   44.880000   52.190000  2369   2456
   2458  HW    27.490000   46.020000   52.900000  2369   2456
   2459  OW    29.690000   53.570000   48.860000  2368   2460   2461
   2460  HW    30.220000   54.210000   48.380000  2369   2459
   2461  HW    28.810000   53.690000   48.520000  2369   2459
   2462  OW    39.890000   21.230000   32.710000  2368   2463   2464
   2463  HW    39.320000   21.800000   32.200000  2369   2462
   2464  HW    39.300000   20.640000   33.170000  2369   2462
   2465  OW    47.100000   49.220000   43.020000  2368   2466   2467
   2466  HW    46.830000   50.100000   42.750000  2369   2465
   2467  HW    47.270000   48.760000   42.190000  2369   2465
   2468  OW    37.140000   56.010000   42.810000  2368   2469   2470
   2469  HW    36.910000   56.720000   43.410000  2369   2468
   2470  HW    36.900000   55.210000   43.280000  2369   2468
   2471  OW    42.940000   21.480000   38.300000  2368   2472   2473
   2472  HW    43.580000   21.650000   38.980000  2369   2471
   2473  HW    42.700000   20.560000   38.420000  2369   2471
   2474  OW    37.130000   48.820000   28.900000  2368   2475   2476
   2475  HW    36.190000   48.680000   28.850000  2369   2474
   2476  HW    37.230000   49.650000   29.370000  2369   2474
   2477  OW    25.320000   39.660000   50.700000  2368   2478   2479
   2478  HW    24.370000   39.680000   50.810000  2369   2477
   2479  HW    25.540000   40.540000   50.390000  2369   2477
   2480  OW    29.940000   53.010000   34.210000  2368   2481   2482
   2481  HW    29.260000   53.260000   34.840000  2369   2480
   2482  HW    29.810000   52.070000   34.070000  2369   2480
   2483  OW    26.990000   31.020000   45.920000  2368   2484   2485
   2484  HW    26.510000   30.210000   46.090000  2369   2483
   2485  HW    27.030000   31.080000   44.960000  2369   2483
   2486  OW    28.000000   24.440000   37.480000  2368   2487   2488
   2487  HW    27.720000   25.260000   37.880000  2369   2486
   2488  HW    28.920000   24.350000   37.730000  2369   2486
   2489  OW    29.060000   50.890000   30.470000  2368   2490   2491
   2490  HW    29.930000   50.800000   30.870000  2369   2489
   2491  HW    29.180000   50.600000   29.560000  2369   2489
   2492  OW    25.490000   51.510000   47.380000  2368   2493   2494
   2493  HW    25.200000   50.890000   46.700000  2369   2492
   2494  HW    25.840000   50.960000   48.080000  2369   2492
   2495  OW    49.220000   41.100000   37.090000  2368   2496   2497
   2496  HW    48.640000   41.610000   36.520000  2369   2495
   2497  HW    48.870000   41.240000   37.970000  2369   2495
   2498  OW    48.200000   46.310000   42.600000  2368   2499   2500
   2499  HW    48.030000   46.520000   41.680000  2369   2498
   2500  HW    47.330000   46.150000   42.970000  2369   2498
   2501  OW    45.030000   34.200000   50.010000  2368   2502   2503
   2502  HW    44.280000   34.660000   49.640000  2369   2501
   2503  HW    45.360000   33.670000   49.290000  2369   2501
   2504  OW    21.200000   44.930000   40.020000  2368   2505   2506
   2505  HW    21.320000   45.380000   39.180000  2369   2504
   2506  HW    21.190000   44.000000   39.790000  2369   2504
   2507  OW    46.570000   46.760000   34.450000  2368   2508   2509
   2508  HW    47.410000   46.320000   34.360000  2369   2507
   2509  HW    46.280000   46.550000   35.340000  2369   2507
   2510  OW    36.380000   21.120000   32.230000  2368   2511   2512
   2511  HW    35.740000   21.800000   32.020000  2369   2510
   2512  HW    36.210000   20.910000   33.150000  2369   2510
   2513  OW    34.690000   55.650000   46.910000  2368   2514   2515
   2514  HW    34.780000   55.730000   45.960000  2369   2513
   2515  HW    35.460000   56.100000   47.260000  2369   2513
   2516  OW    45.840000   51.660000   42.180000  2368   2517   2518
   2517  HW    44.960000   52.010000   42.050000  2369   2516
   2518  HW    46.410000   52.440000   42.210000  2369   2516
   2519  OW    47.860000   47.220000   40.140000  2368   2520   2521
   2520  HW    48.680000   47.300000   39.650000  2369   2519
   2521  HW    47.190000   47.570000   39.540000  2369   2519
   2522  OW    41.380000   21.860000   43.620000  2368   2523   2524
   2523  HW    41.770000   20.990000   43.590000  2369   2522
   2524  HW    40.790000   21.890000   42.870000  2369   2522
   2525  OW    48.050000   25.620000   35.240000  2368   2526   2527
   2526  HW    48.540000   24.800000   35.180000  2369   2525
   2527  HW    47.340000   25.430000   35.850000  2369   2525
   2528  OW    35.090000   40.890000   54.250000  2368   2529   2530
   2529  HW    35.190000   41.480000   53.510000  2369   2528
   2530  HW    34.290000   40.400000   54.060000  2369   2528
   2531  OW    34.370000   44.930000   54.770000  2368   2532   2533
   2532  HW    34.640000   45.700000   54.270000  2369   2531
   2533  HW    34.780000   44.190000   54.310000  2369   2531
   2534  OW    36.730000   56.080000   39.960000  2368   2535   2536
   2535  HW    37.460000   55.700000   39.500000  2369   2534
   2536  HW    36.910000   55.920000   40.890000  2369   2534
   2537  OW    21.110000   38.870000   41.350000  2368   2538   2539
   2538  HW    21.390000   39.330000   40.560000  2369   2537
   2539  HW    20.330000   39.350000   41.630000  2369   2537
   2540  OW    45.010000   48.730000   49.750000  2368   2541   2542
   2541  HW    45.250000   48.520000   50.650000  2369   2540
   2542  HW    44.130000   49.090000   49.810000  2369   2540
   2543  OW    41.060000   55.430000   42.960000  2368   2544   2545
   2544  HW    40.540000   54.710000   42.610000  2369   2543
   2545  HW    41.220000   56.000000   42.200000  2369   2543
   2546  OW    37.320000   47.270000   26.630000  2368   2547   2548
   2547  HW    37.390000   47.730000   27.470000  2369   2546
   2548  HW    38.090000   47.570000   26.130000  2369   2546
   2549  OW    28.540000   24.610000   42.830000  2368   2550   2551
   2550  HW    29.280000   24.370000   42.260000  2369   2549
   2551  HW    28.840000   24.390000   43.710000  2369   2549
   2552  OW    35.350000   22.530000   29.580000  2368   2553   2554
   2553  HW    35.650000   23.070000   30.310000  2369   2552
   2554  HW    35.670000   22.990000   28.800000  2369   2552
   2555  OW    46.540000   31.830000   27.830000  2368   2556   2557
   2556  HW    46.750000   31.410000   27.000000  2369   2555
   2557  HW    47.380000   31.920000   28.280000  2369   2555
   2558  OW    26.420000   36.610000   51.360000  2368   2559   2560
   2559  HW    27.330000   36.310000   51.370000  2369   2558
   2560  HW    26.440000   37.430000   51.850000  2369   2558
   2561  OW    28.120000   53.400000   35.970000  2368   2562   2563
   2562  HW    28.480000   53.080000   36.800000  2369   2561
   2563  HW    27.510000   54.090000   36.220000  2369   2561
   2564  OW    30.930000   42.510000   54.500000  2368   2565   2566
   2565  HW    30.490000   42.100000   55.250000  2369   2564
   2566  HW    31.590000   43.080000   54.900000  2369   2564
   2567  OW    41.010000   35.670000   52.510000  2368   2568   2569
   2568  HW    41.380000   34.900000   52.950000  2369   2567
   2569  HW    41.440000   36.410000   52.930000  2369   2567
   2570  OW    41.230000   28.000000   50.680000  2368   2571   2572
   2571  HW    41.910000   27.850000   51.330000  2369   2570
   2572  HW    41.050000   28.940000   50.720000  2369   2570
   2573  OW    24.960000   30.800000   43.400000  2368   2574   2575
   2574  HW    24.840000   31.110000   42.500000  2369   2573
   2575  HW    25.270000   29.900000   43.300000  2369   2573
   2576  OW    22.720000   36.990000   24.560000  2368   2577   2578
   2577  HW    22.080000   37.520000   25.040000  2369   2576
   2578  HW    22.960000   37.540000   23.810000  2369   2576
   2579  OW    21.040000   46.020000   42.420000  2368   2580   2581
   2580  HW    21.010000   45.540000   41.590000  2369   2579
   2581  HW    20.140000   46.020000   42.730000  2369   2579
   2582  OW    22.970000   40.910000   49.090000  2368   2583   2584
   2583  HW    23.520000   41.420000   49.680000  2369   2582
   2584  HW    22.210000   41.470000   48.940000  2369   2582
   2585  OW    49.480000   29.870000   32.370000  2368   2586   2587
   2586  HW    49.700000   29.340000   31.600000  2369   2585
   2587  HW    48.980000   29.270000   32.930000  2369   2585
   2588  OW    47.900000   45.980000   46.790000  2368   2589   2590
   2589  HW    47.500000   45.320000   46.230000  2369   2588
   2590  HW    47.570000   46.820000   46.450000  2369   2588
   2591  OW    39.990000   40.390000   53.790000  2368   2592   2593
   2592  HW    40.810000   40.780000   53.480000  2369   2591
   2593  HW    39.520000   40.150000   52.990000  2369   2591
   2594  OW    45.560000   49.200000   35.630000  2368   2595   2596
   2595  HW    45.600000   49.730000   34.830000  2369   2594
   2596  HW    45.800000   48.320000   35.340000  2369   2594
   2597  OW    36.190000   28.220000   51.580000  2368   2598   2599
   2598  HW    35.850000   29.020000   51.190000  2369   2597
   2599  HW    36.480000   28.490000   52.450000  2369   2597
   2600  OW    19.730000   36.420000   36.610000  2368   2601   2602
   2601  HW    19.830000   36.260000   37.550000  2369   2600
   2602  HW    18.840000   36.760000   36.520000  2369   2600
   2603  OW    38.680000   52.630000   32.050000  2368   2604   2605
   2604  HW    38.080000   53.250000   32.450000  2369   2603
   2605  HW    39.100000   52.180000   32.780000  2369   2603
   2606  OW    29.170000   50.020000   27.700000  2368   2607   2608
   2607  HW    29.790000   49.300000   27.790000  2369   2606
   2608  HW    28.680000   49.820000   26.900000  2369   2606
   2609  OW    29.330000   34.440000   52.170000  2368   2610   2611
   2610  HW    29.460000   34.970000   51.390000  2369   2609
   2611  HW    30.200000   34.370000   52.570000  2369   2609
   2612  OW    51.140000   31.380000   39.790000  2368   2613   2614
   2613  HW    51.460000   31.140000   40.660000  2369   2612
   2614  HW    50.500000   32.070000   39.950000  2369   2612
   2615  OW    46.750000   23.230000   38.970000  2368   2616   2617
   2616  HW    46.390000   23.560000   38.150000  2369   2615
   2617  HW    46.030000   22.750000   39.380000  2369   2615
   2618  OW    45.600000   47.180000   32.030000  2368   2619   2620
   2619  HW    46.060000   46.980000   32.840000  2369   2618
   2620  HW    46.250000   47.060000   31.340000  2369   2618
   2621  OW    50.310000   28.150000   36.360000  2368   2622   2623
   2622  HW    50.420000   27.850000   37.260000  2369   2621
   2623  HW    49.500000   27.720000   36.060000  2369   2621
   2624  OW    27.830000   26.410000   26.690000  2368   2625   2626
   2625  HW    26.940000   26.210000   26.970000  2369   2624
   2626  HW    28.160000   25.570000   26.350000  2369   2624
   2627  OW    46.940000   50.520000   39.970000  2368   2628   2629
   2628  HW    46.510000   49.780000   39.530000  2369   2627
   2629  HW    46.280000   50.870000   40.560000  2369   2627
   2630  OW    27.870000   35.600000   21.360000  2368   2631   2632
   2631  HW    27.410000   36.390000   21.640000  2369   2630
   2632  HW    27.230000   34.900000   21.460000  2369   2630
   2633  OW    21.370000   35.800000   41.100000  2368   2634   2635
   2634  HW    21.830000   35.610000   40.280000  2369   2633
   2635  HW    21.420000   36.760000   41.190000  2369   2633
   2636  OW    43.510000   45.710000   28.730000  2368   2637   2638
   2637  HW    44.270000   46.280000   28.650000  2369   2636
   2638  HW    43.880000   44.830000   28.850000  2369   2636
   2639  OW    21.660000   39.040000   46.710000  2368   2640   2641
   2640  HW    21.110000   38.970000   45.920000  2369   2639
   2641  HW    21.260000   38.440000   47.330000  2369   2639
   2642  OW    35.560000   26.070000   50.390000  2368   2643   2644
   2643  HW    36.270000   25.540000   50.750000  2369   2642
   2644  HW    35.620000   26.900000   50.860000  2369   2642
   2645  OW    23.150000   48.660000   47.940000  2368   2646   2647
   2646  HW    24.050000   48.480000   47.690000  2369   2645
   2647  HW    23.220000   49.180000   48.740000  2369   2645
   2648  OW    47.170000   25.400000   31.260000  2368   2649   2650
   2649  HW    47.370000   24.690000   31.860000  2369   2648
   2650  HW    47.660000   25.200000   30.460000  2369   2648
   2651  OW    20.320000   41.780000   28.550000  2368   2652   2653
   2652  HW    20.500000   42.650000   28.880000  2369   2651
   2653  HW    20.370000   41.870000   27.600000  2369   2651
   2654  OW    42.500000   43.560000   53.570000  2368   2655   2656
   2655  HW    42.500000   44.150000   52.810000  2369   2654
   2656  HW    43.050000   42.830000   53.300000  2369   2654
   2657  OW    25.530000   52.910000   38.120000  2368   2658   2659
   2658  HW    25.380000   53.130000   39.030000  2369   2657
   2659  HW    25.930000   52.040000   38.140000  2369   2657
   2660  OW    25.000000   53.480000   43.460000  2368   2661   2662
   2661  HW    24.910000   52.540000   43.610000  2369   2660
   2662  HW    25.390000   53.810000   44.270000  2369   2660
   2663  OW    50.620000   32.130000   33.310000  2368   2664   2665
   2664  HW    50.130000   32.880000   32.970000  2369   2663
   2665  HW    50.090000   31.370000   33.060000  2369   2663
   2666  OW    25.860000   37.330000   21.770000  2368   2667   2668
   2667  HW    24.980000   36.980000   21.630000  2369   2666
   2668  HW    25.720000   38.230000   22.090000  2369   2666
   2669  OW    35.000000   19.430000   38.800000  2368   2670   2671
   2670  HW    34.410000   18.670000   38.730000  2369   2669
   2671  HW    35.830000   19.060000   39.110000  2369   2669
   2672  OW    49.530000   26.020000   38.090000  2368   2673   2674
   2673  HW    49.870000   25.480000   38.810000  2369   2672
   2674  HW    48.590000   26.070000   38.260000  2369   2672
   2675  OW    28.760000   32.230000   21.500000  2368   2676   2677
   2676  HW    28.710000   32.740000   22.310000  2369   2675
   2677  HW    29.010000   32.870000   20.830000  2369   2675
   2678  OW    50.960000   32.720000   43.020000  2368   2679   2680
   2679  HW    51.530000   33.450000   43.270000  2369   2678
   2680  HW    50.400000   33.080000   42.330000  2369   2678
   2681  OW    39.680000   55.460000   47.370000  2368   2682   2683
   2682  HW    39.960000   55.800000   48.220000  2369   2681
   2683  HW    40.380000   55.690000   46.770000  2369   2681
   2684  OW    31.230000   20.720000   39.120000  2368   2685   2686
   2685  HW    31.910000   20.840000   38.460000  2369   2684
   2686  HW    31.670000   20.310000   39.860000  2369   2684
   2687  OW    32.940000   52.600000   52.390000  2368   2688   2689
   2688  HW    33.330000   52.390000   51.540000  2369   2687
   2689  HW    33.650000   52.490000   53.020000  2369   2687
   2690  OW    33.740000   53.960000   32.300000  2368   2691   2692
   2691  HW    33.880000   54.220000   33.210000  2369   2690
   2692  HW    32.820000   54.170000   32.140000  2369   2690
   2693  OW    33.790000   50.280000   27.400000  2368   2694   2695
   2694  HW    33.570000   49.480000   27.890000  2369   2693
   2695  HW    34.350000   49.970000   26.690000  2369   2693
   2696  OW    27.030000   53.780000   48.010000  2368   2697   2698
   2697  HW    26.510000   54.260000   48.660000  2369   2696
   2698  HW    26.500000   53.010000   47.800000  2369   2696
   2699  OW    34.170000   20.760000   43.710000  2368   2700   2701
   2700  HW    33.570000   21.420000   43.360000  2369   2699
   2701  HW    34.430000   20.240000   42.950000  2369   2699
   2702  OW    25.920000   48.820000   51.660000  2368   2703   2704
   2703  HW    25.700000   47.910000   51.850000  2369   2702
   2704  HW    25.980000   49.240000   52.520000  2369   2702
   2705  OW    37.030000   53.840000   50.780000  2368   2706   2707
   2706  HW    37.660000   53.130000   50.850000  2369   2705
   2707  HW    36.820000   53.880000   49.850000  2369   2705
   2708  OW    31.920000   34.620000   20.230000  2368   2709   2710
   2709  HW    32.690000   35.180000   20.350000  2369   2708
   2710  HW    31.200000   35.100000   20.630000  2369   2708
   2711  OW    37.730000   19.310000   36.150000  2368   2712   2713
   2712  HW    38.250000   18.590000   36.510000  2369   2711
   2713  HW    37.270000   19.670000   36.900000  2369   2711
   2714  OW    45.820000   52.440000   45.000000  2368   2715   2716
   2715  HW    45.480000   51.710000   45.510000  2369   2714
   2716  HW    45.810000   52.130000   44.100000  2369   2714
   2717  OW    39.440000   52.930000   51.290000  2368   2718   2719
   2718  HW    39.770000   52.700000   50.420000  2369   2717
   2719  HW    40.010000   53.650000   51.580000  2369   2717
   2720  OW    27.720000   55.690000   42.930000  2368   2721   2722
   2721  HW    27.860000   56.620000   43.100000  2369   2720
   2722  HW    27.260000   55.360000   43.700000  2369   2720
   2723  OW    39.940000   19.450000   39.800000  2368   2724   2725
   2724  HW    39.620000   20.340000   39.710000  2369   2723
   2725  HW    40.630000   19.370000   39.140000  2369   2723
   2726  OW    37.580000   45.610000   55.180000  2368   2727   2728
   2727  HW    37.300000   46.520000   55.320000  2369   2726
   2728  HW    36.830000   45.080000   55.450000  2369   2726
   2729  OW    32.910000   25.330000   49.190000  2368   2730   2731
   2730  HW    32.190000   25.640000   49.740000  2369   2729
   2731  HW    33.690000   25.430000   49.750000  2369   2729
   2732  OW    41.750000   54.860000   37.620000  2368   2733   2734
   2733  HW    41.120000   55.550000   37.400000  2369   2732
   2734  HW    41.350000   54.050000   37.300000  2369   2732
   2735  OW    24.650000   44.460000   51.720000  2368   2736   2737
   2736  HW    25.430000   44.420000   52.270000  2369   2735
   2737  HW    23.920000   44.390000   52.330000  2369   2735
   2738  OW    37.760000   51.150000   29.890000  2368   2739   2740
   2739  HW    38.480000   50.980000   29.280000  2369   2738
   2740  HW    38.120000   51.760000   30.530000  2369   2738
   2741  OW    46.650000   49.920000   47.700000  2368   2742   2743
   2742  HW    46.780000   49.340000   46.960000  2369   2741
   2743  HW    46.210000   49.380000   48.360000  2369   2741
   2744  OW    22.600000   45.440000   48.980000  2368   2745   2746
   2745  HW    23.420000   45.890000   48.750000  2369   2744
   2746  HW    22.250000   45.930000   49.720000  2369   2744
   2747  OW    33.640000   29.320000   21.880000  2368   2748   2749
   2748  HW    34.030000   29.930000   21.250000  2369   2747
   2749  HW    33.990000   29.600000   22.730000  2369   2747
   2750  OW    29.440000   22.740000   33.170000  2368   2751   2752
   2751  HW    30.300000   23.130000   33.330000  2369   2750
   2752  HW    28.930000   22.950000   33.950000  2369   2750
   2753  OW    40.680000   48.370000   28.760000  2368   2754   2755
   2754  HW    40.270000   48.440000   27.900000  2369   2753
   2755  HW    41.060000   49.240000   28.910000  2369   2753
   2756  OW    27.840000   47.390000   53.790000  2368   2757   2758
   2757  HW    27.620000   48.260000   54.120000  2369   2756
   2758  HW    28.510000   47.070000   54.400000  2369   2756
   2759  OW    28.950000   22.000000   39.490000  2368   2760   2761
   2760  HW    28.960000   22.260000   40.410000  2369   2759
   2761  HW    29.760000   21.520000   39.370000  2369   2759
   2762  OW    31.980000   26.310000   24.300000  2368   2763   2764
   2763  HW    31.180000   25.850000   24.560000  2369   2762
   2764  HW    31.690000   27.000000   23.720000  2369   2762
   2765  OW    29.820000   25.530000   47.350000  2368   2766   2767
   2766  HW    30.050000   25.690000   48.270000  2369   2765
   2767  HW    30.350000   26.170000   46.860000  2369   2765
   2768  OW    51.440000   30.420000   35.810000  2368   2769   2770
   2769  HW    51.310000   29.480000   35.890000  2369   2768
   2770  HW    50.920000   30.670000   35.050000  2369   2768
   2771  OW    22.570000   32.710000   25.400000  2368   2772   2773
   2772  HW    23.390000   32.350000   25.060000  2369   2771
   2773  HW    22.390000   32.180000   26.180000  2369   2771
   2774  OW    33.130000   21.500000   30.930000  2368   2775   2776
   2775  HW    33.340000   22.170000   30.280000  2369   2774
   2776  HW    33.950000   21.020000   31.060000  2369   2774
   2777  OW    48.810000   31.580000   29.310000  2368   2778   2779
   2778  HW    48.680000   31.820000   30.230000  2369   2777
   2779  HW    49.690000   31.220000   29.270000  2369   2777
   2780  OW    41.340000   19.660000   35.200000  2368   2781   2782
   2781  HW    40.780000   19.270000   34.530000  2369   2780
   2782  HW    41.810000   18.910000   35.580000  2369   2780
   2783  OW    44.400000   23.050000   29.870000  2368   2784   2785
   2784  HW    45.180000   23.470000   29.500000  2369   2783
   2785  HW    44.250000   23.500000   30.700000  2369   2783
   2786  OW    38.010000   41.740000   55.270000  2368   2787   2788
   2787  HW    37.500000   41.890000   54.470000  2369   2786
   2788  HW    38.900000   41.570000   54.960000  2369   2786
   2789  OW    23.560000   34.700000   48.250000  2368   2790   2791
   2790  HW    24.020000   35.460000   48.620000  2369   2789
   2791  HW    23.210000   34.250000   49.020000  2369   2789
   2792  OW    37.790000   20.150000   44.090000  2368   2793   2794
   2793  HW    38.310000   20.810000   43.620000  2369   2792
   2794  HW    37.300000   19.690000   43.410000  2369   2792
   2795  OW    30.730000   28.200000   22.630000  2368   2796   2797
   2796  HW    31.400000   28.690000   22.160000  2369   2795
   2797  HW    30.030000   28.830000   22.790000  2369   2795
   2798  OW    36.380000   22.840000   47.820000  2368   2799   2800
   2799  HW    36.530000   22.090000   47.260000  2369   2798
   2800  HW    36.860000   22.640000   48.630000  2369   2798
   2801  OW    21.540000   30.680000   37.240000  2368   2802   2803
   2802  HW    20.790000   31.240000   37.450000  2369   2801
   2803  HW    21.280000   30.220000   36.440000  2369   2801
   2804  OW    47.250000   43.480000   30.260000  2368   2805   2806
   2805  HW    47.010000   42.650000   30.680000  2369   2804
   2806  HW    47.570000   43.220000   29.400000  2369   2804
   2807  OW    29.970000   38.850000   20.030000  2368   2808   2809
   2808  HW    29.220000   39.000000   20.610000  2369   2807
   2809  HW    30.700000   38.680000   20.610000  2369   2807
   2810  OW    39.760000   32.870000   53.440000  2368   2811   2812
   2811  HW    40.480000   33.470000   53.630000  2369   2810
   2812  HW    40.160000   32.000000   53.490000  2369   2810
   2813  OW    36.970000   32.520000   53.570000  2368   2814   2815
   2814  HW    36.750000   33.350000   53.150000  2369   2813
   2815  HW    37.930000   32.530000   53.610000  2369   2813
   2816  OW    43.780000   32.440000   51.900000  2368   2817   2818
   2817  HW    43.670000   32.700000   52.810000  2369   2816
   2818  HW    44.370000   33.100000   51.530000  2369   2816
   2819  OW    37.330000   49.410000   54.520000  2368   2820   2821
   2820  HW    36.960000   50.290000   54.610000  2369   2819
   2821  HW    36.900000   48.900000   55.210000  2369   2819
   2822  OW    20.390000   38.400000   44.130000  2368   2823   2824
   2823  HW    20.660000   38.070000   43.270000  2369   2822
   2824  HW    19.990000   39.250000   43.940000  2369   2822
   2825  OW    36.870000   54.530000   32.480000  2368   2826   2827
   2826  HW    36.230000   54.610000   31.780000  2369   2825
   2827  HW    36.460000   54.960000   33.230000  2369   2825
   2828  OW    20.090000   43.350000   45.010000  2368   2829   2830
   2829  HW    20.870000   42.950000   45.380000  2369   2828
   2830  HW    19.450000   43.330000   45.720000  2369   2828
   2831  OW    27.420000   27.960000   47.110000  2368   2832   2833
   2832  HW    27.840000   27.960000   46.250000  2369   2831
   2833  HW    27.650000   27.100000   47.490000  2369   2831
   2834  OW    45.360000   21.290000   36.860000  2368   2835   2836
   2835  HW    45.420000   20.930000   35.970000  2369   2834
   2836  HW    44.450000   21.580000   36.940000  2369   2834
   2837  OW    31.970000   34.320000   53.720000  2368   2838   2839
   2838  HW    32.330000   33.500000   53.380000  2369   2837
   2839  HW    32.660000   34.660000   54.290000  2369   2837
   2840  OW    26.470000   55.000000   45.460000  2368   2841   2842
   2841  HW    25.610000   55.380000   45.630000  2369   2840
   2842  HW    26.740000   54.630000   46.300000  2369   2840
   2843  OW    19.310000   37.460000   39.130000  2368   2844   2845
   2844  HW    18.770000   38.260000   39.120000  2369   2843
   2845  HW    20.190000   37.770000   39.320000  2369   2843
   2846  OW    26.350000   25.060000   41.360000  2368   2847   2848
   2847  HW    25.750000   24.440000   41.760000  2369   2846
   2848  HW    27.160000   24.980000   41.860000  2369   2846
   2849  OW    43.540000   38.340000   52.440000  2368   2850   2851
   2850  HW    44.020000   37.960000   53.180000  2369   2849
   2851  HW    44.100000   38.180000   51.680000  2369   2849
   2852  OW    21.170000   46.110000   46.570000  2368   2853   2854
   2853  HW    21.790000   46.840000   46.490000  2369   2852
   2854  HW    21.510000   45.590000   47.300000  2369   2852
   2855  OW    44.770000   21.160000   40.380000  2368   2856   2857
   2856  HW    45.010000   21.740000   41.100000  2369   2855
   2857  HW    44.410000   20.380000   40.810000  2369   2855
   2858  OW    31.170000   49.490000   54.610000  2368   2859   2860
   2859  HW    30.990000   48.560000   54.690000  2369   2858
   2860  HW    32.100000   49.580000   54.810000  2369   2858
   2861  OW    30.090000   56.100000   47.640000  2368   2862   2863
   2862  HW    29.900000   56.960000   47.260000  2369   2861
   2863  HW    30.400000   56.300000   48.530000  2369   2861
   2864  OW    52.110000   32.690000   37.280000  2368   2865   2866
   2865  HW    52.140000   31.990000   36.630000  2369   2864
   2866  HW    51.680000   32.300000   38.030000  2369   2864
   2867  OW    30.070000   46.590000   55.210000  2368   2868   2869
   2868  HW    30.540000   46.450000   56.030000  2369   2867
   2869  HW    30.730000   46.470000   54.530000  2369   2867
   2870  OW    18.280000   39.800000   34.750000  2368   2871   2872
   2871  HW    18.510000   40.240000   35.570000  2369   2870
   2872  HW    18.120000   40.520000   34.140000  2369   2870
   2873  OW    26.930000   26.120000   44.380000  2368   2874   2875
   2874  HW    26.850000   25.500000   45.100000  2369   2873
   2875  HW    27.410000   25.650000   43.700000  2369   2873
   2876  OW    35.400000   56.170000   34.730000  2368   2877   2878
   2877  HW    35.330000   55.310000   35.140000  2369   2876
   2878  HW    34.550000   56.590000   34.900000  2369   2876
   2879  OW    45.470000   22.420000   42.930000  2368   2880   2881
   2880  HW    45.160000   22.250000   43.810000  2369   2879
   2881  HW    46.210000   23.010000   43.040000  2369   2879
   2882  OW    30.630000   53.900000   51.400000  2368   2883   2884
   2883  HW    30.480000   53.580000   50.510000  2369   2882
   2884  HW    31.290000   53.300000   51.760000  2369   2882
   2885  OW    22.670000   51.020000   45.660000  2368   2886   2887
   2886  HW    22.100000   50.900000   46.430000  2369   2885
   2887  HW    23.460000   50.510000   45.870000  2369   2885
   2888  OW    19.660000   45.780000   33.360000  2368   2889   2890
   2889  HW    19.290000   45.370000   32.580000  2369   2888
   2890  HW    19.060000   46.490000   33.570000  2369   2888
   2891  OW    37.880000   56.210000   35.590000  2368   2892   2893
   2892  HW    36.950000   56.290000   35.350000  2369   2891
   2893  HW    38.140000   57.110000   35.810000  2369   2891
   2894  OW    46.200000   51.500000   37.090000  2368   2895   2896
   2895  HW    46.440000   51.330000   38.000000  2369   2894
   2896  HW    45.750000   50.700000   36.810000  2369   2894
   2897  OW    44.790000   30.130000   50.960000  2368   2898   2899
   2898  HW    44.330000   30.950000   51.160000  2369   2897
   2899  HW    44.320000   29.470000   51.460000  2369   2897
   2900  OW    33.700000   55.930000   49.410000  2368   2901   2902
   2901  HW    34.450000   55.430000   49.750000  2369   2900
   2902  HW    33.700000   55.720000   48.470000  2369   2900
   2903  OW    18.970000   43.100000   31.430000  2368   2904   2905
   2904  HW    18.420000   42.950000   32.200000  2369   2903
   2905  HW    19.820000   42.730000   31.660000  2369   2903
   2906  OW    18.770000   34.440000   34.610000  2368   2907   2908
   2907  HW    17.840000   34.430000   34.390000  2369   2906
   2908  HW    18.800000   34.830000   35.490000  2369   2906
   2909  OW    36.350000   19.030000   41.880000  2368   2910   2911
   2910  HW    35.430000   18.960000   41.650000  2369   2909
   2911  HW    36.810000   19.050000   41.040000  2369   2909
   2912  OW    41.640000   56.070000   45.720000  2368   2913   2914
   2913  HW    42.420000   56.600000   45.540000  2369   2912
   2914  HW    41.180000   56.030000   44.890000  2369   2912
   2915  OW    40.380000   29.890000   52.970000  2368   2916   2917
   2916  HW    40.410000   30.080000   52.030000  2369   2915
   2917  HW    40.250000   28.940000   53.010000  2369   2915
   2918  OW    25.410000   28.110000   43.490000  2368   2919   2920
   2919  HW    25.140000   28.500000   44.320000  2369   2918
   2920  HW    25.920000   27.340000   43.760000  2369   2918
   2921  OW    32.860000   28.370000   51.970000  2368   2922   2923
   2922  HW    32.210000   29.050000   51.810000  2369   2921
   2923  HW    33.700000   28.760000   51.710000  2369   2921
   2924  OW    39.890000   25.100000   25.380000  2368   2925   2926
   2925  HW    40.500000   24.430000   25.700000  2369   2924
   2926  HW    39.040000   24.670000   25.390000  2369   2924
   2927  OW    52.230000   34.220000   39.910000  2368   2928   2929
   2928  HW    52.040000   34.720000   39.120000  2369   2927
   2929  HW    51.370000   33.930000   40.220000  2369   2927
   2930  OW    37.280000   35.420000   54.410000  2368   2931   2932
   2931  HW    37.400000   35.600000   53.470000  2369   2930
   2932  HW    38.170000   35.260000   54.740000  2369   2930
   2933  OW    23.550000   32.170000   45.260000  2368   2934   2935
   2934  HW    22.690000   32.180000   44.830000  2369   2933
   2935  HW    24.160000   31.930000   44.570000  2369   2933
   2936  OW    35.460000   48.970000   25.390000  2368   2937   2938
   2937  HW    36.280000   48.540000   25.620000  2369   2936
   2938  HW    34.840000   48.250000   25.280000  2369   2936
   2939  OW    21.880000   50.620000   43.190000  2368   2940   2941
   2940  HW    22.730000   50.610000   42.760000  2369   2939
   2941  HW    22.060000   50.950000   44.070000  2369   2939
   2942  OW    37.560000   18.500000   39.400000  2368   2943   2944
   2943  HW    37.460000   17.570000   39.230000  2369   2942
   2944  HW    38.500000   18.630000   39.510000  2369   2942
   2945  OW    29.650000   39.390000   55.080000  2368   2946   2947
   2946  HW    29.730000   40.290000   55.400000  2369   2945
   2947  HW    30.030000   38.850000   55.770000  2369   2945
   2948  OW    23.300000   47.360000   27.030000  2368   2949   2950
   2949  HW    22.370000   47.530000   27.150000  2369   2948
   2950  HW    23.580000   47.990000   26.360000  2369   2948
   2951  OW    42.520000   52.270000   51.310000  2368   2952   2953
   2952  HW    42.970000   53.010000   50.890000  2369   2951
   2953  HW    42.430000   51.620000   50.610000  2369   2951
   2954  OW    33.360000   57.910000   42.770000  2368   2955   2956
   2955  HW    32.580000   57.420000   43.030000  2369   2954
   2956  HW    34.030000   57.640000   43.400000  2369   2954
   2957  OW    33.960000   49.350000   55.230000  2368   2958   2959
   2958  HW    33.650000   48.600000   55.740000  2369   2957
   2959  HW    34.400000   49.910000   55.870000  2369   2957
   2960  OW    31.630000   20.070000   35.170000  2368   2961   2962
   2961  HW    31.990000   20.680000   34.520000  2369   2960
   2962  HW    32.060000   20.300000   35.990000  2369   2960
   2963  OW    22.520000   31.130000   41.200000  2368   2964   2965
   2964  HW    23.420000   30.940000   40.930000  2369   2963
   2965  HW    22.250000   30.350000   41.680000  2369   2963
   2966  OW    29.300000   23.660000   45.470000  2368   2967   2968
   2967  HW    29.810000   24.100000   46.150000  2369   2966
   2968  HW    28.770000   23.020000   45.930000  2369   2966
   2969  OW    46.200000   38.030000   50.720000  2368   2970   2971
   2970  HW    46.720000   37.410000   50.210000  2369   2969
   2971  HW    46.730000   38.190000   51.500000  2369   2969
   2972  OW    27.960000   36.300000   53.720000  2368   2973   2974
   2973  HW    28.330000   35.650000   53.120000  2369   2972
   2974  HW    28.640000   36.400000   54.400000  2369   2972
   2975  OW    45.500000   45.360000   52.370000  2368   2976   2977
   2976  HW    45.390000   45.830000   53.200000  2369   2975
   2977  HW    46.170000   45.850000   51.900000  2369   2975
   2978  OW    27.400000   49.000000   25.530000  2368   2979   2980
   2979  HW    28.130000   49.120000   24.920000  2369   2978
   2980  HW    26.720000   48.580000   25.000000  2369   2978
   2981  OW    37.090000   56.670000   47.590000  2368   2982   2983
   2982  HW    37.380000   57.520000   47.940000  2369   2981
   2983  HW    37.900000   56.260000   47.270000  2369   2981
   2984  OW    38.150000   20.210000   30.380000  2368   2985   2986
   2985  HW    37.820000   20.720000   31.120000  2369   2984
   2986  HW    37.680000   19.380000   30.430000  2369   2984
   2987  OW    26.100000   24.330000   33.990000  2368   2988   2989
   2988  HW    26.350000   23.620000   34.590000  2369   2987
   2989  HW    25.350000   24.740000   34.410000  2369   2987
   2990  OW    47.730000   45.770000   49.760000  2368   2991   2992
   2991  HW    47.920000   45.940000   48.830000  2369   2990
   2992  HW    47.520000   46.630000   50.120000  2369   2990
   2993  OW    21.150000   42.880000   48.590000  2368   2994   2995
   2994  HW    21.690000   43.620000   48.890000  2369   2993
   2995  HW    20.340000   42.960000   49.100000  2369   2993
   2996  OW    23.950000   33.290000   22.920000  2368   2997   2998
   2997  HW    23.430000   32.500000   22.790000  2369   2996
   2998  HW    24.520000   33.080000   23.660000  2369   2996
   2999  OW    23.130000   52.580000   40.470000  2368   3000   3001
   3000  HW    22.360000   52.020000   40.380000  2369   2999
   3001  HW    23.850000   51.970000   40.650000  2369   2999
   3002  OW    25.160000   26.220000   27.530000  2368   3003   3004
   3003  HW    24.550000   25.920000   26.860000  2369   3002
   3004  HW    24.730000   27.000000   27.900000  2369   3002
   3005  OW    19.140000   41.990000   41.260000  2368   3006   3007
   3006  HW    19.780000   41.970000   40.560000  2369   3005
   3007  HW    18.290000   41.980000   40.820000  2369   3005
   3008  OW    22.080000   49.690000   36.500000  2368   3009   3010
   3009  HW    22.630000   50.470000   36.510000  2369   3008
   3010  HW    22.620000   49.020000   36.080000  2369   3008
   3011  OW    27.000000   52.640000   51.140000  2368   3012   3013
   3012  HW    26.490000   53.350000   50.750000  2369   3011
   3013  HW    26.700000   51.850000   50.680000  2369   3011
   3014  OW    43.360000   52.270000   33.280000  2368   3015   3016
   3015  HW    43.500000   53.210000   33.170000  2369   3014
   3016  HW    43.610000   51.890000   32.440000  2369   3014
   3017  OW    32.680000   43.710000   56.310000  2368   3018   3019
   3018  HW    33.300000   43.020000   56.570000  2369   3017
   3019  HW    33.180000   44.270000   55.710000  2369   3017
   3020  OW    31.170000   54.950000   32.850000  2368   3021   3022
   3021  HW    30.960000   54.370000   33.580000  2369   3020
   3022  HW    30.950000   55.830000   33.170000  2369   3020
   3023  OW    24.040000   51.690000   36.290000  2368   3024   3025
   3024  HW    24.710000   51.210000   35.800000  2369   3023
   3025  HW    24.530000   52.230000   36.910000  2369   3023
   3026  OW    40.700000   56.920000   39.710000  2368   3027   3028
   3027  HW    40.450000   56.140000   39.210000  2369   3026
   3028  HW    40.450000   57.650000   39.160000  2369   3026
   3029  OW    48.020000   41.350000   49.220000  2368   3030   3031
   3030  HW    48.540000   41.410000   48.410000  2369   3029
   3031  HW    48.650000   41.440000   49.920000  2369   3029
   3032  OW    50.100000   43.720000   34.750000  2368   3033   3034
   3033  HW    49.290000   43.350000   35.090000  2369   3032
   3034  HW    49.930000   44.660000   34.690000  2369   3032
   3035  OW    18.700000   43.620000   37.920000  2368   3036   3037
   3036  HW    18.410000   42.740000   37.670000  2369   3035
   3037  HW    19.510000   43.470000   38.410000  2369   3035
   3038  OW    34.720000   18.630000   36.030000  2368   3039   3040
   3039  HW    34.630000   18.990000   36.920000  2369   3038
   3040  HW    34.990000   19.380000   35.500000  2369   3038
   3041  OW    45.190000   42.290000   52.880000  2368   3042   3043
   3042  HW    45.210000   41.450000   52.420000  2369   3041
   3043  HW    46.010000   42.720000   52.630000  2369   3041
   3044  OW    32.660000   19.310000   41.300000  2368   3045   3046
   3045  HW    31.970000   19.560000   41.920000  2369   3044
   3046  HW    32.600000   18.350000   41.250000  2369   3044
   3047  OW    23.690000   49.760000   50.320000  2368   3048   3049
   3048  HW    24.470000   49.380000   50.710000  2369   3047
   3049  HW    23.270000   50.240000   51.030000  2369   3047
   3050  OW    51.690000   37.340000   35.230000  2368   3051   3052
   3051  HW    52.400000   37.880000   34.890000  2369   3050
   3052  HW    51.160000   37.120000   34.460000  2369   3050
   3053  OW    36.000000   57.990000   44.370000  2368   3054   3055
   3054  HW    35.660000   58.080000   45.260000  2369   3053
   3055  HW    36.320000   58.860000   44.150000  2369   3053
   3056  OW    22.620000   50.450000   33.110000  2368   3057   3058
   3057  HW    22.300000   50.250000   32.230000  2369   3056
   3058  HW    23.000000   49.630000   33.410000  2369   3056
   3059  OW    24.630000   34.700000   51.000000  2368   3060   3061
   3060  HW    25.170000   35.490000   51.060000  2369   3059
   3061  HW    24.990000   34.120000   51.670000  2369   3059
   3062  OW    20.400000   41.410000   25.550000  2368   3063   3064
   3063  HW    20.580000   41.230000   24.630000  2369   3062
   3064  HW    19.560000   40.980000   25.720000  2369   3062
   3065  OW    27.340000   22.590000   35.600000  2368   3066   3067
   3066  HW    26.800000   22.070000   36.200000  2369   3065
   3067  HW    27.770000   23.240000   36.150000  2369   3065
   3068  OW    19.030000   36.950000   27.280000  2368   3069   3070
   3069  HW    19.470000   36.480000   26.570000  2369   3068
   3070  HW    19.130000   36.380000   28.040000  2369   3068
   3071  OW    52.520000   35.430000   37.430000  2368   3072   3073
   3072  HW    52.210000   35.930000   36.680000  2369   3071
   3073  HW    52.640000   34.540000   37.100000  2369   3071
   3074  OW    42.250000   21.460000   28.950000  2368   3075   3076
   3075  HW    41.920000   21.000000   29.720000  2369   3074
   3076  HW    42.860000   22.110000   29.300000  2369   3074
   3077  OW    38.270000   18.700000   33.350000  2368   3078   3079
   3078  HW    37.600000   19.070000   32.780000  2369   3077
   3079  HW    37.830000   18.600000   34.200000  2369   3077
   3080  OW    40.430000   19.060000   42.620000  2368   3081   3082
   3081  HW    40.350000   18.850000   41.690000  2369   3080
   3082  HW    39.570000   18.830000   42.990000  2369   3080
   3083  OW    26.890000   42.310000   54.580000  2368   3084   3085
   3084  HW    26.030000   42.510000   54.940000  2369   3083
   3085  HW    26.890000   42.720000   53.720000  2369   3083
   3086  OW    46.000000   53.830000   39.470000  2368   3087   3088
   3087  HW    45.250000   54.420000   39.520000  2369   3086
   3088  HW    45.690000   53.090000   38.950000  2369   3086
   3089  OW    47.530000   22.780000   32.950000  2368   3090   3091
   3090  HW    47.200000   22.070000   33.500000  2369   3089
   3091  HW    47.800000   22.360000   32.130000  2369   3089
   3092  OW    44.630000   53.140000   49.240000  2368   3093   3094
   3093  HW    44.620000   54.090000   49.130000  2369   3092
   3094  HW    45.540000   52.940000   49.460000  2369   3092
   3095  OW    43.160000   27.690000   24.450000  2368   3096   3097
   3096  HW    43.230000   26.740000   24.360000  2369   3095
   3097  HW    44.030000   28.020000   24.220000  2369   3095
   3098  OW    26.900000   39.710000   54.480000  2368   3099   3100
   3099  HW    27.710000   39.210000   54.500000  2369   3098
   3100  HW    27.170000   40.610000   54.690000  2369   3098
   3101  OW    32.950000   57.080000   35.490000  2368   3102   3103
   3102  HW    32.580000   56.390000   36.050000  2369   3101
   3103  HW    32.870000   57.880000   36.010000  2369   3101
   3104  OW    17.810000   41.450000   36.970000  2368   3105   3106
   3105  HW    17.010000   41.950000   36.830000  2369   3104
   3106  HW    17.560000   40.760000   37.580000  2369   3104
   3107  OW    41.960000   19.910000   31.320000  2368   3108   3109
   3108  HW    42.180000   19.110000   31.780000  2369   3107
   3109  HW    41.240000   20.290000   31.830000  2369   3107
   3110  OW    30.400000   20.480000   42.560000  2368   3111   3112
   3111  HW    30.980000   21.220000   42.370000  2369   3110
   3112  HW    29.530000   20.800000   42.320000  2369   3110
   3113  OW    49.780000   28.590000   30.020000  2368   3114   3115
   3114  HW    50.160000   29.430000   29.750000  2369   3113
   3115  HW    49.700000   28.090000   29.210000  2369   3113
   3116  OW    42.780000   49.700000   53.620000  2368   3117   3118
   3117  HW    42.550000   49.320000   54.470000  2369   3116
   3118  HW    42.010000   49.560000   53.070000  2369   3116
   3119  OW    48.370000   45.630000   31.570000  2368   3120   3121
   3120  HW    48.440000   46.200000   30.800000  2369   3119
   3121  HW    48.170000   44.770000   31.220000  2369   3119
   3122  OW    20.990000   33.150000   42.140000  2368   3123   3124
   3123  HW    20.950000   33.940000   41.590000  2369   3122
   3124  HW    21.490000   32.520000   41.620000  2369   3122
   3125  OW    52.060000   30.420000   42.300000  2368   3126   3127
   3126  HW    52.470000   30.070000   43.090000  2369   3125
   3127  HW    51.680000   31.250000   42.570000  2369   3125
   3128  OW    17.610000   39.310000   31.640000  2368   3129   3130
   3129  HW    17.510000   40.120000   32.150000  2369   3128
   3130  HW    18.140000   38.740000   32.190000  2369   3128
   3131  OW    20.330000   48.630000   43.070000  2368   3132   3133
   3132  HW    20.740000   48.370000   42.240000  2369   3131
   3133  HW    20.880000   49.350000   43.380000  2369   3131
   3134  OW    51.190000   41.600000   40.410000  2368   3135   3136
   3135  HW    51.470000   41.390000   41.310000  2369   3134
   3136  HW    52.000000   41.640000   39.910000  2369   3134
   3137  OW    49.210000   46.440000   34.030000  2368   3138   3139
   3138  HW    49.100000   46.180000   33.120000  2369   3137
   3139  HW    50.080000   46.850000   34.060000  2369   3137
   3140  OW    40.840000   22.540000   26.770000  2368   3141   3142
   3141  HW    41.450000   22.550000   26.040000  2369   3140
   3142  HW    41.260000   22.000000   27.440000  2369   3140
   3143  OW    44.770000   49.090000   30.260000  2368   3144   3145
   3144  HW    44.940000   48.480000   30.980000  2369   3143
   3145  HW    44.820000   48.540000   29.470000  2369   3143
   3146  OW    49.420000   35.970000   48.970000  2368   3147   3148
   3147  HW    49.270000   36.570000   49.700000  2369   3146
   3148  HW    49.250000   36.500000   48.190000  2369   3146
   3149  OW    29.250000   25.500000   24.240000  2368   3150   3151
   3150  HW    28.750000   24.780000   24.630000  2369   3149
   3151  HW    29.240000   25.330000   23.300000  2369   3149
   3152  OW    42.290000   18.700000   38.320000  2368   3153   3154
   3153  HW    42.310000   17.940000   37.750000  2369   3152
   3154  HW    42.930000   18.500000   39.010000  2369   3152
   3155  OW    25.920000   30.740000   21.870000  2368   3156   3157
   3156  HW    25.270000   30.590000   22.560000  2369   3155
   3157  HW    26.750000   30.800000   22.330000  2369   3155
   3158  OW    22.700000   28.270000   38.990000  2368   3159   3160
   3159  HW    22.410000   29.040000   38.500000  2369   3158
   3160  HW    23.070000   28.630000   39.800000  2369   3158
   3161  OW    39.190000   21.120000   47.280000  2368   3162   3163
   3162  HW    39.640000   20.620000   46.600000  2369   3161
   3163  HW    39.060000   21.990000   46.880000  2369   3161
   3164  OW    18.970000   40.690000   44.300000  2368   3165   3166
   3165  HW    19.080000   41.470000   43.750000  2369   3164
   3166  HW    18.600000   41.030000   45.110000  2369   3164
   3167  OW    48.030000   22.280000   36.330000  2368   3168   3169
   3168  HW    48.380000   22.830000   37.030000  2369   3167
   3169  HW    47.090000   22.480000   36.330000  2369   3167
   3170  OW    32.980000   47.150000   56.530000  2368   3171   3172
   3171  HW    33.470000   46.330000   56.640000  2369   3170
   3172  HW    32.180000   47.020000   57.030000  2369   3170
   3173  OW    47.070000   29.560000   26.110000  2368   3174   3175
   3174  HW    47.720000   29.000000   25.690000  2369   3173
   3175  HW    46.490000   28.960000   26.580000  2369   3173
   3176  OW    22.900000   26.700000   36.680000  2368   3177   3178
   3177  HW    22.310000   27.200000   36.120000  2369   3176
   3178  HW    22.870000   27.150000   37.530000  2369   3176
   3179  OW    45.880000   20.790000   34.010000  2368   3180   3181
   3180  HW    45.600000   20.580000   33.120000  2369   3179
   3181  HW    45.970000   19.950000   34.450000  2369   3179
   3182  OW    39.940000   27.050000   23.470000  2368   3183   3184
   3183  HW    40.450000   26.700000   22.740000  2369   3182
   3184  HW    39.850000   26.320000   24.080000  2369   3182
   3185  OW    28.310000   44.310000   55.720000  2368   3186   3187
   3186  HW    28.280000   43.490000   55.210000  2369   3185
   3187  HW    29.070000   44.770000   55.370000  2369   3185
   3188  OW    45.260000   48.520000   52.590000  2368   3189   3190
   3189  HW    44.510000   48.950000   52.990000  2369   3188
   3190  HW    45.750000   48.150000   53.320000  2369   3188
   3191  OW    19.460000   32.390000   37.790000  2368   3192   3193
   3192  HW    19.110000   33.060000   37.200000  2369   3191
   3193  HW    19.080000   32.610000   38.640000  2369   3191
   3194  OW    30.250000   25.880000   49.960000  2368   3195   3196
   3195  HW    30.450000   25.640000   50.870000  2369   3194
   3196  HW    29.400000   26.310000   50.010000  2369   3194
   3197  OW    21.310000   34.580000   23.980000  2368   3198   3199
   3198  HW    22.020000   35.230000   23.950000  2369   3197
   3199  HW    21.610000   33.920000   24.600000  2369   3197
   3200  OW    41.080000   52.720000   30.800000  2368   3201   3202
   3201  HW    41.650000   52.530000   31.550000  2369   3200
   3202  HW    40.210000   52.860000   31.190000  2369   3200
   3203  OW    18.060000   40.360000   29.220000  2368   3204   3205
   3204  HW    18.790000   40.950000   29.390000  2369   3203
   3205  HW    17.870000   39.960000   30.070000  2369   3203
   3206  OW    20.580000   48.970000   38.780000  2368   3207   3208
   3207  HW    21.090000   49.290000   38.040000  2369   3206
   3208  HW    20.390000   48.060000   38.580000  2369   3206
   3209  OW    48.540000   23.000000   41.370000  2368   3210   3211
   3210  HW    48.020000   23.410000   42.050000  2369   3209
   3211  HW    47.900000   22.620000   40.770000  2369   3209
   3212  OW    24.860000   42.910000   21.440000  2368   3213   3214
   3213  HW    24.970000   42.320000   20.700000  2369   3212
   3214  HW    23.970000   42.730000   21.750000  2369   3212
   3215  OW    28.910000   36.660000   19.140000  2368   3216   3217
   3216  HW    28.710000   36.300000   20.000000  2369   3215
   3217  HW    29.470000   37.410000   19.320000  2369   3215
   3218  OW    34.100000   34.810000   55.260000  2368   3219   3220
   3219  HW    33.720000   34.140000   55.830000  2369   3218
   3220  HW    34.720000   34.330000   54.710000  2369   3218
   3221  OW    33.040000   58.450000   40.120000  2368   3222   3223
   3222  HW    33.940000   58.440000   39.800000  2369   3221
   3223  HW    33.080000   58.040000   40.980000  2369   3221
   3224  OW    48.040000   31.250000   50.090000  2368   3225   3226
   3225  HW    47.580000   30.540000   50.550000  2369   3224
   3226  HW    47.370000   31.640000   49.540000  2369   3224
   3227  OW    38.790000   58.240000   41.860000  2368   3228   3229
   3228  HW    38.210000   57.680000   42.380000  2369   3227
   3229  HW    39.580000   57.710000   41.740000  2369   3227
   3230  OW    32.290000   22.110000   47.450000  2368   3231   3232
   3231  HW    31.770000   21.730000   46.740000  2369   3230
   3232  HW    32.640000   22.920000   47.070000  2369   3230
   3233  OW    52.830000   29.970000   38.190000  2368   3234   3235
   3234  HW    52.330000   30.560000   38.760000  2369   3233
   3235  HW    52.290000   29.870000   37.410000  2369   3233
   3236  OW    37.970000   22.880000   25.810000  2368   3237   3238
   3237  HW    37.160000   22.460000   26.090000  2369   3236
   3238  HW    38.590000   22.690000   26.510000  2369   3236
   3239  OW    17.420000   37.200000   34.970000  2368   3240   3241
   3240  HW    17.680000   38.110000   34.840000  2369   3239
   3241  HW    16.470000   37.200000   34.880000  2369   3239
   3242  OW    26.270000   47.440000   23.570000  2368   3243   3244
   3243  HW    26.470000   47.730000   22.680000  2369   3242
   3244  HW    26.860000   46.700000   23.710000  2369   3242
   3245  OW    46.010000   50.330000   33.340000  2368   3246   3247
   3246  HW    46.240000   51.230000   33.540000  2369   3245
   3247  HW    45.950000   50.300000   32.390000  2369   3245
   3248  OW    37.700000   38.840000   55.960000  2368   3249   3250
   3249  HW    37.830000   39.780000   55.930000  2369   3248
   3250  HW    36.900000   38.680000   55.450000  2369   3248
   3251  OW    35.730000   20.170000   46.400000  2368   3252   3253
   3252  HW    35.210000   20.500000   45.660000  2369   3251
   3253  HW    36.630000   20.340000   46.150000  2369   3251
   3254  OW    26.710000   53.550000   33.290000  2368   3255   3256
   3255  HW    26.770000   53.610000   34.250000  2369   3254
   3256  HW    26.800000   54.450000   32.980000  2369   3254
   3257  OW    40.660000   52.120000   53.600000  2368   3258   3259
   3258  HW    41.370000   52.250000   52.990000  2369   3257
   3259  HW    39.870000   52.370000   53.120000  2369   3257
   3260  OW    51.500000   40.260000   35.810000  2368   3261   3262
   3261  HW    51.430000   39.300000   35.740000  2369   3260
   3262  HW    50.790000   40.500000   36.420000  2369   3260
   3263  OW    25.130000   28.610000   46.240000  2368   3264   3265
   3264  HW    24.360000   28.320000   46.730000  2369   3263
   3265  HW    25.840000   28.070000   46.580000  2369   3263
   3266  OW    24.710000   30.960000   48.110000  2368   3267   3268
   3267  HW    24.850000   31.600000   47.410000  2369   3266
   3268  HW    24.260000   30.230000   47.680000  2369   3266
   3269  OW    34.640000   41.990000   56.870000  2368   3270   3271
   3270  HW    34.890000   41.390000   56.170000  2369   3269
   3271  HW    35.380000   41.970000   57.470000  2369   3269
   3272  OW    33.310000   48.940000   23.520000  2368   3273   3274
   3273  HW    33.840000   49.410000   24.160000  2369   3272
   3274  HW    33.900000   48.290000   23.140000  2369   3272
   3275  OW    33.010000   37.280000   56.240000  2368   3276   3277
   3276  HW    33.910000   36.950000   56.200000  2369   3275
   3277  HW    32.470000   36.560000   55.900000  2369   3275
   3278  OW    30.150000   32.850000   19.140000  2368   3279   3280
   3279  HW    29.860000   33.150000   18.280000  2369   3278
   3280  HW    30.970000   33.320000   19.290000  2369   3278
   3281  OW    30.890000   56.290000   50.250000  2368   3282   3283
   3282  HW    30.670000   55.490000   50.730000  2369   3281
   3283  HW    31.820000   56.190000   50.030000  2369   3281
   3284  OW    41.750000   46.100000   25.790000  2368   3285   3286
   3285  HW    42.340000   45.910000   26.520000  2369   3284
   3286  HW    42.260000   45.940000   25.010000  2369   3284
   3287  OW    32.030000   53.510000   29.550000  2368   3288   3289
   3288  HW    32.110000   52.750000   30.120000  2369   3287
   3289  HW    31.150000   53.450000   29.190000  2369   3287
   3290  OW    29.170000   53.810000   31.140000  2368   3291   3292
   3291  HW    29.780000   53.930000   31.860000  2369   3290
   3292  HW    29.250000   52.880000   30.900000  2369   3290
   3293  OW    39.930000   48.180000   26.090000  2368   3294   3295
   3294  HW    40.490000   47.410000   26.130000  2369   3293
   3295  HW    40.320000   48.730000   25.410000  2369   3293
   3296  OW    21.980000   27.430000   29.060000  2368   3297   3298
   3297  HW    22.170000   26.610000   29.520000  2369   3296
   3298  HW    22.830000   27.840000   28.940000  2369   3296
   3299  OW    44.790000   20.680000   31.270000  2368   3300   3301
   3300  HW    43.920000   20.310000   31.430000  2369   3299
   3301  HW    44.630000   21.410000   30.660000  2369   3299
   3302  OW    38.500000   37.320000   19.580000  2368   3303   3304
   3303  HW    37.760000   37.370000   18.970000  2369   3302
   3304  HW    38.150000   36.900000   20.360000  2369   3302
   3305  OW    35.360000   53.950000   53.430000  2368   3306   3307
   3306  HW    35.940000   53.740000   52.710000  2369   3305
   3307  HW    35.640000   53.370000   54.140000  2369   3305
   3308  OW    50.360000   26.470000   31.820000  2368   3309   3310
   3309  HW    50.960000   27.160000   32.110000  2369   3308
   3310  HW    49.870000   26.870000   31.100000  2369   3308
   3311  OW    42.990000   19.440000   43.000000  2368   3312   3313
   3312  HW    42.080000   19.340000   42.750000  2369   3311
   3313  HW    43.440000   18.710000   42.580000  2369   3311
   3314  OW    34.870000   19.810000   29.770000  2368   3315   3316
   3315  HW    35.050000   20.710000   29.500000  2369   3314
   3316  HW    35.550000   19.600000   30.410000  2369   3314
   3317  OW    50.280000   24.150000   39.790000  2368   3318   3319
   3318  HW    49.560000   23.700000   40.230000  2369   3317
   3319  HW    50.650000   23.500000   39.190000  2369   3317
   3320  OW    19.850000   36.820000   24.660000  2368   3321   3322
   3321  HW    20.080000   35.910000   24.460000  2369   3320
   3322  HW    20.160000   37.320000   23.910000  2369   3320
   3323  OW    50.420000   44.560000   46.230000  2368   3324   3325
   3324  HW    49.760000   44.950000   46.800000  2369   3323
   3325  HW    50.620000   45.250000   45.600000  2369   3323
   3326  OW    47.080000   53.990000   42.180000  2368   3327   3328
   3327  HW    46.800000   54.890000   42.330000  2369   3326
   3328  HW    47.320000   53.950000   41.260000  2369   3326
   3329  OW    50.010000   42.200000   31.400000  2368   3330   3331
   3330  HW    49.390000   41.480000   31.480000  2369   3329
   3331  HW    50.700000   41.980000   32.030000  2369   3329
   3332  OW    20.870000   28.190000   35.200000  2368   3333   3334
   3333  HW    20.500000   28.170000   34.310000  2369   3332
   3334  HW    20.250000   27.680000   35.720000  2369   3332
   3335  OW    43.420000   28.290000   52.510000  2368   3336   3337
   3336  HW    44.210000   27.920000   52.910000  2369   3335
   3337  HW    42.770000   28.270000   53.200000  2369   3335
   3338  OW    18.440000   44.290000   42.630000  2368   3339   3340
   3339  HW    18.950000   44.050000   43.410000  2369   3338
   3340  HW    18.660000   43.630000   41.980000  2369   3338
   3341  OW    30.120000   58.250000   40.110000  2368   3342   3343
   3342  HW    29.880000   57.410000   39.710000  2369   3341
   3343  HW    30.990000   58.100000   40.470000  2369   3341
   3344  OW    31.330000   51.690000   26.030000  2368   3345   3346
   3345  HW    32.060000   51.070000   26.140000  2369   3344
   3346  HW    31.650000   52.320000   25.390000  2369   3344
   3347  OW    35.710000   36.750000   18.630000  2368   3348   3349
   3348  HW    35.340000   37.170000   17.860000  2369   3347
   3349  HW    35.000000   36.770000   19.270000  2369   3347
   3350  OW    25.420000   33.230000   20.800000  2368   3351   3352
   3351  HW    24.720000   33.300000   21.450000  2369   3350
   3352  HW    25.800000   32.360000   20.940000  2369   3350
   3353  OW    46.520000   35.080000   52.130000  2368   3354   3355
   3354  HW    47.330000   34.590000   52.040000  2369   3353
   3355  HW    45.940000   34.720000   51.460000  2369   3353
   3356  OW    29.810000   49.700000   23.960000  2368   3357   3358
   3357  HW    30.170000   50.180000   24.710000  2369   3356
   3358  HW    30.540000   49.630000   23.350000  2369   3356
   3359  OW    40.700000   56.050000   34.260000  2368   3360   3361
   3360  HW    40.410000   56.650000   34.950000  2369   3359
   3361  HW    40.230000   55.230000   34.440000  2369   3359
   3362  OW    42.240000   33.660000   54.410000  2368   3363   3364
   3363  HW    42.140000   34.340000   55.080000  2369   3362
   3364  HW    42.600000   32.910000   54.880000  2369   3362
   3365  OW    22.700000   41.100000   52.140000  2368   3366   3367
   3366  HW    22.100000   41.830000   52.310000  2369   3365
   3367  HW    22.460000   40.810000   51.250000  2369   3365
   3368  OW    50.670000   46.760000   44.400000  2368   3369   3370
   3369  HW    49.930000   46.490000   43.860000  2369   3368
   3370  HW    51.240000   47.250000   43.800000  2369   3368
   3371  OW    35.570000   58.700000   39.420000  2368   3372   3373
   3372  HW    35.610000   59.330000   40.140000  2369   3371
   3373  HW    36.200000   58.020000   39.660000  2369   3371
   3374  OW    36.300000   47.950000   56.670000  2368   3375   3376
   3375  HW    35.480000   48.260000   57.050000  2369   3374
   3376  HW    36.980000   48.440000   57.140000  2369   3374
   3377  OW    36.830000   28.870000   54.280000  2368   3378   3379
   3378  HW    36.270000   29.050000   55.040000  2369   3377
   3379  HW    37.610000   28.460000   54.640000  2369   3377
   3380  OW    50.370000   47.180000   39.130000  2368   3381   3382
   3381  HW    50.530000   46.250000   38.960000  2369   3380
   3382  HW    50.720000   47.630000   38.360000  2369   3380
   3383  OW    51.830000   27.440000   42.120000  2368   3384   3385
   3384  HW    52.230000   28.220000   42.500000  2369   3383
   3385  HW    51.350000   27.770000   41.360000  2369   3383
   3386  OW    51.210000   44.480000   39.730000  2368   3387   3388
   3387  HW    51.420000   43.560000   39.610000  2369   3386
   3388  HW    51.420000   44.650000   40.650000  2369   3386
   3389  OW    28.580000   29.370000   20.620000  2368   3390   3391
   3390  HW    28.520000   30.220000   21.050000  2369   3389
   3391  HW    28.320000   28.740000   21.300000  2369   3389
   3392  OW    42.070000   50.640000   29.180000  2368   3393   3394
   3393  HW    42.590000   50.080000   29.760000  2369   3392
   3394  HW    41.750000   51.340000   29.750000  2369   3392
   3395  OW    29.760000   36.210000   55.680000  2368   3396   3397
   3396  HW    29.300000   36.740000   56.330000  2369   3395
   3397  HW    29.950000   35.390000   56.140000  2369   3395
   3398  OW    49.960000   49.610000   43.670000  2368   3399   3400
   3399  HW    50.220000   49.120000   42.890000  2369   3398
   3400  HW    49.020000   49.440000   43.760000  2369   3398
   3401  OW    43.630000   56.930000   41.970000  2368   3402   3403
   3402  HW    43.430000   57.010000   41.040000  2369   3401
   3403  HW    44.580000   56.810000   42.000000  2369   3401
   3404  OW    24.040000   55.070000   40.070000  2368   3405   3406
   3405  HW    23.390000   55.630000   40.500000  2369   3404
   3406  HW    23.710000   54.180000   40.210000  2369   3404
   3407  OW    23.290000   25.270000   30.140000  2368   3408   3409
   3408  HW    24.050000   24.710000   29.990000  2369   3407
   3409  HW    22.870000   24.910000   30.920000  2369   3407
   3410  OW    38.870000   20.530000   27.760000  2368   3411   3412
   3411  HW    38.460000   20.750000   28.600000  2369   3410
   3412  HW    39.170000   19.630000   27.870000  2369   3410
   3413  OW    17.040000   41.910000   33.420000  2368   3414   3415
   3414  HW    16.770000   42.670000   33.940000  2369   3413
   3415  HW    16.250000   41.660000   32.940000  2369   3413
   3416  OW    29.880000   52.960000   27.920000  2368   3417   3418
   3417  HW    30.300000   52.320000   27.340000  2369   3416
   3418  HW    29.290000   52.430000   28.460000  2369   3416
   3419  OW    25.790000   55.030000   36.290000  2368   3420   3421
   3420  HW    25.540000   54.540000   37.080000  2369   3419
   3421  HW    24.990000   55.060000   35.760000  2369   3419
   3422  OW    24.220000   25.100000   39.470000  2368   3423   3424
   3423  HW    25.130000   25.100000   39.790000  2369   3422
   3424  HW    23.790000   25.780000   39.990000  2369   3422
   3425  OW    22.810000   39.850000   21.360000  2368   3426   3427
   3426  HW    22.880000   38.900000   21.250000  2369   3425
   3427  HW    23.390000   40.220000   20.700000  2369   3425
   3428  OW    22.320000   42.190000   22.340000  2368   3429   3430
   3429  HW    21.410000   42.300000   22.080000  2369   3428
   3430  HW    22.500000   41.250000   22.220000  2369   3428
   3431  OW    19.100000   46.650000   44.860000  2368   3432   3433
   3432  HW    19.870000   46.690000   45.430000  2369   3431
   3433  HW    19.160000   47.440000   44.320000  2369   3431
   3434  OW    51.890000   37.250000   32.550000  2368   3435   3436
   3435  HW    51.910000   37.380000   31.600000  2369   3434
   3436  HW    52.810000   37.270000   32.820000  2369   3434
   3437  OW    19.890000   29.030000   32.650000  2368   3438   3439
   3438  HW    19.260000   29.480000   32.090000  2369   3437
   3439  HW    20.720000   29.480000   32.490000  2369   3437
   3440  OW    27.210000   27.540000   22.240000  2368   3441   3442
   3441  HW    26.280000   27.500000   22.450000  2369   3440
   3442  HW    27.610000   26.890000   22.820000  2369   3440
   3443  OW    49.470000   50.870000   40.440000  2368   3444   3445
   3444  HW    48.560000   50.620000   40.600000  2369   3443
   3445  HW    49.620000   50.690000   39.510000  2369   3443
   3446  OW    29.980000   41.610000   56.740000  2368   3447   3448
   3447  HW    30.700000   42.100000   57.130000  2369   3446
   3448  HW    29.280000   41.640000   57.400000  2369   3446
   3449  OW    33.810000   25.720000   52.460000  2368   3450   3451
   3450  HW    33.380000   26.550000   52.220000  2369   3449
   3451  HW    34.650000   25.750000   51.990000  2369   3449
   3452  OW    43.830000   56.490000   38.760000  2368   3453   3454
   3453  HW    44.240000   56.580000   37.900000  2369   3452
   3454  HW    43.230000   55.740000   38.660000  2369   3452
   3455  OW    20.270000   36.850000   47.610000  2368   3456   3457
   3456  HW    20.530000   37.030000   48.510000  2369   3455
   3457  HW    19.500000   36.270000   47.690000  2369   3455
   3458  OW    40.300000   49.870000   55.590000  2368   3459   3460
   3459  HW    40.420000   50.420000   54.820000  2369   3458
   3460  HW    39.370000   49.620000   55.570000  2369   3458
   3461  OW    45.850000   47.290000   28.380000  2368   3462   3463
   3462  HW    46.140000   47.570000   27.510000  2369   3461
   3463  HW    46.660000   47.220000   28.890000  2369   3461
   3464  OW    50.730000   39.040000   47.420000  2368   3465   3466
   3465  HW    50.160000   38.310000   47.190000  2369   3464
   3466  HW    51.400000   39.050000   46.740000  2369   3464
   3467  OW    42.300000   42.640000   56.020000  2368   3468   3469
   3468  HW    42.210000   43.130000   55.200000  2369   3467
   3469  HW    41.480000   42.800000   56.490000  2369   3467
   3470  OW    45.890000   55.150000   45.530000  2368   3471   3472
   3471  HW    45.850000   54.190000   45.450000  2369   3470
   3472  HW    46.750000   55.380000   45.180000  2369   3470
   3473  OW    41.870000   56.020000   49.510000  2368   3474   3475
   3474  HW    42.610000   55.840000   48.930000  2369   3473
   3475  HW    41.790000   56.980000   49.510000  2369   3473
   3476  OW    23.550000   24.610000   34.860000  2368   3477   3478
   3477  HW    23.030000   25.370000   35.140000  2369   3476
   3478  HW    23.680000   24.110000   35.660000  2369   3476
   3479  OW    23.570000   27.050000   41.600000  2368   3480   3481
   3480  HW    24.140000   26.700000   42.280000  2369   3479
   3481  HW    23.320000   27.920000   41.920000  2369   3479
   3482  OW    17.220000   39.550000   38.710000  2368   3483   3484
   3483  HW    16.880000   39.980000   39.500000  2369   3482
   3484  HW    16.630000   38.820000   38.550000  2369   3482
   3485  OW    26.160000   22.040000   39.190000  2368   3486   3487
   3486  HW    27.090000   22.270000   39.230000  2369   3485
   3487  HW    26.100000   21.390000   38.490000  2369   3485
   3488  OW    23.200000   52.360000   49.370000  2368   3489   3490
   3489  HW    23.600000   52.750000   48.590000  2369   3488
   3490  HW    23.790000   51.640000   49.610000  2369   3488
   3491  OW    27.880000   32.040000   52.970000  2368   3492   3493
   3492  HW    28.310000   32.850000   52.720000  2369   3491
   3493  HW    28.580000   31.380000   52.950000  2369   3491
   3494  OW    26.050000   56.980000   40.510000  2368   3495   3496
   3495  HW    26.680000   56.410000   40.950000  2369   3494
   3496  HW    25.390000   56.380000   40.150000  2369   3494
   3497  OW    28.220000   58.250000   43.130000  2368   3498   3499
   3498  HW    28.220000   58.900000   42.430000  2369   3497
   3499  HW    28.320000   58.760000   43.940000  2369   3497
   3500  OW    34.960000   31.060000   54.980000  2368   3501   3502
   3501  HW    34.320000   31.340000   54.330000  2369   3500
   3502  HW    35.770000   31.490000   54.720000  2369   3500
   3503  OW    52.130000   35.100000   46.470000  2368   3504   3505
   3504  HW    51.510000   35.830000   46.540000  2369   3503
   3505  HW    51.760000   34.420000   47.040000  2369   3503
   3506  OW    41.000000   19.370000   45.590000  2368   3507   3508
   3507  HW    41.910000   19.610000   45.770000  2369   3506
   3508  HW    40.960000   19.260000   44.640000  2369   3506
   3509  OW    21.060000   49.930000   30.900000  2368   3510   3511
   3510  HW    20.140000   50.040000   31.160000  2369   3509
   3511  HW    21.010000   49.630000   30.000000  2369   3509
   3512  OW    20.590000   51.080000   40.380000  2368   3513   3514
   3513  HW    19.740000   51.080000   40.820000  2369   3512
   3514  HW    20.510000   50.400000   39.710000  2369   3512
   3515  OW    18.250000   39.400000   26.390000  2368   3516   3517
   3516  HW    18.700000   38.550000   26.390000  2369   3515
   3517  HW    18.270000   39.680000   27.310000  2369   3515
   3518  OW    40.920000   38.110000   20.330000  2368   3519   3520
   3519  HW    40.840000   38.380000   21.240000  2369   3518
   3520  HW    40.020000   37.930000   20.050000  2369   3518
   3521  OW    29.390000   29.690000   52.550000  2368   3522   3523
   3522  HW    30.170000   30.030000   52.110000  2369   3521
   3523  HW    29.060000   29.010000   51.960000  2369   3521
   3524  OW    24.530000   47.740000   53.940000  2368   3525   3526
   3525  HW    23.840000   47.080000   53.880000  2369   3524
   3526  HW    25.050000   47.480000   54.700000  2369   3524
   3527  OW    53.130000   33.970000   44.070000  2368   3528   3529
   3528  HW    52.790000   34.540000   44.760000  2369   3527
   3529  HW    54.000000   33.710000   44.380000  2369   3527
   3530  OW    25.170000   23.770000   29.040000  2368   3531   3532
   3531  HW    25.390000   24.320000   28.290000  2369   3530
   3532  HW    26.020000   23.470000   29.380000  2369   3530
   3533  OW    25.900000   53.130000   30.130000  2368   3534   3535
   3534  HW    24.980000   52.900000   30.250000  2369   3533
   3535  HW    26.250000   53.170000   31.020000  2369   3533
   3536  OW    52.070000   28.810000   32.230000  2368   3537   3538
   3537  HW    52.850000   29.070000   32.720000  2369   3536
   3538  HW    51.430000   29.500000   32.420000  2369   3536
   3539  OW    27.770000   20.960000   42.220000  2368   3540   3541
   3540  HW    27.720000   20.050000   42.520000  2369   3539
   3541  HW    27.030000   21.050000   41.620000  2369   3539
   3542  OW    32.810000   17.590000   38.530000  2368   3543   3544
   3543  HW    32.920000   17.130000   39.360000  2369   3542
   3544  HW    32.010000   17.220000   38.150000  2369   3542
   3545  OW    21.550000   47.260000   50.870000  2368   3546   3547
   3546  HW    21.640000   48.040000   50.310000  2369   3545
   3547  HW    20.620000   47.200000   51.050000  2369   3545
   3548  OW    27.620000   56.950000   37.030000  2368   3549   3550
   3549  HW    27.090000   56.320000   36.550000  2369   3548
   3550  HW    28.070000   56.430000   37.700000  2369   3548
   3551  OW    26.750000   39.130000   18.850000  2368   3552   3553
   3552  HW    27.230000   38.390000   19.240000  2369   3551
   3553  HW    27.210000   39.310000   18.030000  2369   3551
   3554  OW    48.890000   50.410000   36.730000  2368   3555   3556
   3555  HW    48.920000   50.190000   35.800000  2369   3554
   3556  HW    48.010000   50.750000   36.870000  2369   3554
   3557  OW    51.570000   41.820000   33.560000  2368   3558   3559
   3558  HW    51.560000   41.210000   34.310000  2369   3557
   3559  HW    51.080000   42.580000   33.870000  2369   3557
   3560  OW    19.500000   40.180000   48.470000  2368   3561   3562
   3561  HW    20.280000   40.350000   47.940000  2369   3560
   3562  HW    18.780000   40.280000   47.850000  2369   3560
   3563  OW    23.330000   37.190000   20.510000  2368   3564   3565
   3564  HW    22.990000   36.300000   20.510000  2369   3563
   3565  HW    23.700000   37.310000   19.630000  2369   3563
   3566  OW    50.320000   42.120000   47.940000  2368   3567   3568
   3567  HW    50.420000   41.170000   47.800000  2369   3566
   3568  HW    51.210000   42.420000   48.140000  2369   3566
   3569  OW    18.400000   46.840000   37.500000  2368   3570   3571
   3570  HW    18.980000   46.080000   37.500000  2369   3569
   3571  HW    17.680000   46.590000   36.930000  2369   3569
   3572  OW    30.790000   20.340000   45.510000  2368   3573   3574
   3573  HW    31.030000   20.490000   44.600000  2369   3572
   3574  HW    30.790000   19.390000   45.600000  2369   3572
   3575  OW    20.150000   49.890000   34.600000  2368   3576   3577
   3576  HW    20.280000   49.040000   34.180000  2369   3575
   3577  HW    20.770000   49.900000   35.320000  2369   3575
   3578  OW    44.180000   56.920000   44.610000  2368   3579   3580
   3579  HW    44.970000   56.400000   44.750000  2369   3578
   3580  HW    44.120000   57.010000   43.660000  2369   3578
   3581  OW    44.040000   51.640000   30.880000  2368   3582   3583
   3582  HW    44.410000   50.850000   30.480000  2369   3581
   3583  HW    44.350000   52.360000   30.330000  2369   3581
   3584  OW    36.850000   24.480000   52.440000  2368   3585   3586
   3585  HW    37.450000   24.720000   53.150000  2369   3584
   3586  HW    37.200000   23.670000   52.090000  2369   3584
   3587  OW    22.500000   54.430000   42.510000  2368   3588   3589
   3588  HW    23.360000   54.450000   42.930000  2369   3587
   3589  HW    22.520000   53.660000   41.950000  2369   3587
   3590  OW    30.060000   18.660000   37.500000  2368   3591   3592
   3591  HW    29.660000   18.730000   36.630000  2369   3590
   3592  HW    30.160000   19.570000   37.790000  2369   3590
   3593  OW    27.400000   22.080000   30.780000  2368   3594   3595
   3594  HW    26.580000   22.320000   31.210000  2369   3593
   3595  HW    28.070000   22.170000   31.460000  2369   3593
   3596  OW    50.910000   33.750000   48.780000  2368   3597   3598
   3597  HW    51.300000   33.510000   49.620000  2369   3596
   3598  HW    50.210000   34.370000   49.020000  2369   3596
   3599  OW    29.670000   58.500000   46.280000  2368   3600   3601
   3600  HW    28.820000   58.930000   46.290000  2369   3599
   3601  HW    30.210000   59.050000   45.710000  2369   3599
   3602  OW    41.110000   55.080000   51.810000  2368   3603   3604
   3603  HW    41.910000   55.180000   52.320000  2369   3602
   3604  HW    41.340000   55.380000   50.930000  2369   3602
   3605  OW    41.270000   39.250000   55.990000  2368   3606   3607
   3606  HW    42.100000   39.540000   55.630000  2369   3605
   3607  HW    40.610000   39.670000   55.450000  2369   3605
   3608  OW    44.660000   55.540000   48.070000  2368   3609   3610
   3609  HW    45.120000   55.260000   47.280000  2369   3608
   3610  HW    44.540000   56.480000   47.970000  2369   3608
   3611  OW    38.470000   56.200000   51.450000  2368   3612   3613
   3612  HW    37.940000   55.430000   51.220000  2369   3611
   3613  HW    39.360000   55.860000   51.500000  2369   3611
   3614  OW    20.750000   38.390000   22.480000  2368   3615   3616
   3615  HW    21.430000   38.990000   22.190000  2369   3614
   3616  HW    20.580000   37.830000   21.720000  2369   3614
   3617  OW    48.680000   24.680000   28.960000  2368   3618   3619
   3618  HW    49.580000   24.420000   28.790000  2369   3617
   3619  HW    48.150000   24.050000   28.490000  2369   3617
   3620  OW    45.670000   25.780000   25.230000  2368   3621   3622
   3621  HW    44.880000   25.850000   24.680000  2369   3620
   3622  HW    45.860000   24.840000   25.240000  2369   3620
   3623  OW    37.400000   51.000000   25.880000  2368   3624   3625
   3624  HW    38.230000   51.140000   26.350000  2369   3623
   3625  HW    36.780000   50.740000   26.560000  2369   3623
   3626  OW    36.690000   18.040000   31.250000  2368   3627   3628
   3627  HW    35.900000   17.580000   31.530000  2369   3626
   3628  HW    37.400000   17.420000   31.430000  2369   3626
   3629  OW    22.290000   29.180000   43.020000  2368   3630   3631
   3630  HW    22.480000   28.470000   43.640000  2369   3629
   3631  HW    21.740000   29.790000   43.520000  2369   3629
   3632  OW    17.290000   34.190000   36.800000  2368   3633   3634
   3633  HW    16.570000   34.620000   36.330000  2369   3632
   3634  HW    17.280000   34.590000   37.670000  2369   3632
   3635  OW    34.840000   52.800000   27.000000  2368   3636   3637
   3636  HW    34.490000   52.210000   27.670000  2369   3635
   3637  HW    35.290000   53.480000   27.500000  2369   3635
   3638  OW    25.170000   22.880000   32.050000  2368   3639   3640
   3639  HW    25.570000   23.550000   32.610000  2369   3638
   3640  HW    24.230000   23.060000   32.100000  2369   3638
   3641  OW    34.390000   55.680000   30.380000  2368   3642   3643
   3642  HW    33.970000   55.550000   29.540000  2369   3641
   3643  HW    33.970000   55.040000   30.960000  2369   3641
   3644  OW    28.270000   54.120000   53.020000  2368   3645   3646
   3645  HW    27.720000   53.670000   52.370000  2369   3644
   3646  HW    29.120000   54.210000   52.590000  2369   3644
   3647  OW    27.190000   24.830000   47.750000  2368   3648   3649
   3648  HW    28.110000   25.010000   47.550000  2369   3647
   3649  HW    27.210000   24.280000   48.530000  2369   3647
   3650  OW    37.740000   21.900000   50.190000  2368   3651   3652
   3651  HW    38.280000   22.110000   50.940000  2369   3650
   3652  HW    37.370000   21.030000   50.390000  2369   3650
   3653  OW    26.950000   49.800000   55.200000  2368   3654   3655
   3654  HW    27.690000   50.370000   55.440000  2369   3653
   3655  HW    26.230000   50.100000   55.750000  2369   3653
   3656  OW    47.410000   52.790000   48.640000  2368   3657   3658
   3657  HW    47.480000   53.490000   47.990000  2369   3656
   3658  HW    47.510000   51.980000   48.130000  2369   3656
   3659  OW    24.090000   39.830000   54.220000  2368   3660   3661
   3660  HW    23.710000   40.050000   53.370000  2369   3659
   3661  HW    25.030000   39.950000   54.110000  2369   3659
   3662  OW    36.400000   52.370000   55.500000  2368   3663   3664
   3663  HW    37.130000   52.260000   56.100000  2369   3662
   3664  HW    35.630000   52.440000   56.070000  2369   3662
   3665  OW    29.840000   33.330000   55.170000  2368   3666   3667
   3666  HW    29.110000   33.880000   54.880000  2369   3665
   3667  HW    30.540000   33.500000   54.540000  2369   3665
   3668  OW    48.450000   33.450000   51.630000  2368   3669   3670
   3669  HW    48.570000   32.710000   51.030000  2369   3668
   3670  HW    48.610000   33.080000   52.490000  2369   3668
   3671  OW    46.230000   53.010000   34.590000  2368   3672   3673
   3672  HW    45.370000   53.360000   34.360000  2369   3671
   3673  HW    46.070000   52.460000   35.360000  2369   3671
   3674  OW    32.380000   58.970000   37.440000  2368   3675   3676
   3675  HW    31.440000   59.120000   37.350000  2369   3674
   3676  HW    32.550000   59.040000   38.380000  2369   3674
   3677  OW    17.580000   45.320000   31.340000  2368   3678   3679
   3678  HW    18.180000   44.700000   30.940000  2369   3677
   3679  HW    17.160000   45.760000   30.600000  2369   3677
   3680  OW    28.000000   23.560000   25.420000  2368   3681   3682
   3681  HW    28.360000   23.050000   26.150000  2369   3680
   3682  HW    27.160000   23.140000   25.230000  2369   3680
   3683  OW    24.950000   54.590000   49.930000  2368   3684   3685
   3684  HW    24.460000   54.090000   50.590000  2369   3683
   3685  HW    24.530000   55.450000   49.920000  2369   3683
   3686  OW    37.310000   42.550000   57.750000  2368   3687   3688
   3687  HW    37.790000   42.360000   56.950000  2369   3686
   3688  HW    37.570000   41.860000   58.360000  2369   3686
   3689  OW    29.350000   50.960000   55.840000  2368   3690   3691
   3690  HW    29.560000   50.760000   56.750000  2369   3689
   3691  HW    29.930000   50.400000   55.320000  2369   3689
   3692  OW    26.050000   46.310000   55.820000  2368   3693   3694
   3693  HW    25.930000   46.090000   56.740000  2369   3692
   3694  HW    26.910000   45.970000   55.590000  2369   3692
   3695  OW    38.910000   55.540000   30.800000  2368   3696   3697
   3696  HW    38.400000   55.020000   31.420000  2369   3695
   3697  HW    38.270000   56.130000   30.400000  2369   3695
   3698  OW    17.550000   35.280000   39.220000  2368   3699   3700
   3699  HW    16.840000   35.880000   39.440000  2369   3698
   3700  HW    18.350000   35.750000   39.480000  2369   3698
   3701  OW    52.060000   44.440000   37.120000  2368   3702   3703
   3702  HW    51.530000   44.070000   36.410000  2369   3701
   3703  HW    51.470000   44.450000   37.880000  2369   3701
   3704  OW    53.910000   37.400000   38.480000  2368   3705   3706
   3705  HW    54.400000   37.480000   37.660000  2369   3704
   3706  HW    53.280000   36.710000   38.300000  2369   3704
   3707  OW    50.490000   24.080000   32.790000  2368   3708   3709
   3708  HW    50.680000   23.590000   31.990000  2369   3707
   3709  HW    50.230000   24.950000   32.480000  2369   3707
   3710  OW    39.170000   16.700000   36.560000  2368   3711   3712
   3711  HW    38.400000   16.520000   36.030000  2369   3710
   3712  HW    39.350000   15.870000   37.010000  2369   3710
   3713  OW    49.380000   26.890000   27.680000  2368   3714   3715
   3714  HW    50.280000   26.640000   27.470000  2369   3713
   3715  HW    49.040000   26.130000   28.160000  2369   3713
   3716  OW    44.520000   51.700000   53.200000  2368   3717   3718
   3717  HW    43.850000   51.100000   53.540000  2369   3716
   3718  HW    44.240000   51.890000   52.310000  2369   3716
   3719  OW    24.830000   41.100000   19.490000  2368   3720   3721
   3720  HW    24.330000   40.840000   18.720000  2369   3719
   3721  HW    25.610000   40.550000   19.480000  2369   3719
   3722  OW    31.610000   54.710000   53.960000  2368   3723   3724
   3723  HW    31.380000   55.430000   53.380000  2369   3722
   3724  HW    31.830000   53.990000   53.370000  2369   3722
   3725  OW    38.110000   49.230000   24.070000  2368   3726   3727
   3726  HW    37.730000   49.860000   24.690000  2369   3725
   3727  HW    37.980000   49.620000   23.210000  2369   3725
   3728  OW    28.680000   19.480000   35.020000  2368   3729   3730
   3729  HW    28.420000   20.370000   35.240000  2369   3728
   3730  HW    29.450000   19.590000   34.460000  2369   3728
   3731  OW    34.190000   59.380000   46.580000  2368   3732   3733
   3732  HW    33.430000   59.670000   46.080000  2369   3731
   3733  HW    33.840000   59.140000   47.430000  2369   3731
   3734  OW    50.050000   32.740000   26.920000  2368   3735   3736
   3735  HW    49.720000   32.770000   27.810000  2369   3734
   3736  HW    50.100000   31.800000   26.720000  2369   3734
   3737  OW    24.020000   55.910000   45.960000  2368   3738   3739
   3738  HW    23.560000   56.530000   45.390000  2369   3737
   3739  HW    23.330000   55.380000   46.340000  2369   3737
   3740  OW    43.950000   18.110000   40.550000  2368   3741   3742
   3741  HW    43.900000   17.190000   40.310000  2369   3740
   3742  HW    44.890000   18.300000   40.590000  2369   3740
   3743  OW    32.940000   28.050000   19.630000  2368   3744   3745
   3744  HW    32.090000   28.480000   19.710000  2369   3743
   3745  HW    33.470000   28.430000   20.320000  2369   3743
   3746  OW    50.250000   29.800000   49.000000  2368   3747   3748
   3747  HW    50.520000   29.140000   49.650000  2369   3746
   3748  HW    49.530000   30.270000   49.420000  2369   3746
   3749  OW    45.340000   36.610000   54.040000  2368   3750   3751
   3750  HW    46.130000   36.870000   54.510000  2369   3749
   3751  HW    45.650000   35.990000   53.380000  2369   3749
   3752  OW    32.630000   17.650000   34.430000  2368   3753   3754
   3753  HW    33.340000   17.760000   35.060000  2369   3752
   3754  HW    32.040000   18.380000   34.610000  2369   3752
   3755  OW    53.410000   32.780000   32.650000  2368   3756   3757
   3756  HW    53.250000   33.080000   31.760000  2369   3755
   3757  HW    52.530000   32.580000   32.990000  2369   3755
   3758  OW    39.620000   35.150000   56.110000  2368   3759   3760
   3759  HW    39.880000   34.520000   56.790000  2369   3758
   3760  HW    39.650000   36.000000   56.550000  2369   3758
   3761  OW    17.750000   43.760000   28.710000  2368   3762   3763
   3762  HW    18.620000   44.010000   28.380000  2369   3761
   3763  HW    17.930000   43.270000   29.510000  2369   3761
   3764  OW    39.490000   58.410000   36.250000  2368   3765   3766
   3765  HW    39.730000   58.720000   37.120000  2369   3764
   3766  HW    40.140000   58.790000   35.660000  2369   3764
   3767  OW    33.200000   39.460000   57.760000  2368   3768   3769
   3768  HW    32.290000   39.390000   58.040000  2369   3767
   3769  HW    33.390000   38.630000   57.320000  2369   3767
   3770  OW    49.050000   37.650000   51.080000  2368   3771   3772
   3771  HW    49.850000   38.160000   51.160000  2369   3770
   3772  HW    48.520000   37.910000   51.830000  2369   3770
   3773  OW    48.820000   49.780000   34.220000  2368   3774   3775
   3774  HW    47.990000   49.700000   33.760000  2369   3773
   3775  HW    49.460000   49.380000   33.620000  2369   3773
   3776  OW    41.520000   27.010000   53.900000  2368   3777   3778
   3777  HW    41.670000   26.100000   53.630000  2369   3776
   3778  HW    41.470000   26.970000   54.850000  2369   3776
   3779  OW    51.530000   47.820000   41.490000  2368   3780   3781
   3780  HW    50.960000   47.960000   40.730000  2369   3779
   3781  HW    51.450000   46.880000   41.680000  2369   3779
   3782  OW    20.710000   37.330000   50.380000  2368   3783   3784
   3783  HW    21.310000   36.730000   50.840000  2369   3782
   3784  HW    20.670000   38.100000   50.940000  2369   3782
   3785  OW    23.550000   32.000000   50.480000  2368   3786   3787
   3786  HW    24.250000   32.540000   50.840000  2369   3785
   3787  HW    23.860000   31.760000   49.610000  2369   3785
   3788  OW    30.990000   46.280000   57.900000  2368   3789   3790
   3789  HW    31.390000   45.530000   58.350000  2369   3788
   3790  HW    30.480000   46.720000   58.570000  2369   3788
   3791  OW    45.390000   18.560000   35.420000  2368   3792   3793
   3792  HW    45.320000   18.560000   36.380000  2369   3791
   3793  HW    46.010000   17.860000   35.220000  2369   3791
   3794  OW    51.530000   30.590000   29.050000  2368   3795   3796
   3795  HW    51.860000   30.330000   28.190000  2369   3794
   3796  HW    52.050000   31.370000   29.280000  2369   3794
   3797  OW    45.570000   28.270000   23.570000  2368   3798   3799
   3798  HW    45.730000   27.800000   22.760000  2369   3797
   3799  HW    45.690000   27.610000   24.260000  2369   3797
   3800  OW    34.420000   17.340000   43.120000  2368   3801   3802
   3801  HW    33.650000   17.250000   43.680000  2369   3800
   3802  HW    35.140000   16.960000   43.630000  2369   3800
   3803  OW    33.440000   58.670000   49.000000  2368   3804   3805
   3804  HW    33.230000   59.130000   49.820000  2369   3803
   3805  HW    33.510000   57.750000   49.260000  2369   3803
   3806  OW    22.320000   34.850000   20.950000  2368   3807   3808
   3807  HW    22.540000   34.360000   21.750000  2369   3806
   3808  HW    22.450000   34.210000   20.250000  2369   3806
   3809  OW    36.460000   54.600000   28.830000  2368   3810   3811
   3810  HW    36.360000   55.330000   28.230000  2369   3809
   3811  HW    35.710000   54.660000   29.420000  2369   3809
   3812  OW    43.470000   25.170000   23.800000  2368   3813   3814
   3813  HW    42.810000   25.270000   23.120000  2369   3812
   3814  HW    43.280000   24.320000   24.190000  2369   3812
   3815  OW    52.470000   25.240000   37.780000  2368   3816   3817
   3816  HW    52.400000   24.320000   37.530000  2369   3815
   3817  HW    51.580000   25.590000   37.720000  2369   3815
   3818  OW    29.290000   18.640000   40.470000  2368   3819   3820
   3819  HW    29.900000   18.690000   39.740000  2369   3818
   3820  HW    29.560000   19.340000   41.060000  2369   3818
   3821  OW    25.150000   23.060000   42.820000  2368   3822   3823
   3822  HW    25.770000   22.830000   43.520000  2369   3821
   3823  HW    24.310000   23.140000   43.260000  2369   3821
   3824  OW    23.370000   52.820000   31.040000  2368   3825   3826
   3825  HW    23.060000   53.540000   31.610000  2369   3824
   3826  HW    23.150000   52.030000   31.530000  2369   3824
   3827  OW    36.440000   16.690000   34.790000  2368   3828   3829
   3828  HW    35.980000   16.530000   33.960000  2369   3827
   3829  HW    35.830000   17.210000   35.310000  2369   3827
   3830  OW    54.270000   33.450000   41.740000  2368   3831   3832
   3831  HW    53.870000   33.580000   42.600000  2369   3830
   3832  HW    53.540000   33.560000   41.130000  2369   3830
   3833  OW    22.390000   45.830000   53.280000  2368   3834   3835
   3834  HW    21.550000   45.770000   53.740000  2369   3833
   3835  HW    22.160000   46.120000   52.400000  2369   3833
   3836  OW    44.070000   39.390000   55.300000  2368   3837   3838
   3837  HW    44.140000   38.900000   56.120000  2369   3836
   3838  HW    44.500000   40.220000   55.480000  2369   3836
   3839  OW    27.700000   27.770000   51.360000  2368   3840   3841
   3840  HW    26.800000   28.010000   51.150000  2369   3839
   3841  HW    27.630000   27.240000   52.150000  2369   3839
   3842  OW    48.150000   47.880000   29.940000  2368   3843   3844
   3843  HW    47.920000   48.410000   30.700000  2369   3842
   3844  HW    48.690000   48.470000   29.390000  2369   3842
   3845  OW    24.080000   23.460000   37.260000  2368   3846   3847
   3846  HW    24.750000   22.790000   37.440000  2369   3845
   3847  HW    24.240000   24.140000   37.910000  2369   3845
   3848  OW    39.790000   51.690000   27.450000  2368   3849   3850
   3849  HW    40.540000   51.390000   27.950000  2369   3848
   3850  HW    39.640000   52.580000   27.750000  2369   3848
   3851  OW    35.780000   36.800000   57.330000  2368   3852   3853
   3852  HW    36.490000   37.280000   56.900000  2369   3851
   3853  HW    35.830000   35.920000   56.980000  2369   3851
   3854  OW    25.820000   29.670000   50.420000  2368   3855   3856
   3855  HW    25.670000   30.220000   49.660000  2369   3854
   3856  HW    26.350000   30.210000   51.010000  2369   3854
   3857  OW    23.610000   48.030000   23.800000  2368   3858   3859
   3858  HW    23.560000   48.850000   24.290000  2369   3857
   3859  HW    24.540000   47.830000   23.750000  2369   3857
   3860  OW    22.290000   27.710000   24.910000  2368   3861   3862
   3861  HW    22.740000   28.440000   24.490000  2369   3860
   3862  HW    21.560000   28.120000   25.370000  2369   3860
   3863  OW    32.930000   24.740000   21.960000  2368   3864   3865
   3864  HW    32.830000   24.300000   22.810000  2369   3863
   3865  HW    32.700000   25.650000   22.140000  2369   3863
   3866  OW    25.290000   32.700000   52.970000  2368   3867   3868
   3867  HW    26.220000   32.520000   53.090000  2369   3866
   3868  HW    24.910000   32.560000   53.840000  2369   3866
   3869  OW    22.420000   35.690000   52.130000  2368   3870   3871
   3870  HW    22.880000   36.100000   52.860000  2369   3869
   3871  HW    23.110000   35.310000   51.580000  2369   3869
   3872  OW    49.940000   39.990000   28.710000  2368   3873   3874
   3873  HW    50.230000   40.870000   28.460000  2369   3872
   3874  HW    49.060000   40.120000   29.070000  2369   3872
   3875  OW    50.960000   44.650000   31.770000  2368   3876   3877
   3876  HW    50.220000   45.110000   31.380000  2369   3875
   3877  HW    50.650000   43.750000   31.880000  2369   3875
   3878  OW    21.950000   52.480000   34.720000  2368   3879   3880
   3879  HW    22.650000   52.260000   35.340000  2369   3878
   3880  HW    22.040000   51.850000   34.010000  2369   3878
   3881  OW    29.810000   58.420000   36.170000  2368   3882   3883
   3882  HW    29.430000   59.080000   35.590000  2369   3881
   3883  HW    29.070000   57.870000   36.420000  2369   3881
   3884  OW    20.580000   31.360000   44.030000  2368   3885   3886
   3885  HW    20.620000   32.070000   43.400000  2369   3884
   3886  HW    19.920000   30.760000   43.680000  2369   3884
   3887  OW    46.180000   18.840000   38.100000  2368   3888   3889
   3888  HW    45.780000   19.710000   38.020000  2369   3887
   3889  HW    46.130000   18.630000   39.030000  2369   3887
   3890  OW    22.710000   30.950000   22.060000  2368   3891   3892
   3891  HW    23.190000   30.330000   22.610000  2369   3890
   3892  HW    21.850000   31.030000   22.490000  2369   3890
   3893  OW    43.880000   18.040000   33.060000  2368   3894   3895
   3894  HW    43.950000   17.080000   33.090000  2369   3893
   3895  HW    44.300000   18.330000   33.860000  2369   3893
   3896  OW    19.720000   33.870000   45.650000  2368   3897   3898
   3897  HW    18.870000   33.870000   46.110000  2369   3896
   3898  HW    19.740000   33.040000   45.180000  2369   3896
   3899  OW    36.070000   16.250000   39.890000  2368   3900   3901
   3900  HW    36.980000   15.960000   39.790000  2369   3899
   3901  HW    35.590000   15.460000   40.120000  2369   3899
   3902  OW    39.850000   17.850000   30.340000  2368   3903   3904
   3903  HW    40.080000   17.100000   30.900000  2369   3902
   3904  HW    40.080000   18.620000   30.860000  2369   3902
   3905  OW    24.480000   27.270000   22.850000  2368   3906   3907
   3906  HW    24.400000   28.120000   23.280000  2369   3905
   3907  HW    23.600000   26.900000   22.900000  2369   3905
   3908  OW    31.800000   29.550000   54.690000  2368   3909   3910
   3909  HW    31.880000   30.230000   55.360000  2369   3908
   3910  HW    32.110000   29.970000   53.890000  2369   3908
   3911  OW    22.590000   24.000000   32.440000  2368   3912   3913
   3912  HW    22.920000   24.250000   33.300000  2369   3911
   3913  HW    21.710000   23.660000   32.610000  2369   3911
   3914  OW    20.330000   39.900000   51.160000  2368   3915   3916
   3915  HW    20.020000   39.890000   50.250000  2369   3914
   3916  HW    20.400000   40.820000   51.380000  2369   3914
   3917  OW    37.960000   45.490000   58.200000  2368   3918   3919
   3918  HW    37.820000   44.590000   57.890000  2369   3917
   3919  HW    37.760000   46.030000   57.440000  2369   3917
   3920  OW    24.680000   50.360000   24.890000  2368   3921   3922
   3921  HW    25.220000   50.930000   24.340000  2369   3920
   3922  HW    25.230000   50.150000   25.640000  2369   3920
   3923  OW    24.470000   43.770000   55.480000  2368   3924   3925
   3924  HW    24.680000   44.690000   55.310000  2369   3923
   3925  HW    23.520000   43.710000   55.330000  2369   3923
   3926  OW    48.030000   27.010000   25.510000  2368   3927   3928
   3927  HW    48.390000   26.950000   26.390000  2369   3926
   3928  HW    47.300000   26.400000   25.500000  2369   3926
   3929  OW    34.030000   20.380000   48.760000  2368   3930   3931
   3930  HW    33.370000   20.970000   48.410000  2369   3929
   3931  HW    34.750000   20.410000   48.120000  2369   3929
   3932  OW    17.690000   42.000000   46.540000  2368   3933   3934
   3933  HW    17.700000   42.890000   46.180000  2369   3932
   3934  HW    16.820000   41.900000   46.910000  2369   3932
   3935  OW    17.970000   48.140000   33.490000  2368   3936   3937
   3936  HW    18.000000   48.700000   34.270000  2369   3935
   3937  HW    17.490000   48.660000   32.850000  2369   3935
   3938  OW    54.760000   32.440000   38.630000  2368   3939   3940
   3939  HW    54.040000   33.060000   38.560000  2369   3938
   3940  HW    54.340000   31.610000   38.880000  2369   3938
   3941  OW    52.670000   39.750000   45.640000  2368   3942   3943
   3942  HW    52.600000   40.660000   45.930000  2369   3941
   3943  HW    53.610000   39.600000   45.550000  2369   3941
   3944  OW    26.740000   21.940000   44.910000  2368   3945   3946
   3945  HW    27.310000   21.730000   44.170000  2369   3944
   3946  HW    27.260000   21.720000   45.680000  2369   3944
   3947  OW    16.120000   34.280000   33.750000  2368   3948   3949
   3948  HW    15.850000   35.150000   33.460000  2369   3947
   3949  HW    15.330000   33.750000   33.690000  2369   3947
   3950  OW    38.880000   30.440000   19.170000  2368   3951   3952
   3951  HW    38.920000   31.250000   19.680000  2369   3950
   3952  HW    39.730000   30.020000   19.320000  2369   3950
   3953  OW    42.490000   48.520000   56.530000  2368   3954   3955
   3954  HW    41.870000   49.130000   56.120000  2369   3953
   3955  HW    41.950000   47.940000   57.060000  2369   3953
   3956  OW    25.790000   36.010000   55.350000  2368   3957   3958
   3957  HW    26.260000   35.560000   56.060000  2369   3956
   3958  HW    26.300000   35.830000   54.570000  2369   3956
   3959  OW    50.890000   48.330000   36.850000  2368   3960   3961
   3960  HW    50.090000   48.780000   36.570000  2369   3959
   3961  HW    51.500000   49.040000   37.060000  2369   3959
   3962  OW    46.320000   56.690000   42.420000  2368   3963   3964
   3963  HW    46.660000   57.290000   41.760000  2369   3962
   3964  HW    46.620000   57.060000   43.250000  2369   3962
   3965  OW    23.610000   37.120000   54.220000  2368   3966   3967
   3966  HW    23.990000   37.960000   54.470000  2369   3965
   3967  HW    24.140000   36.470000   54.690000  2369   3965
   3968  OW    51.920000   35.350000   29.110000  2368   3969   3970
   3969  HW    51.690000   36.260000   29.290000  2369   3968
   3970  HW    51.910000   35.280000   28.160000  2369   3968
   3971  OW    20.060000   30.210000   25.330000  2368   3972   3973
   3972  HW    20.610000   30.370000   26.100000  2369   3971
   3973  HW    20.320000   30.870000   24.700000  2369   3971
   3974  OW    40.580000   46.780000   57.680000  2368   3975   3976
   3975  HW    41.080000   46.110000   58.130000  2369   3974
   3976  HW    40.420000   46.420000   56.810000  2369   3974
   3977  OW    53.860000   27.600000   39.600000  2368   3978   3979
   3978  HW    53.230000   26.890000   39.500000  2369   3977
   3979  HW    53.330000   28.400000   39.560000  2369   3977
   3980  OW    35.370000   51.170000   23.840000  2368   3981   3982
   3981  HW    36.030000   51.080000   24.520000  2369   3980
   3982  HW    35.810000   50.870000   23.040000  2369   3980
   3983  OW    40.660000   58.770000   47.390000  2368   3984   3985
   3984  HW    41.530000   58.840000   46.980000  2369   3983
   3985  HW    40.840000   58.680000   48.320000  2369   3983
   3986  OW    35.990000   58.120000   32.670000  2368   3987   3988
   3987  HW    36.440000   58.840000   33.110000  2369   3986
   3988  HW    35.850000   57.470000   33.350000  2369   3986
   3989  OW    40.160000   41.230000   57.780000  2368   3990   3991
   3990  HW    40.660000   40.480000   57.440000  2369   3989
   3991  HW    40.410000   41.280000   58.700000  2369   3989
   3992  OW    52.630000   42.010000   43.060000  2368   3993   3994
   3993  HW    53.020000   41.140000   42.950000  2369   3992
   3994  HW    52.450000   42.070000   44.000000  2369   3992
   3995  OW    20.480000   49.260000   27.830000  2368   3996   3997
   3996  HW    20.550000   48.380000   27.480000  2369   3995
   3997  HW    21.220000   49.740000   27.440000  2369   3995
   3998  OW    44.400000   54.910000   33.170000  2368   3999   4000
   3999  HW    43.930000   55.680000   33.490000  2369   3998
   4000  HW    44.970000   55.240000   32.480000  2369   3998
   4001  OW    53.380000   31.380000   45.590000  2368   4002   4003
   4002  HW    52.870000   31.520000   46.390000  2369   4001
   4003  HW    53.130000   32.100000   45.010000  2369   4001
   4004  OW    45.140000   56.230000   36.370000  2368   4005   4006
   4005  HW    44.910000   56.520000   35.500000  2369   4004
   4006  HW    45.260000   55.280000   36.290000  2369   4004
   4007  OW    17.500000   44.610000   45.980000  2368   4008   4009
   4008  HW    17.870000   45.220000   45.340000  2369   4007
   4009  HW    16.720000   44.260000   45.560000  2369   4007
   4010  OW    28.560000   21.210000   46.610000  2368   4011   4012
   4011  HW    29.310000   20.690000   46.340000  2369   4010
   4012  HW    28.580000   21.180000   47.570000  2369   4010
   4013  OW    36.550000   34.080000   56.800000  2368   4014   4015
   4014  HW    36.930000   33.210000   56.960000  2369   4013
   4015  HW    36.890000   34.320000   55.940000  2369   4013
   4016  OW    25.680000   20.830000   36.880000  2368   4017   4018
   4017  HW    26.220000   20.030000   36.920000  2369   4016
   4018  HW    24.930000   20.580000   36.350000  2369   4016
   4019  OW    45.020000   42.100000   55.920000  2368   4020   4021
   4020  HW    44.410000   42.570000   56.500000  2369   4019
   4021  HW    44.940000   42.560000   55.090000  2369   4019
   4022  OW    52.520000   44.650000   42.280000  2368   4023   4024
   4023  HW    52.620000   43.710000   42.460000  2369   4022
   4024  HW    52.970000   45.080000   43.010000  2369   4022
   4025  OW    40.600000   30.330000   55.880000  2368   4026   4027
   4026  HW    40.670000   30.270000   54.930000  2369   4025
   4027  HW    41.280000   30.950000   56.140000  2369   4025
   4028  OW    23.740000   25.120000   25.430000  2368   4029   4030
   4029  HW    23.120000   25.120000   26.160000  2369   4028
   4030  HW    23.340000   25.680000   24.770000  2369   4028
   4031  OW    43.050000   36.450000   55.820000  2368   4032   4033
   4032  HW    43.700000   36.550000   55.120000  2369   4031
   4033  HW    42.520000   37.240000   55.770000  2369   4031
   4034  OW    18.540000   32.170000   40.600000  2368   4035   4036
   4035  HW    19.260000   32.550000   41.110000  2369   4034
   4036  HW    18.420000   31.300000   40.960000  2369   4034
   4037  OW    40.220000   59.410000   38.660000  2368   4038   4039
   4038  HW    40.940000   60.020000   38.820000  2369   4037
   4039  HW    39.500000   59.750000   39.210000  2369   4037
   4040  OW    51.780000   26.600000   45.400000  2368   4041   4042
   4041  HW    52.530000   26.730000   44.820000  2369   4040
   4042  HW    52.120000   26.020000   46.090000  2369   4040
   4043  OW    52.820000   32.900000   29.930000  2368   4044   4045
   4044  HW    52.350000   33.700000   29.670000  2369   4043
   4045  HW    53.690000   32.990000   29.530000  2369   4043
   4046  OW    50.030000   21.720000   34.450000  2368   4047   4048
   4047  HW    49.950000   22.370000   33.760000  2369   4046
   4048  HW    49.310000   21.930000   35.060000  2369   4046
   4049  OW    52.220000   31.260000   48.050000  2368   4050   4051
   4050  HW    51.660000   30.730000   48.620000  2369   4049
   4051  HW    52.230000   32.130000   48.450000  2369   4049
   4052  OW    50.740000   50.660000   46.000000  2368   4053   4054
   4053  HW    50.700000   51.560000   45.670000  2369   4052
   4054  HW    50.620000   50.120000   45.220000  2369   4052
   4055  OW    32.390000   33.080000   56.470000  2368   4056   4057
   4056  HW    31.440000   33.230000   56.540000  2369   4055
   4057  HW    32.580000   32.440000   57.150000  2369   4055
   4058  OW    32.130000   19.130000   29.100000  2368   4059   4060
   4059  HW    31.670000   19.860000   28.690000  2369   4058
   4060  HW    32.980000   19.490000   29.360000  2369   4058
   4061  OW    36.060000   59.870000   36.940000  2368   4062   4063
   4062  HW    35.220000   59.440000   37.080000  2369   4061
   4063  HW    36.540000   59.720000   37.760000  2369   4061
   4064  OW    20.260000   31.900000   23.390000  2368   4065   4066
   4065  HW    20.680000   32.730000   23.190000  2369   4064
   4066  HW    19.370000   31.980000   23.030000  2369   4064
   4067  OW    48.170000   49.430000   52.180000  2368   4068   4069
   4068  HW    47.280000   49.080000   52.170000  2369   4067
   4069  HW    48.060000   50.370000   52.330000  2369   4067
   4070  OW    16.110000   43.740000   37.730000  2368   4071   4072
   4071  HW    15.760000   44.090000   38.550000  2369   4070
   4072  HW    17.050000   43.700000   37.880000  2369   4070
   4073  OW    48.290000   21.560000   30.230000  2368   4074   4075
   4074  HW    48.180000   21.770000   29.300000  2369   4073
   4075  HW    47.770000   20.760000   30.360000  2369   4073
   4076  OW    17.830000   36.650000   44.470000  2368   4077   4078
   4077  HW    18.640000   37.030000   44.820000  2369   4076
   4078  HW    18.110000   35.820000   44.070000  2369   4076
   4079  OW    27.570000   56.050000   32.230000  2368   4080   4081
   4080  HW    27.720000   56.930000   31.880000  2369   4079
   4081  HW    27.990000   55.470000   31.600000  2369   4079
   4082  OW    34.620000   38.860000   17.030000  2368   4083   4084
   4083  HW    34.180000   39.580000   17.490000  2369   4082
   4084  HW    35.430000   39.250000   16.700000  2369   4082
   4085  OW    53.530000   41.380000   39.270000  2368   4086   4087
   4086  HW    54.250000   40.920000   39.710000  2369   4085
   4087  HW    53.420000   40.910000   38.450000  2369   4085
   4088  OW    21.990000   54.410000   47.380000  2368   4089   4090
   4089  HW    21.300000   54.190000   46.740000  2369   4088
   4090  HW    21.620000   54.140000   48.220000  2369   4088
   4091  OW    18.820000   40.540000   23.390000  2368   4092   4093
   4092  HW    19.270000   39.710000   23.240000  2369   4091
   4093  HW    17.920000   40.290000   23.590000  2369   4091
   4094  OW    42.450000   22.640000   24.340000  2368   4095   4096
   4095  HW    41.870000   22.380000   23.620000  2369   4094
   4096  HW    42.810000   21.820000   24.670000  2369   4094
   4097  OW    39.680000   37.520000   57.380000  2368   4098   4099
   4098  HW    40.500000   37.920000   57.090000  2369   4097
   4099  HW    39.000000   37.980000   56.890000  2369   4097
   4100  OW    22.630000   50.850000   52.490000  2368   4101   4102
   4101  HW    21.680000   50.950000   52.450000  2369   4100
   4102  HW    22.820000   50.710000   53.420000  2369   4100
   4103  OW    46.460000   19.560000   43.600000  2368   4104   4105
   4104  HW    45.840000   20.230000   43.310000  2369   4103
   4105  HW    47.130000   20.040000   44.070000  2369   4103
   4106  OW    30.820000   36.280000   16.800000  2368   4107   4108
   4107  HW    30.230000   36.220000   17.550000  2369   4106
   4108  HW    30.670000   35.460000   16.320000  2369   4106
   4109  OW    47.260000   22.400000   27.620000  2368   4110   4111
   4110  HW    47.620000   21.580000   27.270000  2369   4109
   4111  HW    46.760000   22.760000   26.890000  2369   4109
   4112  OW    43.850000   19.340000   46.310000  2368   4113   4114
   4113  HW    44.170000   20.240000   46.230000  2369   4112
   4114  HW    44.160000   18.910000   45.520000  2369   4112
   4115  OW    33.530000   57.910000   31.790000  2368   4116   4117
   4116  HW    34.330000   58.090000   32.290000  2369   4115
   4117  HW    33.780000   57.200000   31.190000  2369   4115
   4118  OW    34.620000   56.770000   53.230000  2368   4119   4120
   4119  HW    34.290000   57.130000   54.060000  2369   4118
   4120  HW    34.630000   55.820000   53.370000  2369   4118
   4121  OW    46.800000   47.250000   54.600000  2368   4122   4123
   4122  HW    46.430000   46.830000   55.380000  2369   4121
   4123  HW    47.040000   48.130000   54.890000  2369   4121
   4124  OW    20.220000   50.470000   49.270000  2368   4125   4126
   4125  HW    20.000000   50.630000   50.190000  2369   4124
   4126  HW    20.830000   51.170000   49.040000  2369   4124
   4127  OW    25.050000   24.210000   45.930000  2368   4128   4129
   4128  HW    24.790000   24.860000   46.580000  2369   4127
   4129  HW    25.840000   23.820000   46.280000  2369   4127
   4130  OW    51.670000   48.110000   46.580000  2368   4131   4132
   4131  HW    51.430000   49.020000   46.720000  2369   4130
   4132  HW    51.030000   47.790000   45.950000  2369   4130
   4133  OW    33.710000   54.120000   55.760000  2368   4134   4135
   4134  HW    32.850000   54.540000   55.830000  2369   4133
   4135  HW    33.950000   54.230000   54.840000  2369   4133
   4136  OW    20.340000   42.650000   52.160000  2368   4137   4138
   4137  HW    19.810000   43.190000   51.570000  2369   4136
   4138  HW    20.020000   42.860000   53.040000  2369   4136
   4139  OW    34.180000   16.990000   32.090000  2368   4140   4141
   4140  HW    33.610000   17.090000   32.850000  2369   4139
   4141  HW    33.840000   16.210000   31.650000  2369   4139
   4142  OW    15.260000   40.670000   35.240000  2368   4143   4144
   4143  HW    15.200000   39.720000   35.300000  2369   4142
   4144  HW    16.130000   40.830000   34.870000  2369   4142
   4145  OW    17.720000   43.050000   26.010000  2368   4146   4147
   4146  HW    17.850000   43.270000   26.930000  2369   4145
   4147  HW    16.950000   42.480000   26.000000  2369   4145
   4148  OW    39.480000   54.220000   28.310000  2368   4149   4150
   4149  HW    39.800000   54.740000   29.040000  2369   4148
   4150  HW    38.530000   54.200000   28.410000  2369   4148
   4151  OW    31.530000   60.390000   45.200000  2368   4152   4153
   4152  HW    31.500000   61.030000   44.480000  2369   4151
   4153  HW    31.450000   60.920000   45.990000  2369   4151
   4154  OW    36.520000   59.480000   48.410000  2368   4155   4156
   4155  HW    35.770000   59.580000   47.840000  2369   4154
   4156  HW    36.160000   59.160000   49.240000  2369   4154
   4157  OW    46.760000   30.070000   53.340000  2368   4158   4159
   4158  HW    47.470000   29.450000   53.170000  2369   4157
   4159  HW    46.110000   29.880000   52.660000  2369   4157
   4160  OW    32.200000   23.420000   52.130000  2368   4161   4162
   4161  HW    32.760000   24.190000   52.310000  2369   4160
   4162  HW    32.710000   22.900000   51.510000  2369   4160
   4163  OW    35.530000   60.660000   41.480000  2368   4164   4165
   4164  HW    35.170000   61.440000   41.050000  2369   4163
   4165  HW    35.140000   60.680000   42.360000  2369   4163
   4166  OW    29.840000   19.280000   30.660000  2368   4167   4168
   4167  HW    30.620000   19.040000   30.150000  2369   4166
   4168  HW    29.930000   20.220000   30.820000  2369   4166
   4169  OW    53.560000   28.980000   44.080000  2368   4170   4171
   4170  HW    54.180000   28.260000   44.160000  2369   4169
   4171  HW    53.790000   29.580000   44.790000  2369   4169
   4172  OW    51.990000   38.170000   29.760000  2368   4173   4174
   4173  HW    52.890000   38.500000   29.790000  2369   4172
   4174  HW    51.480000   38.880000   29.380000  2369   4172
   4175  OW    41.280000   56.370000   31.540000  2368   4176   4177
   4176  HW    41.170000   56.430000   32.490000  2369   4175
   4177  HW    40.440000   56.050000   31.210000  2369   4175
   4178  OW    37.880000   60.340000   40.220000  2368   4179   4180
   4179  HW    38.330000   59.630000   40.690000  2369   4178
   4180  HW    37.250000   60.680000   40.860000  2369   4178
   4181  OW    48.320000   19.550000   36.460000  2368   4182   4183
   4182  HW    48.270000   20.510000   36.500000  2369   4181
   4183  HW    47.550000   19.250000   36.940000  2369   4181
   4184  OW    38.800000   15.680000   39.700000  2368   4185   4186
   4185  HW    39.270000   15.580000   40.520000  2369   4184
   4186  HW    39.120000   14.970000   39.150000  2369   4184
   4187  OW    43.890000   21.080000   26.210000  2368   4188   4189
   4188  HW    43.960000   20.980000   27.160000  2369   4187
   4189  HW    44.740000   20.790000   25.880000  2369   4187
   4190  OW    50.180000   26.070000   47.850000  2368   4191   4192
   4191  HW    49.970000   26.270000   48.760000  2369   4190
   4192  HW    50.300000   25.120000   47.840000  2369   4190
   4193  OW    37.550000   60.440000   44.160000  2368   4194   4195
   4194  HW    38.080000   60.800000   43.450000  2369   4193
   4195  HW    38.000000   60.730000   44.960000  2369   4193
   4196  OW    54.590000   36.190000   34.700000  2368   4197   4198
   4197  HW    54.360000   35.320000   34.360000  2369   4196
   4198  HW    55.240000   36.020000   35.380000  2369   4196
   4199  OW    33.410000   52.920000   24.720000  2368   4200   4201
   4200  HW    33.980000   52.330000   24.240000  2369   4199
   4201  HW    33.810000   52.990000   25.590000  2369   4199
   4202  OW    39.380000   23.100000   23.060000  2368   4203   4204
   4203  HW    39.120000   23.200000   23.980000  2369   4202
   4204  HW    39.170000   22.190000   22.850000  2369   4202
   4205  OW    28.590000   37.860000   57.620000  2368   4206   4207
   4206  HW    27.840000   38.450000   57.620000  2369   4205
   4207  HW    29.190000   38.240000   58.260000  2369   4205
   4208  OW    22.200000   50.370000   26.130000  2368   4209   4210
   4209  HW    23.020000   50.870000   26.190000  2369   4208
   4210  HW    21.520000   51.040000   26.070000  2369   4208
   4211  OW    52.770000   24.880000   41.420000  2368   4212   4213
   4212  HW    52.120000   24.290000   41.030000  2369   4211
   4213  HW    52.270000   25.680000   41.610000  2369   4211
   4214  OW    53.700000   38.960000   34.310000  2368   4215   4216
   4215  HW    53.880000   39.640000   33.660000  2369   4214
   4216  HW    54.560000   38.620000   34.550000  2369   4214
   4217  OW    38.820000   48.990000   57.980000  2368   4218   4219
   4218  HW    39.550000   49.600000   57.920000  2369   4217
   4219  HW    39.230000   48.120000   57.950000  2369   4217
   4220  OW    16.280000   41.150000   40.730000  2368   4221   4222
   4221  HW    15.880000   42.000000   40.540000  2369   4220
   4222  HW    16.230000   41.060000   41.680000  2369   4220
   4223  OW    18.940000   51.370000   43.920000  2368   4224   4225
   4224  HW    19.830000   51.020000   43.990000  2369   4223
   4225  HW    18.570000   51.240000   44.790000  2369   4223
   4226  OW    32.770000   16.330000   41.100000  2368   4227   4228
   4227  HW    33.480000   16.540000   41.710000  2369   4226
   4228  HW    32.830000   15.380000   40.970000  2369   4226
   4229  OW    15.870000   44.800000   33.340000  2368   4230   4231
   4230  HW    15.010000   45.080000   33.020000  2369   4229
   4231  HW    16.470000   45.010000   32.620000  2369   4229
   4232  OW    17.490000   48.050000   39.790000  2368   4233   4234
   4233  HW    18.100000   47.690000   39.140000  2369   4232
   4234  HW    16.620000   47.900000   39.410000  2369   4232
   4235  OW    31.880000   50.130000   21.690000  2368   4236   4237
   4236  HW    32.400000   49.620000   22.310000  2369   4235
   4237  HW    32.310000   50.990000   21.650000  2369   4235
   4238  OW    52.480000   42.650000   45.840000  2368   4239   4240
   4239  HW    53.000000   42.770000   46.630000  2369   4238
   4240  HW    51.960000   43.450000   45.770000  2369   4238
   4241  OW    26.580000   36.200000   17.490000  2368   4242   4243
   4242  HW    27.420000   36.260000   17.940000  2369   4241
   4243  HW    26.350000   35.270000   17.540000  2369   4241
   4244  OW    22.640000   45.260000   21.190000  2368   4245   4246
   4245  HW    22.210000   44.400000   21.230000  2369   4244
   4246  HW    23.550000   45.070000   20.990000  2369   4244
   4247  OW    21.490000   25.790000   26.880000  2368   4248   4249
   4248  HW    21.470000   25.100000   27.540000  2369   4247
   4249  HW    21.670000   26.590000   27.380000  2369   4247
   4250  OW    34.560000   49.240000   58.460000  2368   4251   4252
   4251  HW    34.110000   48.960000   59.260000  2369   4250
   4252  HW    34.960000   50.080000   58.690000  2369   4250
   4253  OW    50.180000   53.040000   44.530000  2368   4254   4255
   4254  HW    50.600000   52.750000   43.720000  2369   4253
   4255  HW    49.300000   53.310000   44.260000  2369   4253
   4256  OW    27.730000   52.930000   55.450000  2368   4257   4258
   4257  HW    28.500000   52.430000   55.700000  2369   4256
   4258  HW    27.860000   53.120000   54.520000  2369   4256
   4259  OW    42.490000   59.550000   41.870000  2368   4260   4261
   4260  HW    42.640000   59.610000   40.920000  2369   4259
   4261  HW    42.920000   58.740000   42.130000  2369   4259
   4262  OW    53.950000   40.600000   36.740000  2368   4263   4264
   4263  HW    54.650000   40.100000   36.320000  2369   4262
   4264  HW    53.180000   40.450000   36.190000  2369   4262
   4265  OW    46.500000   18.400000   41.020000  2368   4266   4267
   4266  HW    47.230000   17.800000   40.890000  2369   4265
   4267  HW    46.670000   18.800000   41.870000  2369   4265
   4268  OW    38.240000   25.200000   54.660000  2368   4269   4270
   4269  HW    37.810000   25.790000   55.270000  2369   4268
   4270  HW    39.170000   25.250000   54.890000  2369   4268
   4271  OW    16.370000   36.470000   26.700000  2368   4272   4273
   4272  HW    17.200000   36.800000   27.020000  2369   4271
   4273  HW    15.720000   36.800000   27.320000  2369   4271
   4274  OW    41.380000   24.840000   22.160000  2368   4275   4276
   4275  HW    41.560000   24.440000   21.310000  2369   4274
   4276  HW    40.600000   24.380000   22.480000  2369   4274
   4277  OW    53.010000   25.130000   34.260000  2368   4278   4279
   4278  HW    52.260000   25.680000   34.490000  2369   4277
   4279  HW    52.640000   24.260000   34.130000  2369   4277
   4280  OW    18.300000   48.190000   29.060000  2368   4281   4282
   4281  HW    18.020000   48.710000   29.800000  2369   4280
   4282  HW    19.070000   48.650000   28.710000  2369   4280
   4283  OW    43.420000   36.730000   19.960000  2368   4284   4285
   4284  HW    42.560000   36.940000   20.330000  2369   4283
   4285  HW    43.410000   35.780000   19.850000  2369   4283
   4286  OW    16.200000   46.170000   36.050000  2368   4287   4288
   4287  HW    15.810000   45.410000   36.480000  2369   4286
   4288  HW    15.900000   46.120000   35.140000  2369   4286
   4289  OW    30.410000   25.210000   52.970000  2368   4290   4291
   4290  HW    31.070000   24.570000   52.710000  2369   4289
   4291  HW    30.870000   25.830000   53.530000  2369   4289
   4292  OW    43.040000   59.050000   45.630000  2368   4293   4294
   4293  HW    43.450000   58.390000   45.080000  2369   4292
   4294  HW    42.340000   59.420000   45.100000  2369   4292
   4295  OW    18.420000   42.970000   49.920000  2368   4296   4297
   4296  HW    18.020000   43.770000   49.570000  2369   4295
   4297  HW    18.010000   42.260000   49.440000  2369   4295
   4298  OW    50.940000   21.540000   38.790000  2368   4299   4300
   4299  HW    51.520000   21.030000   39.350000  2369   4298
   4300  HW    51.500000   21.800000   38.050000  2369   4298
   4301  OW    36.830000   58.290000   51.290000  2368   4302   4303
   4302  HW    35.980000   57.890000   51.500000  2369   4301
   4303  HW    37.470000   57.630000   51.510000  2369   4301
   4304  OW    34.340000   52.180000   57.340000  2368   4305   4306
   4305  HW    34.100000   52.900000   56.770000  2369   4304
   4306  HW    33.660000   52.150000   58.000000  2369   4304
   4307  OW    47.960000   50.520000   30.860000  2368   4308   4309
   4308  HW    48.150000   50.810000   29.970000  2369   4307
   4309  HW    48.110000   51.290000   31.410000  2369   4307
   4310  OW    26.590000   48.630000   21.150000  2368   4311   4312
   4311  HW    25.820000   49.200000   21.130000  2369   4310
   4312  HW    27.330000   49.220000   21.090000  2369   4310
   4313  OW    49.700000   44.550000   27.990000  2368   4314   4315
   4314  HW    50.420000   44.020000   28.320000  2369   4313
   4315  HW    49.130000   43.930000   27.550000  2369   4313
   4316  OW    40.900000   40.120000   18.820000  2368   4317   4318
   4317  HW    40.180000   40.550000   19.290000  2369   4316
   4318  HW    41.060000   39.320000   19.320000  2369   4316
   4319  OW    50.920000   22.440000   42.700000  2368   4320   4321
   4320  HW    50.150000   22.700000   42.200000  2369   4319
   4321  HW    51.430000   21.890000   42.100000  2369   4319
   4322  OW    29.100000   24.550000   21.500000  2368   4323   4324
   4323  HW    29.520000   23.920000   22.090000  2369   4322
   4324  HW    29.830000   24.930000   21.000000  2369   4322
   4325  OW    39.280000   22.550000   52.680000  2368   4326   4327
   4326  HW    39.780000   21.800000   53.020000  2369   4325
   4327  HW    39.680000   23.310000   53.100000  2369   4325
   4328  OW    25.780000   33.470000   18.120000  2368   4329   4330
   4329  HW    25.750000   33.540000   19.070000  2369   4328
   4330  HW    26.100000   32.590000   17.950000  2369   4328
   4331  OW    47.930000   38.700000   53.280000  2368   4332   4333
   4332  HW    48.110000   39.620000   53.460000  2369   4331
   4333  HW    47.620000   38.350000   54.120000  2369   4331
   4334  OW    48.140000   43.990000   54.270000  2368   4335   4336
   4335  HW    47.320000   44.450000   54.140000  2369   4334
   4336  HW    48.820000   44.640000   54.100000  2369   4334
   4337  OW    40.560000   20.130000   25.470000  2368   4338   4339
   4338  HW    41.300000   19.800000   25.990000  2369   4337
   4339  HW    40.020000   20.610000   26.090000  2369   4337
   4340  OW    14.990000   38.590000   31.530000  2368   4341   4342
   4341  HW    14.990000   38.540000   30.580000  2369   4340
   4342  HW    15.840000   38.970000   31.760000  2369   4340
   4343  OW    45.600000   33.580000   55.160000  2368   4344   4345
   4344  HW    45.930000   34.100000   55.890000  2369   4343
   4345  HW    45.890000   34.040000   54.370000  2369   4343
   4346  OW    26.490000   39.740000   57.290000  2368   4347   4348
   4347  HW    26.290000   40.590000   57.680000  2369   4346
   4348  HW    26.540000   39.910000   56.350000  2369   4346
   4349  OW    27.270000   54.980000   28.760000  2368   4350   4351
   4350  HW    28.190000   54.720000   28.870000  2369   4349
   4351  HW    26.770000   54.240000   29.090000  2369   4349
   4352  OW    19.150000   51.050000   46.980000  2368   4353   4354
   4353  HW    18.470000   50.380000   46.820000  2369   4352
   4354  HW    19.500000   50.820000   47.840000  2369   4352
   4355  OW    54.400000   29.940000   32.790000  2368   4356   4357
   4356  HW    54.070000   30.830000   32.660000  2369   4355
   4357  HW    55.230000   29.910000   32.300000  2369   4355
   4358  OW    25.400000   23.070000   25.560000  2368   4359   4360
   4359  HW    24.630000   23.560000   25.280000  2369   4358
   4360  HW    25.050000   22.390000   26.140000  2369   4358
   4361  OW    33.300000   55.150000   27.810000  2368   4362   4363
   4362  HW    32.600000   55.800000   27.810000  2369   4361
   4363  HW    32.930000   54.390000   28.250000  2369   4361
   4364  OW    16.690000   46.600000   42.190000  2368   4365   4366
   4365  HW    17.260000   45.840000   42.290000  2369   4364
   4366  HW    16.910000   46.970000   41.340000  2369   4364
   4367  OW    23.410000   54.890000   34.720000  2368   4368   4369
   4368  HW    23.160000   55.110000   33.820000  2369   4367
   4369  HW    22.800000   54.190000   34.970000  2369   4367
   4370  OW    26.150000   46.280000   19.510000  2368   4371   4372
   4371  HW    26.270000   46.870000   20.250000  2369   4370
   4372  HW    27.000000   46.270000   19.070000  2369   4370
   4373  OW    28.440000   39.530000   16.710000  2368   4374   4375
   4374  HW    28.130000   40.190000   16.080000  2369   4373
   4375  HW    28.770000   38.820000   16.160000  2369   4373
   4376  OW    40.990000   60.160000   44.220000  2368   4377   4378
   4377  HW    40.380000   60.890000   44.200000  2369   4376
   4378  HW    41.180000   59.980000   43.300000  2369   4376
   4379  OW    20.320000   53.650000   39.030000  2368   4380   4381
   4380  HW    20.450000   52.740000   39.300000  2369   4379
   4381  HW    20.250000   53.610000   38.070000  2369   4379
   4382  OW    24.240000   37.450000   18.060000  2368   4383   4384
   4383  HW    24.140000   38.340000   17.720000  2369   4382
   4384  HW    25.140000   37.210000   17.850000  2369   4382
   4385  OW    37.590000   17.590000   46.990000  2368   4386   4387
   4386  HW    37.060000   18.390000   47.080000  2369   4385
   4387  HW    37.210000   17.140000   46.240000  2369   4385
   4388  OW    32.240000   44.280000   59.360000  2368   4389   4390
   4389  HW    32.900000   44.070000   60.020000  2369   4388
   4390  HW    32.310000   43.570000   58.720000  2369   4388
   4391  OW    42.180000   33.830000   19.050000  2368   4392   4393
   4392  HW    42.690000   33.750000   18.250000  2369   4391
   4393  HW    42.260000   32.980000   19.480000  2369   4391
   4394  OW    54.410000   39.950000   42.640000  2368   4395   4396
   4395  HW    54.320000   39.160000   43.180000  2369   4394
   4396  HW    54.900000   39.650000   41.870000  2369   4394
   4397  OW    18.610000   48.260000   48.540000  2368   4398   4399
   4398  HW    19.180000   48.930000   48.900000  2369   4397
   4399  HW    17.900000   48.170000   49.170000  2369   4397
   4400  OW    47.100000   19.300000   31.160000  2368   4401   4402
   4401  HW    47.230000   19.070000   32.080000  2369   4400
   4402  HW    46.200000   19.630000   31.120000  2369   4400
   4403  OW    48.690000   54.660000   37.980000  2368   4404   4405
   4404  HW    48.930000   55.530000   38.290000  2369   4403
   4405  HW    47.990000   54.380000   38.570000  2369   4403
   4406  OW    50.410000   35.280000   51.840000  2368   4407   4408
   4407  HW    49.840000   34.530000   51.630000  2369   4406
   4408  HW    49.940000   36.040000   51.520000  2369   4406
   4409  OW    17.880000   45.410000   48.570000  2368   4410   4411
   4410  HW    18.000000   45.040000   47.690000  2369   4409
   4411  HW    18.340000   46.240000   48.550000  2369   4409
   4412  OW    28.330000   60.220000   41.360000  2368   4413   4414
   4413  HW    28.740000   59.830000   40.590000  2369   4412
   4414  HW    29.040000   60.670000   41.810000  2369   4412
   4415  OW    48.730000   54.980000   45.930000  2368   4416   4417
   4416  HW    49.390000   55.010000   45.230000  2369   4415
   4417  HW    49.240000   55.060000   46.740000  2369   4415
   4418  OW    27.000000   44.530000   58.020000  2368   4419   4420
   4419  HW    27.350000   44.210000   57.200000  2369   4418
   4420  HW    27.650000   44.280000   58.680000  2369   4418
   4421  OW    30.830000   49.930000   58.240000  2368   4422   4423
   4422  HW    31.380000   49.140000   58.250000  2369   4421
   4423  HW    31.460000   50.650000   58.250000  2369   4421
   4424  OW    23.760000   53.730000   52.350000  2368   4425   4426
   4425  HW    23.830000   54.010000   53.260000  2369   4424
   4426  HW    23.220000   52.940000   52.380000  2369   4424
   4427  OW    39.560000   42.880000   18.950000  2368   4428   4429
   4428  HW    40.320000   43.370000   19.260000  2369   4427
   4429  HW    39.390000   42.240000   19.640000  2369   4427
   4430  OW    55.030000   29.790000   41.500000  2368   4431   4432
   4431  HW    55.200000   28.850000   41.510000  2369   4430
   4432  HW    54.090000   29.860000   41.690000  2369   4430
   4433  OW    37.350000   59.760000   34.640000  2368   4434   4435
   4434  HW    38.280000   59.630000   34.830000  2369   4433
   4435  HW    36.920000   59.720000   35.490000  2369   4433
   4436  OW    36.110000   34.760000   16.410000  2368   4437   4438
   4437  HW    36.670000   35.360000   15.910000  2369   4436
   4438  HW    35.820000   35.270000   17.160000  2369   4436
   4439  OW    55.550000   35.870000   40.690000  2368   4440   4441
   4440  HW    54.740000   36.360000   40.590000  2369   4439
   4441  HW    55.310000   35.110000   41.220000  2369   4439
   4442  OW    22.090000   52.560000   28.710000  2368   4443   4444
   4443  HW    22.750000   52.840000   28.070000  2369   4442
   4444  HW    22.520000   52.650000   29.560000  2369   4442
   4445  OW    48.520000   20.740000   44.600000  2368   4446   4447
   4446  HW    49.150000   20.230000   44.100000  2369   4445
   4447  HW    48.870000   20.730000   45.490000  2369   4445
   4448  OW    29.360000   28.550000   18.240000  2368   4449   4450
   4449  HW    29.950000   29.160000   17.800000  2369   4448
   4450  HW    29.020000   29.040000   18.990000  2369   4448
   4451  OW    34.450000   61.220000   44.050000  2368   4452   4453
   4452  HW    35.370000   61.360000   44.260000  2369   4451
   4453  HW    34.080000   60.840000   44.850000  2369   4451
   4454  OW    20.080000   36.270000   20.900000  2368   4455   4456
   4455  HW    19.490000   35.540000   20.710000  2369   4454
   4456  HW    20.930000   35.860000   21.060000  2369   4454
   4457  OW    15.800000   40.840000   27.760000  2368   4458   4459
   4458  HW    16.660000   40.710000   28.160000  2369   4457
   4459  HW    15.360000   40.000000   27.870000  2369   4457
   4460  OW    31.010000   58.670000   32.730000  2368   4461   4462
   4461  HW    30.730000   58.770000   33.640000  2369   4460
   4462  HW    31.880000   58.270000   32.790000  2369   4460
   4463  OW    50.530000   42.280000   51.530000  2368   4464   4465
   4464  HW    51.120000   42.620000   52.200000  2369   4463
   4465  HW    50.040000   43.040000   51.230000  2369   4463
   4466  OW    31.610000   30.230000   17.110000  2368   4467   4468
   4467  HW    31.830000   30.070000   16.190000  2369   4466
   4468  HW    32.430000   30.490000   17.510000  2369   4466
   4469  OW    42.840000   31.950000   56.360000  2368   4470   4471
   4470  HW    42.650000   32.310000   57.230000  2369   4469
   4471  HW    43.780000   31.820000   56.360000  2369   4469
   4472  OW    26.180000   58.970000   46.460000  2368   4473   4474
   4473  HW    26.430000   58.050000   46.510000  2369   4472
   4474  HW    25.600000   59.100000   47.210000  2369   4472
   4475  OW    26.340000   59.000000   38.510000  2368   4476   4477
   4476  HW    25.890000   58.620000   39.270000  2369   4475
   4477  HW    26.900000   58.300000   38.190000  2369   4475
   4478  OW    33.490000   36.410000   16.020000  2368   4479   4480
   4479  HW    33.590000   37.340000   15.810000  2369   4478
   4480  HW    32.620000   36.340000   16.410000  2369   4478
   4481  OW    42.770000   16.000000   36.860000  2368   4482   4483
   4482  HW    43.520000   16.140000   36.300000  2369   4481
   4483  HW    42.600000   15.060000   36.810000  2369   4481
   4484  OW    43.190000   59.300000   39.150000  2368   4485   4486
   4485  HW    43.210000   58.390000   38.850000  2369   4484
   4486  HW    43.900000   59.730000   38.670000  2369   4484
   4487  OW    31.210000   17.180000   43.940000  2368   4488   4489
   4488  HW    30.840000   17.070000   43.060000  2369   4487
   4489  HW    30.840000   16.460000   44.440000  2369   4487
   4490  OW    17.440000   35.860000   24.130000  2368   4491   4492
   4491  HW    18.040000   36.590000   24.250000  2369   4490
   4492  HW    16.740000   36.000000   24.770000  2369   4490
   4493  OW    41.000000   15.720000   34.500000  2368   4494   4495
   4494  HW    41.590000   15.010000   34.760000  2369   4493
   4495  HW    40.840000   16.210000   35.310000  2369   4493
   4496  OW    23.940000   52.850000   26.800000  2368   4497   4498
   4497  HW    23.810000   52.780000   25.860000  2369   4496
   4498  HW    24.630000   53.500000   26.900000  2369   4496
   4499  OW    25.390000   29.110000   19.470000  2368   4500   4501
   4500  HW    25.610000   29.730000   20.160000  2369   4499
   4501  HW    25.950000   28.350000   19.640000  2369   4499
   4502  OW    35.230000   15.170000   37.240000  2368   4503   4504
   4503  HW    34.730000   14.610000   37.840000  2369   4502
   4504  HW    35.700000   15.770000   37.820000  2369   4502
   4505  OW    19.040000   26.370000   32.110000  2368   4506   4507
   4506  HW    18.860000   26.680000   31.220000  2369   4505
   4507  HW    19.400000   27.130000   32.560000  2369   4505
   4508  OW    16.000000   40.740000   43.310000  2368   4509   4510
   4509  HW    16.660000   40.400000   43.920000  2369   4508
   4510  HW    15.770000   41.600000   43.680000  2369   4508
   4511  OW    24.480000   27.100000   49.360000  2368   4512   4513
   4512  HW    24.430000   26.770000   50.260000  2369   4511
   4513  HW    25.070000   27.860000   49.420000  2369   4511
   4514  OW    51.490000   42.830000   29.300000  2368   4515   4516
   4515  HW    52.350000   42.940000   29.700000  2369   4514
   4516  HW    50.910000   42.600000   30.030000  2369   4514
   4517  OW    27.740000   31.400000   17.500000  2368   4518   4519
   4518  HW    27.940000   30.660000   16.930000  2369   4517
   4519  HW    28.300000   31.280000   18.260000  2369   4517
   4520  OW    41.180000   58.510000   50.050000  2368   4521   4522
   4521  HW    41.310000   59.350000   50.490000  2369   4520
   4522  HW    40.510000   58.070000   50.570000  2369   4520
   4523  OW    52.230000   22.630000   36.640000  2368   4524   4525
   4524  HW    53.050000   22.160000   36.780000  2369   4523
   4525  HW    51.870000   22.270000   35.830000  2369   4523
   4526  OW    35.730000   44.470000   59.530000  2368   4527   4528
   4527  HW    36.120000   45.010000   58.850000  2369   4526
   4528  HW    36.150000   43.620000   59.440000  2369   4526
   4529  OW    27.800000   20.410000   28.700000  2368   4530   4531
   4530  HW    27.680000   21.120000   29.330000  2369   4529
   4531  HW    28.420000   20.770000   28.050000  2369   4529
   4532  OW    29.360000   60.270000   38.600000  2368   4533   4534
   4533  HW    28.510000   60.110000   38.180000  2369   4532
   4534  HW    29.540000   59.470000   39.090000  2369   4532
   4535  OW    31.270000   57.470000   53.130000  2368   4536   4537
   4536  HW    31.970000   57.830000   53.680000  2369   4535
   4537  HW    31.100000   58.140000   52.470000  2369   4535
   4538  OW    30.040000   49.070000   20.160000  2368   4539   4540
   4539  HW    30.810000   49.380000   20.630000  2369   4538
   4540  HW    29.860000   48.210000   20.530000  2369   4538
   4541  OW    40.260000   19.510000   49.520000  2368   4542   4543
   4542  HW    39.760000   18.710000   49.640000  2369   4541
   4543  HW    39.710000   20.070000   48.980000  2369   4541
   4544  OW    28.690000   46.290000   18.450000  2368   4545   4546
   4545  HW    29.250000   45.940000   17.750000  2369   4544
   4546  HW    29.310000   46.590000   19.120000  2369   4544
   4547  OW    30.500000   58.820000   50.950000  2368   4548   4549
   4548  HW    30.820000   59.160000   50.120000  2369   4547
   4549  HW    30.280000   57.900000   50.760000  2369   4547
   4550  OW    35.770000   48.140000   19.930000  2368   4551   4552
   4551  HW    36.720000   48.250000   19.880000  2369   4550
   4552  HW    35.630000   47.600000   20.700000  2369   4550
   4553  OW    39.320000   15.840000   32.370000  2368   4554   4555
   4554  HW    38.870000   16.510000   32.880000  2369   4553
   4555  HW    40.070000   15.590000   32.920000  2369   4553
   4556  OW    21.310000   46.890000   22.760000  2368   4557   4558
   4557  HW    21.950000   47.550000   23.040000  2369   4556
   4558  HW    21.790000   46.320000   22.170000  2369   4556
   4559  OW    55.200000   38.990000   40.130000  2368   4560   4561
   4560  HW    54.550000   38.440000   39.690000  2369   4559
   4561  HW    55.990000   38.890000   39.610000  2369   4559
   4562  OW    28.070000   60.230000   45.060000  2368   4563   4564
   4563  HW    27.340000   59.820000   45.530000  2369   4562
   4564  HW    28.090000   61.130000   45.380000  2369   4562
   4565  OW    18.010000   50.040000   37.000000  2368   4566   4567
   4566  HW    18.820000   50.260000   36.540000  2369   4565
   4567  HW    18.260000   49.370000   37.630000  2369   4565
   4568  OW    31.500000   39.310000   16.080000  2368   4569   4570
   4569  HW    31.260000   38.500000   16.530000  2369   4568
   4570  HW    31.920000   39.020000   15.270000  2369   4568
   4571  OW    42.370000   54.810000   29.360000  2368   4572   4573
   4572  HW    41.850000   54.100000   29.750000  2369   4571
   4573  HW    42.500000   55.430000   30.080000  2369   4571
   4574  OW    55.010000   28.390000   35.170000  2368   4575   4576
   4575  HW    54.860000   29.220000   34.730000  2369   4574
   4576  HW    55.340000   28.630000   36.040000  2369   4574
   4577  OW    51.130000   52.680000   41.810000  2368   4578   4579
   4578  HW    51.890000   52.120000   41.620000  2369   4577
   4579  HW    50.390000   52.210000   41.420000  2369   4577
   4580  OW    42.200000   16.430000   43.490000  2368   4581   4582
   4581  HW    41.710000   17.210000   43.730000  2369   4580
   4582  HW    43.120000   16.710000   43.470000  2369   4580
   4583  OW    40.380000   17.860000   27.780000  2368   4584   4585
   4584  HW    40.290000   17.710000   28.720000  2369   4583
   4585  HW    41.290000   17.610000   27.580000  2369   4583
   4586  OW    47.210000   52.040000   52.990000  2368   4587   4588
   4587  HW    46.280000   51.850000   53.110000  2369   4586
   4588  HW    47.510000   52.340000   53.850000  2369   4586
   4589  OW    50.710000   22.620000   30.640000  2368   4590   4591
   4590  HW    49.840000   22.340000   30.360000  2369   4589
   4591  HW    51.270000   21.880000   30.430000  2369   4589
   4592  OW    50.600000   52.360000   37.680000  2368   4593   4594
   4593  HW    50.000000   51.830000   37.160000  2369   4592
   4594  HW    50.090000   53.130000   37.940000  2369   4592
   4595  OW    15.310000   37.670000   39.480000  2368   4596   4597
   4596  HW    14.460000   37.270000   39.270000  2369   4595
   4597  HW    15.360000   37.620000   40.430000  2369   4595
   4598  OW    22.880000   24.950000   44.410000  2368   4599   4600
   4599  HW    23.630000   24.970000   45.010000  2369   4598
   4600  HW    22.410000   25.760000   44.580000  2369   4598
   4601  OW    19.530000   53.230000   45.740000  2368   4602   4603
   4602  HW    19.510000   52.520000   46.380000  2369   4601
   4603  HW    19.150000   52.860000   44.940000  2369   4601
   4604  OW    46.500000   23.150000   24.950000  2368   4605   4606
   4605  HW    46.490000   22.540000   24.210000  2369   4604
   4606  HW    47.430000   23.330000   25.090000  2369   4604
   4607  OW    25.920000   58.000000   49.310000  2368   4608   4609
   4608  HW    26.670000   57.440000   49.500000  2369   4607
   4609  HW    25.440000   58.040000   50.140000  2369   4607
   4610  OW    50.960000   48.700000   32.570000  2368   4611   4612
   4611  HW    51.570000   48.390000   33.240000  2369   4610
   4612  HW    51.180000   48.180000   31.790000  2369   4610
   4613  OW    20.850000   55.380000   44.540000  2368   4614   4615
   4614  HW    20.240000   54.720000   44.870000  2369   4613
   4615  HW    21.380000   54.900000   43.900000  2369   4613
   4616  OW    48.920000   41.430000   53.800000  2368   4617   4618
   4617  HW    49.590000   41.750000   53.190000  2369   4616
   4618  HW    48.480000   42.220000   54.100000  2369   4616
   4619  OW    27.800000   26.610000   19.600000  2368   4620   4621
   4620  HW    28.410000   27.340000   19.510000  2369   4619
   4621  HW    27.680000   26.510000   20.540000  2369   4619
   4622  OW    43.830000   57.370000   34.170000  2368   4623   4624
   4623  HW    42.890000   57.210000   34.140000  2369   4622
   4624  HW    43.950000   58.250000   33.800000  2369   4622
   4625  OW    30.810000   33.330000   16.150000  2368   4626   4627
   4626  HW    30.840000   32.470000   16.560000  2369   4625
   4627  HW    31.720000   33.520000   15.920000  2369   4625
   4628  OW    19.620000   42.600000   21.690000  2368   4629   4630
   4629  HW    19.260000   42.050000   22.380000  2369   4628
   4630  HW    19.280000   43.480000   21.880000  2369   4628
   4631  OW    31.630000   26.920000   55.120000  2368   4632   4633
   4632  HW    32.510000   26.560000   55.200000  2369   4631
   4633  HW    31.760000   27.860000   54.980000  2369   4631
   4634  OW    19.330000   29.590000   42.100000  2368   4635   4636
   4635  HW    18.400000   29.440000   41.940000  2369   4634
   4636  HW    19.690000   28.710000   42.260000  2369   4634
   4637  OW    14.570000   37.870000   35.390000  2368   4638   4639
   4638  HW    14.080000   37.320000   34.780000  2369   4637
   4639  HW    14.080000   37.820000   36.210000  2369   4637
   4640  OW    28.440000   42.290000   58.810000  2368   4641   4642
   4641  HW    27.790000   41.610000   58.970000  2369   4640
   4642  HW    28.780000   42.520000   59.680000  2369   4640
   4643  OW    38.430000   60.590000   46.910000  2368   4644   4645
   4644  HW    37.800000   60.220000   47.540000  2369   4643
   4645  HW    39.200000   60.030000   46.990000  2369   4643
   4646  OW    41.830000   54.090000   55.320000  2368   4647   4648
   4647  HW    41.710000   53.270000   54.840000  2369   4646
   4648  HW    41.050000   54.600000   55.130000  2369   4646
   4649  OW    34.060000   20.970000   51.510000  2368   4650   4651
   4650  HW    34.840000   20.450000   51.690000  2369   4649
   4651  HW    33.960000   20.930000   50.560000  2369   4649
   4652  OW    37.230000   57.570000   29.930000  2368   4653   4654
   4653  HW    36.690000   57.940000   30.630000  2369   4652
   4654  HW    36.600000   57.320000   29.250000  2369   4652
   4655  OW    43.930000   18.240000   28.630000  2368   4656   4657
   4656  HW    43.900000   17.650000   29.380000  2369   4655
   4657  HW    43.590000   19.070000   28.960000  2369   4655
   4658  OW    51.800000   24.820000   29.610000  2368   4659   4660
   4659  HW    51.570000   25.380000   30.350000  2369   4658
   4660  HW    51.520000   23.940000   29.880000  2369   4658
   4661  OW    17.620000   50.300000   41.400000  2368   4662   4663
   4662  HW    17.610000   49.490000   40.900000  2369   4661
   4663  HW    18.000000   50.070000   42.250000  2369   4661
   4664  OW    18.840000   27.290000   37.690000  2368   4665   4666
   4665  HW    19.160000   26.560000   37.160000  2369   4664
   4666  HW    17.940000   27.040000   37.910000  2369   4664
   4667  OW    19.300000   51.970000   33.160000  2368   4668   4669
   4668  HW    18.520000   52.030000   33.710000  2369   4667
   4669  HW    19.900000   51.400000   33.650000  2369   4667
   4670  OW    26.530000   51.870000   23.300000  2368   4671   4672
   4671  HW    26.940000   51.290000   22.660000  2369   4670
   4672  HW    27.090000   52.650000   23.310000  2369   4670
   4673  OW    25.580000   59.500000   41.540000  2368   4674   4675
   4674  HW    26.330000   59.870000   42.000000  2369   4673
   4675  HW    25.940000   58.740000   41.080000  2369   4673
   4676  OW    33.560000   33.280000   15.910000  2368   4677   4678
   4677  HW    34.160000   34.000000   16.100000  2369   4676
   4678  HW    33.860000   32.560000   16.470000  2369   4676
   4679  OW    37.440000   45.830000   18.730000  2368   4680   4681
   4680  HW    37.010000   45.430000   17.980000  2369   4679
   4681  HW    38.170000   46.330000   18.360000  2369   4679
   4682  OW    41.700000   44.110000   20.330000  2368   4683   4684
   4683  HW    42.300000   44.270000   19.600000  2369   4682
   4684  HW    42.250000   43.700000   21.000000  2369   4682
   4685  OW    52.860000   45.750000   47.370000  2368   4686   4687
   4686  HW    52.050000   45.380000   47.720000  2369   4685
   4687  HW    52.620000   46.640000   47.100000  2369   4685
   4688  OW    32.990000   61.530000   40.470000  2368   4689   4690
   4689  HW    32.250000   62.070000   40.180000  2369   4688
   4690  HW    32.680000   60.630000   40.360000  2369   4688
   4691  OW    44.460000   58.420000   47.860000  2368   4692   4693
   4692  HW    44.210000   59.080000   48.500000  2369   4691
   4693  HW    43.920000   58.610000   47.090000  2369   4691
   4694  OW    40.250000   15.290000   41.870000  2368   4695   4696
   4695  HW    39.760000   15.140000   42.680000  2369   4694
   4696  HW    41.090000   15.640000   42.160000  2369   4694
   4697  OW    40.900000   59.040000   34.050000  2368   4698   4699
   4698  HW    40.310000   59.140000   33.300000  2369   4697
   4699  HW    41.550000   59.730000   33.930000  2369   4697
   4700  OW    34.000000   25.190000   55.130000  2368   4701   4702
   4701  HW    33.410000   24.530000   55.500000  2369   4700
   4702  HW    33.760000   25.230000   54.210000  2369   4700
   4703  OW    40.230000   55.990000   54.460000  2368   4704   4705
   4704  HW    39.640000   56.690000   54.180000  2369   4703
   4705  HW    40.610000   55.650000   53.650000  2369   4703
   4706  OW    30.920000   60.330000   48.740000  2368   4707   4708
   4707  HW    31.790000   60.660000   48.530000  2369   4706
   4708  HW    30.320000   60.900000   48.250000  2369   4706
   4709  OW    45.640000   27.060000   54.130000  2368   4710   4711
   4710  HW    45.980000   26.210000   54.410000  2369   4709
   4711  HW    45.190000   27.410000   54.890000  2369   4709
   4712  OW    29.410000   22.330000   22.930000  2368   4713   4714
   4713  HW    28.710000   22.580000   23.530000  2369   4712
   4714  HW    29.120000   21.500000   22.540000  2369   4712
   4715  OW    22.690000   23.000000   27.900000  2368   4716   4717
   4716  HW    23.500000   23.380000   28.230000  2369   4715
   4717  HW    22.930000   22.130000   27.600000  2369   4715
   4718  OW    28.410000   50.770000   21.530000  2368   4719   4720
   4719  HW    28.950000   51.460000   21.140000  2369   4718
   4720  HW    29.030000   50.230000   22.020000  2369   4718
   4721  OW    46.680000   47.320000   25.500000  2368   4722   4723
   4722  HW    47.350000   48.000000   25.550000  2369   4721
   4723  HW    47.040000   46.670000   24.890000  2369   4721
   4724  OW    30.450000   20.450000   49.400000  2368   4725   4726
   4725  HW    30.980000   21.030000   48.850000  2369   4724
   4726  HW    30.200000   20.990000   50.150000  2369   4724
   4727  OW    21.700000   27.460000   45.230000  2368   4728   4729
   4728  HW    21.480000   27.660000   46.140000  2369   4727
   4729  HW    20.860000   27.320000   44.800000  2369   4727
   4730  OW    29.690000   20.810000   25.250000  2368   4731   4732
   4731  HW    29.710000   21.340000   26.040000  2369   4730
   4732  HW    28.850000   21.040000   24.840000  2369   4730
   4733  OW    38.210000   52.170000   57.720000  2368   4734   4735
   4734  HW    38.950000   52.750000   57.890000  2369   4733
   4735  HW    38.550000   51.290000   57.880000  2369   4733
   4736  OW    30.270000   34.430000   58.090000  2368   4737   4738
   4737  HW    30.170000   35.070000   58.790000  2369   4736
   4738  HW    30.410000   33.600000   58.540000  2369   4736
   4739  OW    23.300000   25.920000   47.200000  2368   4740   4741
   4740  HW    23.630000   26.360000   47.970000  2369   4739
   4741  HW    22.350000   25.840000   47.350000  2369   4739
   4742  OW    48.690000   54.150000   35.270000  2368   4743   4744
   4743  HW    48.780000   54.350000   36.200000  2369   4742
   4744  HW    47.800000   53.820000   35.170000  2369   4742
   4745  OW    42.670000   52.020000   26.740000  2368   4746   4747
   4746  HW    42.360000   51.670000   27.580000  2369   4745
   4747  HW    43.510000   51.570000   26.600000  2369   4745
   4748  OW    14.430000   41.600000   32.380000  2368   4749   4750
   4749  HW    13.710000   40.980000   32.240000  2369   4748
   4750  HW    14.150000   42.400000   31.930000  2369   4748
   4751  OW    51.660000   35.040000   26.240000  2368   4752   4753
   4752  HW    52.490000   34.640000   25.970000  2369   4751
   4753  HW    51.020000   34.340000   26.130000  2369   4751
   4754  OW    44.590000   17.240000   44.130000  2368   4755   4756
   4755  HW    45.100000   16.700000   44.730000  2369   4754
   4756  HW    45.210000   17.910000   43.820000  2369   4754
   4757  OW    52.480000   47.730000   34.520000  2368   4758   4759
   4758  HW    53.430000   47.750000   34.630000  2369   4757
   4759  HW    52.130000   48.030000   35.360000  2369   4757
   4760  OW    20.190000   26.550000   40.150000  2368   4761   4762
   4761  HW    20.180000   27.140000   39.390000  2369   4760
   4762  HW    21.100000   26.560000   40.450000  2369   4760
   4763  OW    55.780000   28.960000   37.780000  2368   4764   4765
   4764  HW    55.650000   28.020000   37.740000  2369   4763
   4765  HW    55.060000   29.280000   38.330000  2369   4763
   4766  OW    19.330000   47.030000   24.510000  2368   4767   4768
   4767  HW    19.070000   47.950000   24.560000  2369   4766
   4768  HW    20.130000   47.040000   23.980000  2369   4766
   4769  OW    29.750000   55.450000   26.880000  2368   4770   4771
   4770  HW    29.910000   54.570000   27.220000  2369   4769
   4771  HW    30.540000   55.940000   27.090000  2369   4769
   4772  OW    22.860000   49.920000   54.990000  2368   4773   4774
   4773  HW    22.240000   49.530000   55.590000  2369   4772
   4774  HW    23.420000   49.190000   54.710000  2369   4772
   4775  OW    34.430000   30.020000   57.230000  2368   4776   4777
   4776  HW    33.470000   29.970000   57.160000  2369   4775
   4777  HW    34.700000   30.500000   56.450000  2369   4775
   4778  OW    50.930000   39.610000   51.230000  2368   4779   4780
   4779  HW    51.470000   39.600000   50.440000  2369   4778
   4780  HW    50.790000   40.540000   51.430000  2369   4778
   4781  OW    16.760000   39.140000   47.740000  2368   4782   4783
   4782  HW    16.420000   38.840000   46.900000  2369   4781
   4783  HW    16.380000   40.010000   47.860000  2369   4781
   4784  OW    20.640000   53.320000   49.710000  2368   4785   4786
   4785  HW    20.480000   53.650000   50.600000  2369   4784
   4786  HW    21.570000   53.110000   49.690000  2369   4784
   4787  OW    14.230000   36.470000   33.000000  2368   4788   4789
   4788  HW    14.580000   37.170000   32.460000  2369   4787
   4789  HW    13.600000   36.020000   32.440000  2369   4787
   4790  OW    34.980000   40.690000   59.700000  2368   4791   4792
   4791  HW    34.380000   40.500000   58.970000  2369   4790
   4792  HW    34.430000   40.580000   60.480000  2369   4790
   4793  OW    26.420000   18.320000   39.220000  2368   4794   4795
   4794  HW    26.360000   18.140000   38.280000  2369   4793
   4795  HW    27.230000   17.890000   39.500000  2369   4793
   4796  OW    56.180000   32.480000   36.160000  2368   4797   4798
   4797  HW    55.570000   32.510000   36.900000  2369   4796
   4798  HW    57.030000   32.640000   36.560000  2369   4796
   4799  OW    52.790000   38.810000   49.290000  2368   4800   4801
   4800  HW    52.230000   39.160000   48.600000  2369   4799
   4801  HW    53.180000   38.020000   48.900000  2369   4799
   4802  OW    26.560000   18.260000   36.410000  2368   4803   4804
   4803  HW    25.930000   18.350000   35.700000  2369   4802
   4804  HW    27.400000   18.520000   36.020000  2369   4802
   4805  OW    54.150000   36.810000   47.780000  2368   4806   4807
   4806  HW    54.690000   36.420000   48.460000  2369   4805
   4807  HW    53.640000   36.080000   47.420000  2369   4805
   4808  OW    37.480000   42.100000   17.050000  2368   4809   4810
   4809  HW    37.270000   42.890000   16.550000  2369   4808
   4810  HW    37.970000   42.410000   17.810000  2369   4808
   4811  OW    17.940000   35.510000   48.150000  2368   4812   4813
   4812  HW    18.330000   34.650000   48.290000  2369   4811
   4813  HW    17.550000   35.740000   48.990000  2369   4811
   4814  OW    49.750000   45.920000   53.610000  2368   4815   4816
   4815  HW    50.460000   46.070000   52.990000  2369   4814
   4816  HW    49.490000   46.800000   53.890000  2369   4814
   4817  OW    48.410000   18.490000   33.760000  2368   4818   4819
   4818  HW    48.370000   18.990000   34.580000  2369   4817
   4819  HW    49.280000   18.090000   33.770000  2369   4817
   4820  OW    21.370000   56.600000   41.010000  2368   4821   4822
   4821  HW    21.640000   55.780000   41.420000  2369   4820
   4822  HW    21.870000   57.280000   41.470000  2369   4820
   4823  OW    27.390000   22.890000   50.040000  2368   4824   4825
   4824  HW    28.170000   22.450000   50.370000  2369   4823
   4825  HW    26.850000   22.180000   49.680000  2369   4823
   4826  OW    17.850000   33.150000   23.470000  2368   4827   4828
   4827  HW    17.020000   32.950000   23.920000  2369   4826
   4828  HW    17.880000   34.100000   23.450000  2369   4826
   4829  OW    17.320000   49.070000   46.210000  2368   4830   4831
   4830  HW    17.030000   48.370000   45.620000  2369   4829
   4831  HW    17.530000   48.610000   47.030000  2369   4829
   4832  OW    30.910000   15.840000   35.570000  2368   4833   4834
   4833  HW    31.570000   16.430000   35.220000  2369   4832
   4834  HW    30.090000   16.130000   35.170000  2369   4832
   4835  OW    47.820000   54.190000   51.130000  2368   4836   4837
   4836  HW    47.550000   53.590000   51.820000  2369   4835
   4837  HW    47.700000   53.700000   50.320000  2369   4835
   4838  OW    34.100000   28.660000   17.050000  2368   4839   4840
   4839  HW    33.680000   28.160000   17.750000  2369   4838
   4840  HW    34.180000   29.550000   17.400000  2369   4838
   4841  OW    43.370000   15.530000   39.660000  2368   4842   4843
   4842  HW    43.170000   14.640000   39.920000  2369   4841
   4843  HW    42.860000   15.680000   38.870000  2369   4841
   4844  OW    43.280000   41.190000   58.330000  2368   4845   4846
   4845  HW    42.580000   41.480000   57.760000  2369   4844
   4846  HW    44.080000   41.310000   57.810000  2369   4844
   4847  OW    41.990000   50.140000   24.570000  2368   4848   4849
   4848  HW    42.810000   49.680000   24.740000  2369   4847
   4849  HW    41.840000   50.660000   25.360000  2369   4847
   4850  OW    36.620000   53.700000   24.890000  2368   4851   4852
   4851  HW    35.930000   53.290000   25.430000  2369   4850
   4852  HW    37.300000   53.030000   24.830000  2369   4850
   4853  OW    16.280000   40.070000   24.720000  2368   4854   4855
   4854  HW    16.790000   40.160000   25.530000  2369   4853
   4855  HW    15.480000   40.550000   24.890000  2369   4853
   4856  OW    19.870000   53.130000   36.430000  2368   4857   4858
   4857  HW    19.300000   53.350000   35.680000  2369   4856
   4858  HW    20.640000   52.740000   36.030000  2369   4856
   4859  OW    43.230000   55.990000   53.470000  2368   4860   4861
   4860  HW    42.990000   55.670000   54.350000  2369   4859
   4861  HW    43.990000   55.460000   53.230000  2369   4859
   4862  OW    30.840000   25.090000   19.330000  2368   4863   4864
   4863  HW    31.770000   24.870000   19.320000  2369   4862
   4864  HW    30.490000   24.720000   18.520000  2369   4862
   4865  OW    24.740000   19.920000   41.120000  2368   4866   4867
   4866  HW    25.480000   19.440000   40.750000  2369   4865
   4867  HW    24.370000   19.330000   41.770000  2369   4865
   4868  OW    28.200000   34.280000   16.100000  2368   4869   4870
   4869  HW    29.090000   33.920000   16.080000  2369   4868
   4870  HW    27.660000   33.550000   16.400000  2369   4868
   4871  OW    54.260000   43.390000   34.870000  2368   4872   4873
   4872  HW    54.150000   42.650000   35.470000  2369   4871
   4873  HW    53.760000   44.100000   35.260000  2369   4871
   4874  OW    38.220000   24.490000   20.570000  2368   4875   4876
   4875  HW    38.440000   24.490000   21.500000  2369   4874
   4876  HW    39.060000   24.350000   20.130000  2369   4874
   4877  OW    35.060000   16.910000   28.460000  2368   4878   4879
   4878  HW    34.810000   17.750000   28.850000  2369   4877
   4879  HW    34.320000   16.330000   28.630000  2369   4877
   4880  OW    20.950000   32.250000   51.140000  2368   4881   4882
   4881  HW    21.840000   32.290000   50.790000  2369   4880
   4882  HW    21.000000   31.630000   51.870000  2369   4880
   4883  OW    54.290000   36.270000   30.260000  2368   4884   4885
   4884  HW    54.730000   36.560000   29.460000  2369   4883
   4885  HW    53.520000   35.800000   29.950000  2369   4883
   4886  OW    18.200000   44.190000   23.400000  2368   4887   4888
   4887  HW    17.590000   44.870000   23.120000  2369   4886
   4888  HW    17.900000   43.940000   24.280000  2369   4886
   4889  OW    24.190000   21.100000   29.590000  2368   4890   4891
   4890  HW    24.490000   21.990000   29.780000  2369   4889
   4891  HW    23.310000   21.060000   29.970000  2369   4889
   4892  OW    56.230000   35.590000   36.940000  2368   4893   4894
   4893  HW    56.310000   36.490000   37.230000  2369   4892
   4894  HW    56.880000   35.110000   37.460000  2369   4892
   4895  OW    40.400000   16.870000   46.940000  2368   4896   4897
   4896  HW    40.370000   17.700000   46.460000  2369   4895
   4897  HW    39.880000   17.030000   47.730000  2369   4895
   4898  OW    52.080000   26.640000   27.680000  2368   4899   4900
   4899  HW    52.170000   25.840000   28.200000  2369   4898
   4900  HW    52.270000   27.340000   28.290000  2369   4898
   4901  OW    52.180000   30.390000   26.350000  2368   4902   4903
   4902  HW    51.470000   30.210000   25.730000  2369   4901
   4903  HW    52.970000   30.400000   25.810000  2369   4901
   4904  OW    15.440000   43.220000   44.540000  2368   4905   4906
   4905  HW    14.540000   43.000000   44.810000  2369   4904
   4906  HW    15.330000   43.880000   43.860000  2369   4904
   4907  OW    47.830000   53.080000   32.280000  2368   4908   4909
   4908  HW    48.390000   53.850000   32.360000  2369   4907
   4909  HW    47.510000   52.930000   33.170000  2369   4907
   4910  OW    29.260000   16.720000   42.240000  2368   4911   4912
   4911  HW    28.680000   17.020000   42.940000  2369   4910
   4912  HW    29.350000   17.470000   41.660000  2369   4910
   4913  OW    37.150000   50.530000   21.650000  2368   4914   4915
   4914  HW    37.070000   49.760000   21.090000  2369   4913
   4915  HW    37.760000   51.100000   21.180000  2369   4913
   4916  OW    15.740000   37.410000   42.170000  2368   4917   4918
   4917  HW    16.260000   38.010000   42.710000  2369   4916
   4918  HW    14.840000   37.540000   42.460000  2369   4916
   4919  OW    48.900000   32.510000   54.070000  2368   4920   4921
   4920  HW    49.060000   33.090000   54.810000  2369   4919
   4921  HW    48.120000   32.000000   54.320000  2369   4919
   4922  OW    55.960000   33.480000   33.750000  2368   4923   4924
   4923  HW    56.060000   33.190000   34.660000  2369   4922
   4924  HW    55.120000   33.110000   33.470000  2369   4922
   4925  OW    26.620000   55.780000   54.040000  2368   4926   4927
   4926  HW    27.100000   56.390000   54.600000  2369   4925
   4927  HW    27.290000   55.180000   53.710000  2369   4925
   4928  OW    29.210000   30.820000   56.240000  2368   4929   4930
   4929  HW    28.880000   30.050000   55.780000  2369   4928
   4930  HW    29.570000   31.380000   55.550000  2369   4928
   4931  OW    54.150000   41.170000   32.890000  2368   4932   4933
   4932  HW    54.910000   41.750000   32.880000  2369   4931
   4933  HW    53.420000   41.740000   33.150000  2369   4931
   4934  OW    52.850000   41.510000   48.370000  2368   4935   4936
   4935  HW    52.830000   41.110000   49.240000  2369   4934
   4936  HW    53.610000   41.120000   47.940000  2369   4934
   4937  OW    14.510000   37.820000   28.510000  2368   4938   4939
   4938  HW    13.740000   38.380000   28.630000  2369   4937
   4939  HW    14.160000   36.930000   28.530000  2369   4937
   4940  OW    49.110000   28.410000   23.430000  2368   4941   4942
   4941  HW    49.070000   27.900000   22.630000  2369   4940
   4942  HW    48.710000   27.860000   24.100000  2369   4940
   4943  OW    27.070000   18.250000   42.980000  2368   4944   4945
   4944  HW    27.070000   18.070000   43.920000  2369   4943
   4945  HW    26.380000   17.700000   42.630000  2369   4943
   4946  OW    45.840000   46.760000   57.190000  2368   4947   4948
   4947  HW    46.780000   46.700000   57.400000  2369   4946
   4948  HW    45.620000   47.680000   57.380000  2369   4946
   4949  OW    35.850000   15.600000   45.050000  2368   4950   4951
   4950  HW    35.400000   14.940000   44.510000  2369   4949
   4951  HW    35.250000   15.740000   45.790000  2369   4949
   4952  OW    53.700000   27.900000   29.710000  2368   4953   4954
   4953  HW    53.230000   28.260000   30.470000  2369   4952
   4954  HW    54.220000   28.640000   29.390000  2369   4952
   4955  OW    15.510000   33.890000   26.940000  2368   4956   4957
   4956  HW    14.870000   33.920000   27.660000  2369   4955
   4957  HW    15.970000   34.730000   27.010000  2369   4955
   4958  OW    55.130000   38.670000   45.320000  2368   4959   4960
   4959  HW    56.050000   38.910000   45.220000  2369   4958
   4960  HW    55.050000   38.400000   46.240000  2369   4958
   4961  OW    21.590000   56.220000   37.500000  2368   4962   4963
   4962  HW    21.910000   55.590000   38.150000  2369   4961
   4963  HW    22.340000   56.790000   37.320000  2369   4961
   4964  OW    20.680000   23.670000   29.390000  2368   4965   4966
   4965  HW    21.510000   23.480000   28.950000  2369   4964
   4966  HW    20.650000   23.070000   30.130000  2369   4964
   4967  OW    28.200000   28.780000   54.890000  2368   4968   4969
   4968  HW    27.340000   28.840000   54.460000  2369   4967
   4969  HW    28.830000   28.790000   54.170000  2369   4967
   4970  OW    25.330000   42.090000   58.110000  2368   4971   4972
   4971  HW    25.370000   42.740000   57.410000  2369   4970
   4972  HW    25.080000   42.590000   58.880000  2369   4970
   4973  OW    16.060000   47.060000   45.010000  2368   4974   4975
   4974  HW    15.150000   46.800000   44.870000  2369   4973
   4975  HW    16.510000   46.800000   44.210000  2369   4973
   4976  OW    54.160000   26.060000   43.930000  2368   4977   4978
   4977  HW    53.870000   25.640000   43.120000  2369   4976
   4978  HW    54.460000   25.350000   44.480000  2369   4976
   4979  OW    51.370000   47.070000   51.550000  2368   4980   4981
   4980  HW    52.120000   47.110000   50.960000  2369   4979
   4981  HW    50.710000   47.620000   51.140000  2369   4979
   4982  OW    40.170000   33.480000   58.190000  2368   4983   4984
   4983  HW    39.570000   33.230000   58.890000  2369   4982
   4984  HW    40.900000   33.900000   58.640000  2369   4982
   4985  OW    23.200000   34.790000   17.780000  2368   4986   4987
   4986  HW    24.090000   34.490000   17.920000  2369   4985
   4987  HW    23.210000   35.710000   18.070000  2369   4985
   4988  OW    24.030000   39.850000   17.080000  2368   4989   4990
   4989  HW    23.150000   40.170000   17.290000  2369   4988
   4990  HW    24.410000   40.540000   16.540000  2369   4988
   4991  OW    30.550000   45.310000   16.800000  2368   4992   4993
   4992  HW    31.160000   44.790000   17.330000  2369   4991
   4993  HW    30.390000   44.780000   16.020000  2369   4991
   4994  OW    16.010000   46.820000   29.480000  2368   4995   4996
   4995  HW    16.930000   47.090000   29.420000  2369   4994
   4996  HW    15.590000   47.260000   28.740000  2369   4994
   4997  OW    54.100000   45.960000   37.570000  2368   4998   4999
   4998  HW    54.590000   45.250000   37.970000  2369   4997
   4999  HW    53.240000   45.580000   37.380000  2369   4997
   5000  OW    50.040000   31.000000   23.580000  2368   5001   5002
   5001  HW    49.700000   31.630000   22.940000  2369   5000
   5002  HW    49.510000   30.220000   23.460000  2369   5000
   5003  OW    55.940000   33.990000   44.440000  2368   5004   5005
   5004  HW    55.960000   33.250000   43.840000  2369   5003
   5005  HW    55.870000   33.590000   45.310000  2369   5003
   5006  OW    17.290000   46.960000   26.710000  2368   5007   5008
   5007  HW    17.730000   46.930000   25.860000  2369   5006
   5008  HW    17.940000   47.330000   27.310000  2369   5006
   5009  OW    34.040000   24.520000   19.350000  2368   5010   5011
   5010  HW    34.850000   24.020000   19.490000  2369   5009
   5011  HW    33.720000   24.700000   20.240000  2369   5009
   5012  OW    45.130000   50.930000   26.390000  2368   5013   5014
   5013  HW    45.860000   51.390000   25.970000  2369   5012
   5014  HW    44.900000   50.230000   25.780000  2369   5012
   5015  OW    29.840000   21.810000   51.470000  2368   5016   5017
   5016  HW    30.380000   22.460000   51.920000  2369   5015
   5017  HW    29.440000   21.300000   52.180000  2369   5015
   5018  OW    19.370000   24.900000   36.310000  2368   5019   5020
   5019  HW    18.960000   24.440000   35.580000  2369   5018
   5020  HW    19.850000   24.220000   36.790000  2369   5018
   5021  OW    41.310000   35.360000   17.130000  2368   5022   5023
   5022  HW    40.630000   34.740000   16.880000  2369   5021
   5023  HW    41.530000   35.120000   18.030000  2369   5021
   5024  OW    45.660000   31.140000   56.030000  2368   5025   5026
   5025  HW    45.330000   31.950000   55.650000  2369   5024
   5026  HW    46.120000   30.710000   55.300000  2369   5024
   5027  OW    53.060000   32.920000   50.310000  2368   5028   5029
   5028  HW    53.170000   32.230000   50.970000  2369   5027
   5029  HW    53.900000   32.930000   49.840000  2369   5027
   5030  OW    44.680000   49.080000   24.630000  2368   5031   5032
   5031  HW    44.700000   48.640000   23.780000  2369   5030
   5032  HW    45.060000   48.440000   25.240000  2369   5030
   5033  OW    29.840000   39.200000   59.630000  2368   5034   5035
   5034  HW    30.540000   39.760000   59.960000  2369   5033
   5035  HW    29.040000   39.550000   60.020000  2369   5033
   5036  OW    27.640000   26.000000   53.350000  2368   5037   5038
   5037  HW    28.490000   25.620000   53.540000  2369   5036
   5038  HW    27.020000   25.490000   53.880000  2369   5036
   5039  OW    46.890000   30.180000   21.270000  2368   5040   5041
   5040  HW    46.660000   29.700000   20.470000  2369   5039
   5041  HW    47.080000   29.500000   21.910000  2369   5039
   5042  OW    22.910000   30.320000   19.300000  2368   5043   5044
   5043  HW    22.880000   30.750000   20.150000  2369   5042
   5044  HW    23.670000   29.750000   19.340000  2369   5042
   5045  OW    19.280000   30.900000   46.760000  2368   5046   5047
   5046  HW    19.920000   30.890000   46.050000  2369   5045
   5047  HW    18.440000   30.780000   46.330000  2369   5045
   5048  OW    37.850000   29.790000   16.870000  2368   5049   5050
   5049  HW    37.560000   30.610000   16.480000  2369   5048
   5050  HW    38.360000   30.060000   17.640000  2369   5048
   5051  OW    42.220000   45.070000   59.350000  2368   5052   5053
   5052  HW    42.490000   45.680000   60.030000  2369   5051
   5053  HW    43.050000   44.720000   59.010000  2369   5051
   5054  OW    15.760000   33.340000   40.050000  2368   5055   5056
   5055  HW    16.640000   33.440000   39.680000  2369   5054
   5056  HW    15.170000   33.570000   39.330000  2369   5054
   5057  OW    47.550000   34.320000   21.590000  2368   5058   5059
   5058  HW    46.970000   34.920000   21.120000  2369   5057
   5059  HW    47.920000   33.770000   20.910000  2369   5057
   5060  OW    40.180000   27.230000   19.060000  2368   5061   5062
   5061  HW    40.540000   28.080000   19.310000  2369   5060
   5062  HW    40.820000   26.880000   18.430000  2369   5060
   5063  OW    44.940000   49.320000   57.310000  2368   5064   5065
   5064  HW    44.070000   49.070000   57.010000  2369   5063
   5065  HW    45.040000   50.230000   57.040000  2369   5063
   5066  OW    17.530000   37.750000   49.910000  2368   5067   5068
   5067  HW    18.430000   37.970000   50.130000  2369   5066
   5068  HW    17.280000   38.400000   49.260000  2369   5066
   5069  OW    23.020000   58.680000   41.940000  2368   5070   5071
   5070  HW    23.940000   58.960000   41.900000  2369   5069
   5071  HW    22.830000   58.610000   42.870000  2369   5069
   5072  OW    19.840000   23.770000   32.490000  2368   5073   5074
   5073  HW    19.110000   23.600000   33.090000  2369   5072
   5074  HW    19.910000   24.730000   32.470000  2369   5072
   5075  OW    33.180000   61.320000   35.630000  2368   5076   5077
   5076  HW    32.880000   60.460000   35.940000  2369   5075
   5077  HW    33.430000   61.170000   34.720000  2369   5075
   5078  OW    40.690000   38.240000   16.840000  2368   5079   5080
   5079  HW    40.970000   37.420000   17.250000  2369   5078
   5080  HW    40.620000   38.870000   17.560000  2369   5078
   5081  OW    41.510000   26.770000   56.470000  2368   5082   5083
   5082  HW    40.590000   26.990000   56.590000  2369   5081
   5083  HW    41.640000   25.980000   57.010000  2369   5081
   5084  OW    46.230000   37.390000   20.810000  2368   5085   5086
   5085  HW    46.880000   37.280000   20.110000  2369   5084
   5086  HW    45.410000   37.100000   20.420000  2369   5084
   5087  OW    40.030000   14.210000   37.630000  2368   5088   5089
   5088  HW    40.360000   13.320000   37.780000  2369   5087
   5089  HW    39.260000   14.100000   37.080000  2369   5087
   5090  OW    36.570000   19.560000   51.520000  2368   5091   5092
   5091  HW    37.170000   19.540000   52.270000  2369   5090
   5092  HW    36.030000   18.780000   51.620000  2369   5090
   5093  OW    54.240000   45.540000   44.060000  2368   5094   5095
   5094  HW    54.530000   45.580000   44.970000  2369   5093
   5095  HW    55.030000   45.320000   43.570000  2369   5093
   5096  OW    29.570000   61.850000   43.150000  2368   5097   5098
   5097  HW    29.000000   62.310000   43.770000  2369   5096
   5098  HW    30.460000   62.150000   43.380000  2369   5096
   5099  OW    25.710000   19.430000   31.870000  2368   5100   5101
   5100  HW    26.370000   20.040000   32.190000  2369   5099
   5101  HW    25.100000   19.980000   31.370000  2369   5099
   5102  OW    34.600000   37.500000   59.910000  2368   5103   5104
   5103  HW    34.830000   37.020000   59.110000  2369   5102
   5104  HW    34.650000   38.420000   59.650000  2369   5102
   5105  OW    47.820000   57.860000   44.630000  2368   5106   5107
   5106  HW    48.540000   58.470000   44.730000  2369   5105
   5107  HW    47.340000   57.910000   45.460000  2369   5105
   5108  OW    23.860000   58.050000   36.410000  2368   5109   5110
   5109  HW    24.800000   58.220000   36.350000  2369   5108
   5110  HW    23.600000   57.820000   35.510000  2369   5108
   5111  OW    23.760000   29.150000   51.990000  2368   5112   5113
   5112  HW    23.580000   30.080000   51.860000  2369   5111
   5113  HW    24.600000   29.010000   51.540000  2369   5111
   5114  OW    52.400000   50.470000   37.080000  2368   5115   5116
   5115  HW    53.140000   50.650000   37.660000  2369   5114
   5116  HW    51.900000   51.280000   37.060000  2369   5114
   5117  OW    23.410000   40.110000   57.060000  2368   5118   5119
   5118  HW    24.110000   39.800000   56.490000  2369   5117
   5119  HW    23.780000   40.860000   57.520000  2369   5117
   5120  OW    35.520000   56.940000   27.720000  2368   5121   5122
   5121  HW    35.200000   57.790000   27.430000  2369   5120
   5122  HW    34.770000   56.350000   27.630000  2369   5120
   5123  OW    41.060000   49.210000   22.320000  2368   5124   5125
   5124  HW    41.570000   49.570000   23.040000  2369   5123
   5125  HW    41.370000   49.670000   21.540000  2369   5123
   5126  OW    34.000000   41.370000   15.490000  2368   5127   5128
   5127  HW    34.950000   41.310000   15.410000  2369   5126
   5128  HW    33.840000   41.460000   16.430000  2369   5126
   5129  OW    53.650000   44.860000   32.270000  2368   5130   5131
   5130  HW    52.740000   45.060000   32.070000  2369   5129
   5131  HW    53.620000   44.440000   33.130000  2369   5129
   5132  OW    38.590000   26.990000   57.140000  2368   5133   5134
   5133  HW    37.910000   26.550000   57.650000  2369   5132
   5134  HW    39.060000   27.530000   57.770000  2369   5132
   5135  OW    44.720000   44.380000   58.470000  2368   5136   5137
   5136  HW    45.520000   43.970000   58.800000  2369   5135
   5137  HW    44.990000   45.270000   58.240000  2369   5135
   5138  OW    25.020000   52.400000   56.220000  2368   5139   5140
   5139  HW    25.950000   52.510000   56.010000  2369   5138
   5140  HW    24.580000   53.030000   55.650000  2369   5138
   5141  OW    50.130000   52.140000   33.780000  2368   5142   5143
   5142  HW    49.680000   52.800000   34.320000  2369   5141
   5143  HW    49.590000   51.350000   33.880000  2369   5141
   5144  OW    45.980000   27.060000   21.280000  2368   5145   5146
   5145  HW    45.320000   26.360000   21.320000  2369   5144
   5146  HW    45.960000   27.360000   20.380000  2369   5144
   5147  OW    21.840000   57.770000   44.620000  2368   5148   5149
   5148  HW    21.470000   56.890000   44.620000  2369   5147
   5149  HW    21.110000   58.350000   44.390000  2369   5147
   5150  OW    14.770000   43.430000   40.500000  2368   5151   5152
   5151  HW    14.560000   44.090000   41.150000  2369   5150
   5152  HW    13.940000   42.970000   40.340000  2369   5150
   5153  OW    46.270000   53.540000   29.860000  2368   5154   5155
   5154  HW    46.020000   54.460000   29.950000  2369   5153
   5155  HW    46.930000   53.400000   30.540000  2369   5153
   5156  OW    13.750000   42.030000   37.020000  2368   5157   5158
   5157  HW    14.310000   42.770000   37.270000  2369   5156
   5158  HW    14.330000   41.440000   36.530000  2369   5156
   5159  OW    22.860000   20.980000   38.610000  2368   5160   5161
   5160  HW    22.770000   20.060000   38.830000  2369   5159
   5161  HW    22.990000   20.990000   37.660000  2369   5159
   5162  OW    14.980000   43.420000   28.220000  2368   5163   5164
   5163  HW    15.840000   43.720000   28.520000  2369   5162
   5164  HW    15.120000   42.510000   27.950000  2369   5162
   5165  OW    26.480000   23.830000   21.240000  2368   5166   5167
   5166  HW    27.350000   24.220000   21.310000  2369   5165
   5167  HW    26.560000   22.990000   21.690000  2369   5165
   5168  OW    51.350000   50.260000   50.580000  2368   5169   5170
   5169  HW    50.680000   50.940000   50.650000  2369   5168
   5170  HW    51.960000   50.440000   51.290000  2369   5168
   5171  OW    18.980000   32.590000   49.260000  2368   5172   5173
   5172  HW    18.930000   31.900000   48.600000  2369   5171
   5173  HW    19.810000   32.420000   49.720000  2369   5171
   5174  OW    29.630000   18.900000   27.170000  2368   5175   5176
   5175  HW    29.620000   19.330000   28.020000  2369   5174
   5176  HW    29.650000   19.620000   26.540000  2369   5174
   5177  OW    21.160000   22.780000   36.820000  2368   5178   5179
   5178  HW    22.100000   22.900000   36.890000  2369   5177
   5179  HW    21.040000   21.860000   36.570000  2369   5177
   5180  OW    33.570000   60.170000   51.540000  2368   5181   5182
   5181  HW    34.290000   59.990000   52.140000  2369   5180
   5182  HW    32.900000   60.570000   52.090000  2369   5180
   5183  OW    51.770000   47.600000   30.290000  2368   5184   5185
   5184  HW    51.380000   47.920000   29.480000  2369   5183
   5185  HW    52.330000   46.870000   30.020000  2369   5183
   5186  OW    41.310000   24.020000   55.250000  2368   5187   5188
   5187  HW    41.080000   23.390000   55.940000  2369   5186
   5188  HW    42.260000   24.050000   55.260000  2369   5186
   5189  OW    31.640000   30.470000   57.360000  2368   5190   5191
   5190  HW    30.830000   30.070000   57.040000  2369   5189
   5191  HW    31.400000   30.860000   58.200000  2369   5189
   5192  OW    42.370000   20.010000   51.260000  2368   5193   5194
   5193  HW    43.020000   19.550000   50.730000  2369   5192
   5194  HW    41.570000   19.990000   50.740000  2369   5192
   5195  OW    22.190000   55.290000   32.020000  2368   5196   5197
   5196  HW    21.260000   55.120000   31.900000  2369   5195
   5197  HW    22.460000   55.730000   31.220000  2369   5195
   5198  OW    35.950000   23.330000   55.290000  2368   5199   5200
   5199  HW    35.160000   23.850000   55.160000  2369   5198
   5200  HW    36.670000   23.940000   55.100000  2369   5198
   5201  OW    50.850000   23.650000   27.170000  2368   5202   5203
   5202  HW    51.520000   23.940000   27.790000  2369   5201
   5203  HW    51.290000   22.990000   26.640000  2369   5201
   5204  OW    40.010000   33.050000   16.430000  2368   5205   5206
   5205  HW    40.960000   33.020000   16.470000  2369   5204
   5206  HW    39.750000   32.140000   16.290000  2369   5204
   5207  OW    56.470000   31.820000   42.680000  2368   5208   5209
   5208  HW    55.880000   32.480000   42.310000  2369   5207
   5209  HW    56.370000   31.060000   42.110000  2369   5207
   5210  OW    33.910000   16.300000   46.940000  2368   5211   5212
   5211  HW    33.190000   15.750000   47.260000  2369   5210
   5212  HW    34.090000   16.900000   47.650000  2369   5210
   5213  OW    37.470000   13.900000   36.180000  2368   5214   5215
   5214  HW    37.630000   14.010000   35.240000  2369   5213
   5215  HW    36.680000   14.420000   36.340000  2369   5213
   5216  OW    38.340000   14.630000   43.750000  2368   5217   5218
   5217  HW    37.410000   14.820000   43.870000  2369   5216
   5218  HW    38.710000   14.660000   44.630000  2369   5216
   5219  OW    47.290000   37.570000   55.860000  2368   5220   5221
   5220  HW    47.900000   38.000000   56.460000  2369   5219
   5221  HW    46.450000   37.580000   56.330000  2369   5219
   5222  OW    22.180000   22.430000   41.890000  2368   5223   5224
   5223  HW    21.850000   22.230000   42.760000  2369   5222
   5224  HW    21.420000   22.770000   41.420000  2369   5222
   5225  OW    56.930000   33.510000   39.840000  2368   5226   5227
   5226  HW    56.570000   34.330000   40.180000  2369   5225
   5227  HW    56.160000   32.980000   39.620000  2369   5225
   5228  OW    25.300000   57.340000   52.100000  2368   5229   5230
   5229  HW    25.730000   56.840000   52.790000  2369   5228
   5230  HW    25.430000   58.260000   52.350000  2369   5228
   5231  OW    31.860000   40.880000   60.420000  2368   5232   5233
   5232  HW    31.470000   41.380000   61.140000  2369   5231
   5233  HW    32.600000   40.430000   60.830000  2369   5231
   5234  OW    16.520000   49.400000   30.820000  2368   5235   5236
   5235  HW    15.990000   48.640000   30.570000  2369   5234
   5236  HW    15.880000   50.050000   31.100000  2369   5234
   5237  OW    28.900000   60.100000   34.080000  2368   5238   5239
   5238  HW    28.940000   61.030000   34.310000  2369   5237
   5239  HW    28.300000   60.060000   33.340000  2369   5237
   5240  OW    47.590000   49.760000   55.640000  2368   5241   5242
   5241  HW    47.090000   49.790000   56.460000  2369   5240
   5242  HW    47.900000   50.660000   55.530000  2369   5240
   5243  OW    26.220000   34.430000   57.680000  2368   5244   5245
   5244  HW    25.570000   34.910000   58.190000  2369   5243
   5245  HW    26.580000   33.790000   58.300000  2369   5243
   5246  OW    54.870000   24.260000   38.290000  2368   5247   5248
   5247  HW    55.330000   24.960000   38.750000  2369   5246
   5248  HW    54.060000   24.670000   37.970000  2369   5246
   5249  OW    51.660000   52.030000   48.480000  2368   5250   5251
   5250  HW    51.470000   51.830000   47.570000  2369   5249
   5251  HW    51.430000   51.230000   48.960000  2369   5249
   5252  OW    45.490000   54.470000   54.380000  2368   5253   5254
   5253  HW    46.200000   55.110000   54.380000  2369   5252
   5254  HW    45.870000   53.700000   53.960000  2369   5252
   5255  OW    21.530000   27.530000   21.560000  2368   5256   5257
   5256  HW    20.670000   27.340000   21.920000  2369   5255
   5257  HW    21.490000   28.460000   21.320000  2369   5255
   5258  OW    25.430000   58.460000   34.280000  2368   5259   5260
   5259  HW    26.370000   58.630000   34.290000  2369   5258
   5260  HW    25.300000   57.880000   33.520000  2369   5258
   5261  OW    43.890000   16.130000   30.460000  2368   5262   5263
   5262  HW    43.770000   15.230000   30.160000  2369   5261
   5263  HW    43.890000   16.060000   31.420000  2369   5261
   5264  OW    15.970000   34.430000   42.510000  2368   5265   5266
   5265  HW    16.010000   35.390000   42.500000  2369   5264
   5266  HW    16.120000   34.180000   41.590000  2369   5264
   5267  OW    47.850000   38.890000   22.380000  2368   5268   5269
   5268  HW    48.570000   38.910000   21.750000  2369   5267
   5269  HW    47.170000   38.370000   21.940000  2369   5267
   5270  OW    39.410000   62.160000   43.000000  2368   5271   5272
   5271  HW    40.080000   62.570000   42.450000  2369   5270
   5272  HW    38.920000   62.890000   43.370000  2369   5270
   5273  OW    36.420000   26.250000   17.880000  2368   5274   5275
   5274  HW    35.990000   26.460000   17.050000  2369   5273
   5275  HW    36.090000   25.380000   18.100000  2369   5273
   5276  OW    20.500000   37.930000   18.600000  2368   5277   5278
   5277  HW    20.380000   37.340000   19.340000  2369   5276
   5278  HW    20.140000   37.450000   17.850000  2369   5276
   5279  OW    17.050000   33.050000   44.840000  2368   5280   5281
   5280  HW    16.890000   32.130000   44.630000  2369   5279
   5281  HW    16.650000   33.530000   44.110000  2369   5279
   5282  OW    24.250000   32.080000   55.370000  2368   5283   5284
   5283  HW    23.350000   31.750000   55.330000  2369   5282
   5284  HW    24.160000   32.960000   55.750000  2369   5282
   5285  OW    46.000000   56.540000   51.800000  2368   5286   5287
   5286  HW    46.460000   55.700000   51.730000  2369   5285
   5287  HW    46.100000   56.940000   50.930000  2369   5285
   5288  OW    38.460000   48.840000   19.860000  2368   5289   5290
   5289  HW    39.040000   48.090000   19.710000  2369   5288
   5290  HW    39.050000   49.600000   19.880000  2369   5288
   5291  OW    54.040000   48.920000   41.970000  2368   5292   5293
   5292  HW    53.180000   48.580000   41.730000  2369   5291
   5293  HW    54.610000   48.670000   41.240000  2369   5291
   5294  OW    44.170000   27.630000   56.290000  2368   5295   5296
   5295  HW    44.410000   26.830000   56.770000  2369   5294
   5296  HW    43.220000   27.580000   56.210000  2369   5294
   5297  OW    33.970000   60.760000   32.860000  2368   5298   5299
   5298  HW    33.770000   60.000000   32.330000  2369   5297
   5299  HW    33.220000   61.340000   32.740000  2369   5297
   5300  OW    32.160000   62.610000   43.210000  2368   5301   5302
   5301  HW    32.230000   62.100000   42.400000  2369   5300
   5302  HW    32.980000   62.450000   43.670000  2369   5300
   5303  OW    18.950000   47.340000   52.880000  2368   5304   5305
   5304  HW    18.720000   48.210000   53.190000  2369   5303
   5305  HW    18.210000   47.080000   52.320000  2369   5303
   5306  OW    22.940000   25.110000   22.210000  2368   5307   5308
   5307  HW    22.610000   25.880000   21.750000  2369   5306
   5308  HW    23.890000   25.170000   22.110000  2369   5306
   5309  OW    25.550000   29.150000   53.970000  2368   5310   5311
   5310  HW    24.770000   28.650000   53.730000  2369   5309
   5311  HW    25.220000   29.870000   54.510000  2369   5309
   5312  OW    42.500000   17.880000   48.850000  2368   5313   5314
   5313  HW    42.890000   18.280000   48.070000  2369   5312
   5314  HW    41.800000   18.490000   49.100000  2369   5312
   5315  OW    42.000000   35.710000   58.500000  2368   5316   5317
   5316  HW    42.150000   36.130000   59.350000  2369   5315
   5317  HW    41.160000   36.070000   58.210000  2369   5315
   5318  OW    29.290000   15.480000   37.700000  2368   5319   5320
   5319  HW    30.070000   15.040000   37.360000  2369   5318
   5320  HW    29.410000   16.400000   37.460000  2369   5318
   5321  OW    25.560000   54.980000   26.100000  2368   5322   5323
   5322  HW    25.150000   55.820000   25.880000  2369   5321
   5323  HW    26.110000   55.170000   26.850000  2369   5321
   5324  OW    45.620000   34.670000   19.680000  2368   5325   5326
   5325  HW    45.260000   33.790000   19.780000  2369   5324
   5326  HW    45.770000   34.750000   18.730000  2369   5324
   5327  OW    32.330000   52.310000   59.100000  2368   5328   5329
   5328  HW    32.720000   52.560000   59.940000  2369   5327
   5329  HW    31.590000   52.890000   58.990000  2369   5327
   5330  OW    21.540000   43.460000   56.240000  2368   5331   5332
   5331  HW    20.850000   43.450000   55.560000  2369   5330
   5332  HW    21.540000   44.360000   56.560000  2369   5330
   5333  OW    50.620000   30.280000   53.060000  2368   5334   5335
   5334  HW    49.910000   29.790000   52.650000  2369   5333
   5335  HW    50.210000   31.070000   53.400000  2369   5333
   5336  OW    35.190000   33.620000   59.110000  2368   5337   5338
   5337  HW    35.370000   34.050000   58.270000  2369   5336
   5338  HW    35.660000   32.790000   59.060000  2369   5336
   5339  OW    33.780000   17.660000   49.340000  2368   5340   5341
   5340  HW    34.050000   17.680000   50.250000  2369   5339
   5341  HW    33.660000   18.580000   49.100000  2369   5339
   5342  OW    39.100000   30.160000   58.380000  2368   5343   5344
   5343  HW    39.580000   30.440000   57.600000  2369   5342
   5344  HW    39.620000   29.420000   58.720000  2369   5342
   5345  OW    32.570000   52.860000   21.610000  2368   5346   5347
   5346  HW    32.260000   53.290000   22.410000  2369   5345
   5347  HW    31.950000   53.150000   20.930000  2369   5345
   5348  OW    45.000000   31.980000   19.390000  2368   5349   5350
   5349  HW    45.340000   31.160000   19.010000  2369   5348
   5350  HW    44.090000   31.780000   19.580000  2369   5348
   5351  OW    44.050000   24.800000   20.950000  2368   5352   5353
   5352  HW    44.310000   23.880000   20.880000  2369   5351
   5353  HW    43.140000   24.810000   20.640000  2369   5351
   5354  OW    15.170000   47.580000   38.200000  2368   5355   5356
   5355  HW    14.450000   47.080000   38.580000  2369   5354
   5356  HW    15.300000   47.180000   37.340000  2369   5354
   5357  OW    49.200000   23.560000   24.940000  2368   5358   5359
   5358  HW    49.610000   22.790000   24.560000  2369   5357
   5359  HW    49.690000   23.720000   25.750000  2369   5357
   5360  OW    29.860000   47.360000   60.380000  2368   5361   5362
   5361  HW    28.910000   47.430000   60.240000  2369   5360
   5362  HW    29.960000   46.600000   60.950000  2369   5360
   5363  OW    25.540000   56.680000   29.810000  2368   5364   5365
   5364  HW    26.150000   56.010000   29.510000  2369   5363
   5365  HW    26.050000   57.230000   30.400000  2369   5363
   5366  OW    19.410000   51.360000   51.720000  2368   5367   5368
   5367  HW    19.920000   52.160000   51.860000  2369   5366
   5368  HW    18.790000   51.590000   51.030000  2369   5366
   5369  OW    38.480000   35.970000   59.580000  2368   5370   5371
   5370  HW    37.630000   35.710000   59.210000  2369   5369
   5371  HW    38.840000   36.580000   58.940000  2369   5369
   5372  OW    54.380000   39.540000   30.610000  2368   5373   5374
   5373  HW    54.720000   38.880000   31.220000  2369   5372
   5374  HW    54.080000   40.250000   31.180000  2369   5372
   5375  OW    19.160000   39.060000   53.620000  2368   5376   5377
   5376  HW    19.910000   39.070000   54.220000  2369   5375
   5377  HW    19.510000   39.380000   52.790000  2369   5375
   5378  OW    36.750000   40.110000   15.330000  2368   5379   5380
   5379  HW    37.070000   40.840000   15.870000  2369   5378
   5380  HW    37.460000   39.460000   15.360000  2369   5378
   5381  OW    44.220000   15.300000   32.950000  2368   5382   5383
   5382  HW    44.870000   15.170000   33.640000  2369   5381
   5383  HW    43.750000   14.460000   32.900000  2369   5381
   5384  OW    19.010000   55.250000   40.790000  2368   5385   5386
   5385  HW    19.480000   54.620000   40.250000  2369   5384
   5386  HW    19.690000   55.880000   41.060000  2369   5384
   5387  OW    13.820000   35.200000   29.090000  2368   5388   5389
   5388  HW    13.710000   35.290000   30.030000  2369   5387
   5389  HW    13.160000   34.570000   28.820000  2369   5387
   5390  OW    47.290000   40.860000   56.990000  2368   5391   5392
   5391  HW    47.730000   41.670000   57.240000  2369   5390
   5392  HW    46.530000   41.140000   56.480000  2369   5390
   5393  OW    15.580000   41.700000   48.240000  2368   5394   5395
   5394  HW    14.780000   41.670000   47.720000  2369   5393
   5395  HW    15.310000   41.440000   49.120000  2369   5393
   5396  OW    53.910000   29.140000   48.770000  2368   5397   5398
   5397  HW    53.750000   29.980000   48.340000  2369   5396
   5398  HW    54.750000   28.850000   48.430000  2369   5396
   5399  OW    32.250000   16.150000   29.540000  2368   5400   5401
   5400  HW    31.410000   15.920000   29.950000  2369   5399
   5401  HW    32.140000   17.080000   29.300000  2369   5399
   5402  OW    46.520000   57.850000   49.520000  2368   5403   5404
   5403  HW    45.920000   57.900000   48.780000  2369   5402
   5404  HW    47.330000   58.260000   49.210000  2369   5402
   5405  OW    21.540000   40.210000   17.750000  2368   5406   5407
   5406  HW    21.020000   40.870000   18.210000  2369   5405
   5407  HW    21.090000   39.390000   17.930000  2369   5405
   5408  OW    38.430000   37.720000   15.340000  2368   5409   5410
   5409  HW    39.290000   37.870000   15.750000  2369   5408
   5410  HW    38.510000   36.860000   14.920000  2369   5408
   5411  OW    15.140000   38.550000   45.690000  2368   5412   5413
   5412  HW    15.260000   37.630000   45.440000  2369   5411
   5413  HW    14.300000   38.800000   45.310000  2369   5411
   5414  OW    40.610000   51.100000   59.040000  2368   5415   5416
   5415  HW    40.780000   51.940000   58.610000  2369   5414
   5416  HW    41.370000   50.960000   59.600000  2369   5414
   5417  OW    13.850000   33.000000   34.060000  2368   5418   5419
   5418  HW    13.710000   32.700000   33.170000  2369   5417
   5419  HW    13.230000   32.490000   34.590000  2369   5417
   5420  OW    46.960000   16.090000   37.010000  2368   5421   5422
   5421  HW    47.530000   15.370000   37.280000  2369   5420
   5422  HW    47.080000   16.760000   37.690000  2369   5420
   5423  OW    23.090000   20.270000   36.100000  2368   5424   5425
   5424  HW    22.160000   20.100000   35.940000  2369   5423
   5425  HW    23.530000   19.490000   35.760000  2369   5423
   5426  OW    45.190000   56.200000   30.820000  2368   5427   5428
   5427  HW    45.900000   56.800000   30.600000  2369   5426
   5428  HW    44.470000   56.780000   31.080000  2369   5426
   5429  OW    34.560000   13.680000   39.480000  2368   5430   5431
   5430  HW    34.090000   13.710000   40.310000  2369   5429
   5431  HW    34.960000   12.810000   39.450000  2369   5429
   5432  OW    31.160000   56.520000   56.350000  2368   5433   5434
   5433  HW    31.260000   56.100000   55.500000  2369   5432
   5434  HW    30.270000   56.290000   56.620000  2369   5432
   5435  OW    32.850000   48.440000   60.690000  2368   5436   5437
   5436  HW    31.940000   48.620000   60.930000  2369   5435
   5437  HW    33.360000   48.750000   61.440000  2369   5435
   5438  OW    20.280000   46.390000   55.100000  2368   5439   5440
   5439  HW    19.800000   46.600000   54.300000  2369   5438
   5440  HW    20.370000   47.240000   55.540000  2369   5438
   5441  OW    49.790000   48.490000   54.430000  2368   5442   5443
   5442  HW    49.080000   48.610000   55.060000  2369   5441
   5443  HW    49.410000   48.760000   53.590000  2369   5441
   5444  OW    19.260000   52.470000   28.810000  2368   5445   5446
   5445  HW    18.910000   52.040000   28.030000  2369   5444
   5446  HW    20.200000   52.540000   28.640000  2369   5444
   5447  OW    28.860000   55.140000   56.870000  2368   5448   5449
   5448  HW    28.320000   55.920000   56.990000  2369   5447
   5449  HW    28.320000   54.540000   56.370000  2369   5447
   5450  OW    53.210000   35.630000   51.320000  2368   5451   5452
   5451  HW    52.270000   35.770000   51.410000  2369   5450
   5452  HW    53.290000   34.710000   51.060000  2369   5450
   5453  OW    50.250000   35.060000   23.020000  2368   5454   5455
   5454  HW    50.700000   34.340000   22.580000  2369   5453
   5455  HW    49.380000   35.080000   22.620000  2369   5453
   5456  OW    27.150000   49.550000   59.140000  2368   5457   5458
   5457  HW    28.100000   49.680000   59.090000  2369   5456
   5458  HW    27.050000   48.600000   59.170000  2369   5456
   5459  OW    21.080000   39.470000   55.830000  2368   5460   5461
   5460  HW    21.940000   39.680000   55.470000  2369   5459
   5461  HW    21.160000   39.690000   56.760000  2369   5459
   5462  OW    48.110000   51.350000   28.220000  2368   5463   5464
   5463  HW    47.840000   52.250000   28.060000  2369   5462
   5464  HW    48.240000   50.980000   27.350000  2369   5462
   5465  OW    16.880000   29.800000   40.790000  2368   5466   5467
   5466  HW    16.060000   30.300000   40.810000  2369   5465
   5467  HW    16.640000   28.960000   40.400000  2369   5465
   5468  OW    28.560000   16.170000   33.970000  2368   5469   5470
   5469  HW    29.180000   15.480000   33.740000  2369   5468
   5470  HW    28.570000   16.760000   33.220000  2369   5468
   5471  OW    47.150000   59.250000   41.700000  2368   5472   5473
   5472  HW    47.450000   59.950000   41.130000  2369   5471
   5473  HW    47.820000   59.180000   42.380000  2369   5471
   5474  OW    19.320000   43.860000   54.250000  2368   5475   5476
   5475  HW    19.220000   44.790000   54.460000  2369   5474
   5476  HW    18.690000   43.410000   54.820000  2369   5474
   5477  OW    38.800000   44.910000   60.860000  2368   5478   5479
   5478  HW    39.220000   45.630000   61.330000  2369   5477
   5479  HW    38.790000   45.200000   59.950000  2369   5477
   5480  OW    17.690000   29.340000   24.480000  2368   5481   5482
   5481  HW    18.530000   29.580000   24.860000  2369   5480
   5482  HW    17.100000   30.050000   24.730000  2369   5480
   5483  OW    31.690000   58.980000   29.690000  2368   5484   5485
   5484  HW    31.840000   58.530000   30.520000  2369   5483
   5485  HW    32.440000   59.580000   29.610000  2369   5483
   5486  OW    26.140000   21.660000   23.310000  2368   5487   5488
   5487  HW    25.580000   21.240000   22.660000  2369   5486
   5488  HW    25.550000   22.280000   23.760000  2369   5486
   5489  OW    32.060000   55.460000   24.390000  2368   5490   5491
   5490  HW    32.430000   54.580000   24.330000  2369   5489
   5491  HW    31.330000   55.370000   25.010000  2369   5489
   5492  OW    31.640000   57.230000   27.590000  2368   5493   5494
   5493  HW    31.880000   57.790000   26.850000  2369   5492
   5494  HW    31.700000   57.810000   28.350000  2369   5492
   5495  OW    53.940000   42.960000   30.360000  2368   5496   5497
   5496  HW    53.980000   43.510000   31.150000  2369   5495
   5497  HW    54.840000   42.980000   30.020000  2369   5495
   5498  OW    34.090000   48.590000   17.860000  2368   5499   5500
   5499  HW    34.380000   47.860000   18.400000  2369   5498
   5500  HW    34.690000   49.300000   18.080000  2369   5498
   5501  OW    14.160000   33.670000   37.880000  2368   5502   5503
   5502  HW    13.990000   34.200000   37.100000  2369   5501
   5503  HW    13.430000   33.050000   37.900000  2369   5501
   5504  OW    55.450000   44.100000   39.030000  2368   5505   5506
   5505  HW    56.020000   43.540000   38.500000  2369   5504
   5506  HW    54.730000   43.530000   39.300000  2369   5504
   5507  OW    50.830000   18.760000   36.580000  2368   5508   5509
   5508  HW    50.000000   19.220000   36.700000  2369   5507
   5509  HW    50.610000   17.970000   36.090000  2369   5507
   5510  OW    24.160000   20.940000   45.690000  2368   5511   5512
   5511  HW    24.860000   21.600000   45.710000  2369   5510
   5512  HW    24.590000   20.150000   45.370000  2369   5510
   5513  OW    54.750000   33.910000   28.400000  2368   5514   5515
   5514  HW    54.640000   34.250000   27.520000  2369   5513
   5515  HW    55.530000   34.350000   28.730000  2369   5513
   5516  OW    27.120000   58.480000   31.430000  2368   5517   5518
   5517  HW    26.620000   59.300000   31.490000  2369   5516
   5518  HW    27.850000   58.680000   30.850000  2369   5516
   5519  OW    45.370000   52.100000   56.680000  2368   5520   5521
   5520  HW    46.200000   52.510000   56.910000  2369   5519
   5521  HW    45.000000   52.680000   56.010000  2369   5519
   5522  OW    16.080000   31.450000   25.230000  2368   5523   5524
   5523  HW    15.130000   31.360000   25.260000  2369   5522
   5524  HW    16.270000   32.210000   25.790000  2369   5522
   5525  OW    39.990000   42.100000   60.650000  2368   5526   5527
   5526  HW    40.090000   43.050000   60.590000  2369   5525
   5527  HW    39.050000   41.960000   60.750000  2369   5525
   5528  OW    27.250000   46.620000   59.960000  2368   5529   5530
   5529  HW    27.040000   46.290000   60.840000  2369   5528
   5530  HW    26.890000   45.960000   59.370000  2369   5528
   5531  OW    56.390000   39.350000   35.790000  2368   5532   5533
   5532  HW    57.060000   39.820000   36.290000  2369   5531
   5533  HW    56.880000   38.750000   35.230000  2369   5531
   5534  OW    52.670000   26.960000   49.550000  2368   5535   5536
   5535  HW    51.710000   26.910000   49.630000  2369   5534
   5536  HW    52.840000   27.840000   49.230000  2369   5534
   5537  OW    21.790000   56.510000   50.110000  2368   5538   5539
   5538  HW    21.640000   56.800000   49.210000  2369   5537
   5539  HW    21.030000   55.970000   50.320000  2369   5537
   5540  OW    50.920000   55.780000   43.740000  2368   5541   5542
   5541  HW    51.640000   55.390000   43.250000  2369   5540
   5542  HW    51.350000   56.310000   44.410000  2369   5540
   5543  OW    42.420000   17.830000   25.650000  2368   5544   5545
   5544  HW    43.120000   17.970000   25.020000  2369   5543
   5545  HW    42.860000   17.800000   26.500000  2369   5543
   5546  OW    34.590000   46.390000   61.240000  2368   5547   5548
   5547  HW    33.940000   46.870000   60.720000  2369   5546
   5548  HW    35.010000   45.820000   60.600000  2369   5546
   5549  OW    23.380000   58.890000   48.080000  2368   5550   5551
   5550  HW    22.520000   58.490000   47.970000  2369   5549
   5551  HW    23.770000   58.420000   48.820000  2369   5549
   5552  OW    55.920000   25.880000   35.250000  2368   5553   5554
   5553  HW    55.240000   25.330000   35.650000  2369   5552
   5554  HW    55.450000   26.660000   34.950000  2369   5552
   5555  OW    45.300000   37.290000   57.690000  2368   5556   5557
   5556  HW    44.990000   37.730000   58.480000  2369   5555
   5557  HW    44.710000   36.550000   57.570000  2369   5555
   5558  OW    28.950000   36.940000   14.610000  2368   5559   5560
   5559  HW    28.850000   36.190000   15.180000  2369   5558
   5560  HW    29.900000   37.080000   14.560000  2369   5558
   5561  OW    39.950000   58.630000   53.730000  2368   5562   5563
   5562  HW    40.900000   58.500000   53.710000  2369   5561
   5563  HW    39.740000   58.660000   54.670000  2369   5561
   5564  OW    20.020000   25.500000   24.470000  2368   5565   5566
   5565  HW    20.310000   26.350000   24.140000  2369   5564
   5566  HW    20.320000   25.480000   25.380000  2369   5564
   5567  OW    37.350000   41.920000   61.030000  2368   5568   5569
   5568  HW    36.640000   41.380000   60.670000  2369   5567
   5569  HW    36.930000   42.730000   61.300000  2369   5567
   5570  OW    14.360000   45.130000   42.740000  2368   5571   5572
   5571  HW    15.120000   45.660000   42.500000  2369   5570
   5572  HW    13.810000   45.720000   43.260000  2369   5570
   5573  OW    20.270000   34.480000   53.820000  2368   5574   5575
   5574  HW    20.770000   34.770000   53.060000  2369   5573
   5575  HW    20.160000   35.260000   54.360000  2369   5573
   5576  OW    56.140000   26.010000   39.820000  2368   5577   5578
   5577  HW    56.560000   25.730000   40.630000  2369   5576
   5578  HW    55.440000   26.600000   40.100000  2369   5576
   5579  OW    50.830000   54.600000   48.100000  2368   5580   5581
   5580  HW    50.840000   53.690000   48.400000  2369   5579
   5581  HW    50.610000   55.110000   48.890000  2369   5579
   5582  OW    18.910000   34.010000   19.980000  2368   5583   5584
   5583  HW    18.230000   33.410000   20.290000  2369   5582
   5584  HW    19.260000   33.580000   19.200000  2369   5582
   5585  OW    40.350000   47.270000   60.490000  2368   5586   5587
   5586  HW    41.260000   47.440000   60.740000  2369   5585
   5587  HW    40.410000   46.850000   59.640000  2369   5585
   5588  OW    20.880000   53.920000   52.230000  2368   5589   5590
   5589  HW    21.720000   54.340000   52.090000  2369   5588
   5590  HW    20.480000   54.400000   52.950000  2369   5588
   5591  OW    22.200000   43.760000   17.880000  2368   5592   5593
   5592  HW    22.770000   44.430000   18.260000  2369   5591
   5593  HW    21.310000   44.080000   18.070000  2369   5591
   5594  OW    18.340000   25.400000   27.930000  2368   5595   5596
   5595  HW    17.650000   24.830000   27.590000  2369   5594
   5596  HW    18.810000   24.860000   28.570000  2369   5594
   5597  OW    19.410000   53.830000   31.290000  2368   5598   5599
   5598  HW    19.390000   53.580000   30.360000  2369   5597
   5599  HW    19.560000   53.000000   31.750000  2369   5597
   5600  OW    13.280000   34.980000   35.750000  2368   5601   5602
   5601  HW    13.560000   34.530000   34.950000  2369   5600
   5602  HW    12.360000   35.190000   35.590000  2369   5600
   5603  OW    39.390000   20.480000   22.090000  2368   5604   5605
   5604  HW    39.460000   19.880000   22.820000  2369   5603
   5605  HW    40.260000   20.860000   22.010000  2369   5603
   5606  OW    24.120000   46.050000   17.810000  2368   5607   5608
   5607  HW    24.690000   45.810000   17.090000  2369   5606
   5608  HW    24.700000   46.150000   18.560000  2369   5606
   5609  OW    48.460000   20.200000   26.820000  2368   5610   5611
   5610  HW    48.910000   19.680000   27.490000  2369   5609
   5611  HW    49.150000   20.420000   26.190000  2369   5609
   5612  OW    39.250000   14.950000   29.450000  2368   5613   5614
   5613  HW    38.340000   15.080000   29.200000  2369   5612
   5614  HW    39.350000   15.450000   30.260000  2369   5612
   5615  OW    52.700000   24.140000   47.190000  2368   5616   5617
   5616  HW    52.940000   23.820000   46.320000  2369   5615
   5617  HW    51.870000   23.720000   47.390000  2369   5615
   5618  OW    24.130000   54.690000   54.960000  2368   5619   5620
   5619  HW    23.900000   55.520000   55.380000  2369   5618
   5620  HW    24.950000   54.880000   54.490000  2369   5618
   5621  OW    36.660000   14.350000   31.040000  2368   5622   5623
   5622  HW    36.090000   13.680000   31.400000  2369   5621
   5623  HW    36.210000   14.670000   30.260000  2369   5621
   5624  OW    40.690000   53.670000   58.050000  2368   5625   5626
   5625  HW    40.700000   54.310000   58.760000  2369   5624
   5626  HW    41.290000   54.030000   57.390000  2369   5624
   5627  OW    47.080000   58.300000   36.170000  2368   5628   5629
   5628  HW    47.610000   57.860000   35.510000  2369   5627
   5629  HW    46.280000   57.780000   36.240000  2369   5627
   5630  OW    56.440000   35.650000   32.010000  2368   5631   5632
   5631  HW    55.540000   35.960000   31.950000  2369   5630
   5632  HW    56.360000   34.730000   32.270000  2369   5630
   5633  OW    30.880000   62.660000   39.180000  2368   5634   5635
   5634  HW    30.430000   61.840000   39.390000  2369   5633
   5635  HW    30.320000   63.080000   38.520000  2369   5633
   5636  OW    24.680000   18.480000   34.550000  2368   5637   5638
   5637  HW    24.040000   17.810000   34.300000  2369   5636
   5638  HW    25.340000   18.440000   33.860000  2369   5636
   5639  OW    20.370000   24.010000   40.860000  2368   5640   5641
   5640  HW    20.430000   24.880000   40.470000  2369   5639
   5641  HW    19.910000   23.480000   40.210000  2369   5639
   5642  OW    53.120000   22.680000   44.810000  2368   5643   5644
   5643  HW    53.970000   22.330000   44.580000  2369   5642
   5644  HW    52.620000   22.650000   43.990000  2369   5642
   5645  OW    52.550000   20.430000   41.270000  2368   5646   5647
   5646  HW    52.450000   19.580000   40.840000  2369   5645
   5647  HW    53.340000   20.810000   40.880000  2369   5645
   5648  OW    43.990000   37.900000   17.700000  2368   5649   5650
   5649  HW    44.850000   37.500000   17.610000  2369   5648
   5650  HW    43.580000   37.430000   18.430000  2369   5648
   5651  OW    25.620000   29.810000   16.740000  2368   5652   5653
   5652  HW    25.770000   29.600000   17.660000  2369   5651
   5653  HW    26.480000   30.060000   16.410000  2369   5651
   5654  OW    45.030000   14.800000   35.490000  2368   5655   5656
   5655  HW    45.740000   15.310000   35.870000  2369   5654
   5656  HW    45.080000   13.950000   35.930000  2369   5654
   5657  OW    32.430000   62.630000   47.230000  2368   5658   5659
   5658  HW    32.170000   63.450000   46.820000  2369   5657
   5659  HW    33.230000   62.840000   47.710000  2369   5657
   5660  OW    24.400000   26.110000   51.930000  2368   5661   5662
   5661  HW    25.010000   25.480000   52.330000  2369   5660
   5662  HW    23.940000   26.500000   52.670000  2369   5660
   5663  OW    19.350000   27.230000   43.780000  2368   5664   5665
   5664  HW    19.260000   26.290000   43.590000  2369   5663
   5665  HW    18.450000   27.550000   43.830000  2369   5663
   5666  OW    29.550000   16.640000   30.060000  2368   5667   5668
   5667  HW    28.790000   16.350000   30.560000  2369   5666
   5668  HW    29.490000   17.600000   30.070000  2369   5666
   5669  OW    15.690000   35.810000   46.470000  2368   5670   5671
   5670  HW    16.240000   36.160000   45.770000  2369   5669
   5671  HW    16.310000   35.460000   47.110000  2369   5669
   5672  OW    36.600000   62.830000   45.690000  2368   5673   5674
   5673  HW    37.250000   63.230000   45.110000  2369   5672
   5674  HW    37.130000   62.380000   46.350000  2369   5672
   5675  OW    17.070000   52.070000   35.110000  2368   5676   5677
   5676  HW    17.420000   51.350000   35.630000  2369   5675
   5677  HW    16.940000   52.780000   35.740000  2369   5675
   5678  OW    49.840000   57.030000   39.280000  2368   5679   5680
   5679  HW    50.780000   57.020000   39.450000  2369   5678
   5680  HW    49.440000   57.190000   40.140000  2369   5678
   5681  OW    37.290000   15.500000   27.890000  2368   5682   5683
   5682  HW    36.600000   16.140000   28.060000  2369   5681
   5683  HW    37.860000   15.930000   27.250000  2369   5681
   5684  OW    38.590000   60.220000   52.160000  2368   5685   5686
   5685  HW    39.020000   59.640000   52.790000  2369   5684
   5686  HW    38.080000   59.630000   51.600000  2369   5684
   5687  OW    18.730000   49.770000   24.920000  2368   5688   5689
   5688  HW    19.460000   50.390000   24.780000  2369   5687
   5689  HW    18.470000   49.910000   25.830000  2369   5687
   5690  OW    31.080000   26.730000   16.570000  2368   5691   5692
   5691  HW    31.130000   27.130000   17.440000  2369   5690
   5692  HW    30.380000   26.090000   16.640000  2369   5690
   5693  OW    21.810000   20.850000   30.900000  2368   5694   5695
   5694  HW    21.230000   20.700000   31.640000  2369   5693
   5695  HW    21.400000   20.380000   30.170000  2369   5693
   5696  OW    39.400000   16.940000   49.690000  2368   5697   5698
   5697  HW    40.070000   16.560000   50.250000  2369   5696
   5698  HW    38.680000   16.310000   49.720000  2369   5696
   5699  OW    57.400000   37.800000   38.560000  2368   5700   5701
   5700  HW    58.170000   38.260000   38.220000  2369   5699
   5701  HW    57.710000   37.360000   39.350000  2369   5699
   5702  OW    20.130000   29.300000   49.200000  2368   5703   5704
   5703  HW    19.670000   29.830000   48.550000  2369   5702
   5704  HW    20.240000   28.440000   48.780000  2369   5702
   5705  OW    44.540000   47.540000   22.320000  2368   5706   5707
   5706  HW    45.090000   46.990000   21.760000  2369   5705
   5707  HW    44.110000   46.930000   22.920000  2369   5705
   5708  OW    49.800000   57.520000   41.950000  2368   5709   5710
   5709  HW    49.600000   56.870000   42.620000  2369   5708
   5710  HW    50.750000   57.650000   42.020000  2369   5708
   5711  OW    35.980000   22.960000   19.520000  2368   5712   5713
   5712  HW    36.130000   22.150000   19.990000  2369   5711
   5713  HW    36.740000   23.510000   19.730000  2369   5711
   5714  OW    48.470000   25.080000   22.580000  2368   5715   5716
   5715  HW    48.600000   24.690000   23.440000  2369   5714
   5716  HW    47.520000   25.220000   22.520000  2369   5714
   5717  OW    52.250000   20.260000   33.250000  2368   5718   5719
   5718  HW    51.770000   19.700000   32.640000  2369   5717
   5719  HW    51.560000   20.680000   33.770000  2369   5717
   5720  OW    32.910000   21.400000   20.850000  2368   5721   5722
   5721  HW    33.370000   22.240000   20.780000  2369   5720
   5722  HW    32.060000   21.550000   20.430000  2369   5720
   5723  OW    35.790000   62.510000   35.920000  2368   5724   5725
   5724  HW    35.510000   61.630000   36.160000  2369   5723
   5725  HW    35.160000   62.790000   35.260000  2369   5723
   5726  OW    43.330000   33.220000   58.610000  2368   5727   5728
   5727  HW    42.970000   34.110000   58.580000  2369   5726
   5728  HW    44.190000   33.320000   59.030000  2369   5726
   5729  OW    37.390000   62.840000   38.860000  2368   5730   5731
   5730  HW    37.560000   62.090000   39.420000  2369   5729
   5731  HW    36.530000   63.170000   39.130000  2369   5729
   5732  OW    30.160000   36.290000   60.360000  2368   5733   5734
   5733  HW    30.930000   36.500000   60.880000  2369   5732
   5734  HW    30.050000   37.040000   59.770000  2369   5732
   5735  OW    50.210000   18.900000   43.920000  2368   5736   5737
   5736  HW    50.540000   19.200000   43.070000  2369   5735
   5737  HW    51.000000   18.770000   44.440000  2369   5735
   5738  OW    41.060000   20.700000   53.780000  2368   5739   5740
   5739  HW    41.590000   20.350000   53.060000  2369   5738
   5740  HW    41.700000   21.050000   54.400000  2369   5738
   5741  OW    40.040000   46.930000   18.440000  2368   5742   5743
   5742  HW    40.410000   46.540000   17.650000  2369   5741
   5743  HW    40.800000   47.240000   18.930000  2369   5741
   5744  OW    36.180000   31.070000   59.230000  2368   5745   5746
   5745  HW    35.570000   30.660000   58.610000  2369   5744
   5746  HW    37.020000   30.660000   59.040000  2369   5744
   5747  OW    55.530000   34.600000   48.710000  2368   5748   5749
   5748  HW    55.970000   34.040000   48.070000  2369   5747
   5749  HW    55.590000   34.110000   49.530000  2369   5747
   5750  OW    23.920000   52.260000   22.400000  2368   5751   5752
   5751  HW    23.750000   51.880000   21.540000  2369   5750
   5752  HW    24.820000   52.020000   22.600000  2369   5750
   5753  OW    34.480000   13.380000   35.240000  2368   5754   5755
   5754  HW    34.740000   13.980000   35.940000  2369   5753
   5755  HW    33.520000   13.380000   35.270000  2369   5753
   5756  OW    43.170000   58.090000   30.410000  2368   5757   5758
   5757  HW    42.820000   58.280000   29.540000  2369   5756
   5758  HW    42.470000   57.610000   30.860000  2369   5756
   5759  OW    41.850000   21.290000   21.560000  2368   5760   5761
   5760  HW    41.820000   22.050000   20.980000  2369   5759
   5761  HW    42.780000   21.050000   21.600000  2369   5759
   5762  OW    27.550000   41.500000   14.790000  2368   5763   5764
   5763  HW    27.630000   42.180000   14.120000  2369   5762
   5764  HW    26.610000   41.450000   14.960000  2369   5762
   5765  OW    27.440000   17.310000   45.520000  2368   5766   5767
   5766  HW    27.200000   17.780000   46.330000  2369   5765
   5767  HW    27.240000   16.400000   45.710000  2369   5765
   5768  OW    39.730000   18.180000   23.920000  2368   5769   5770
   5769  HW    39.370000   17.610000   24.600000  2369   5768
   5770  HW    39.990000   18.970000   24.380000  2369   5768
   5771  OW    26.700000   31.280000   57.300000  2368   5772   5773
   5772  HW    27.590000   31.290000   56.930000  2369   5771
   5773  HW    26.160000   31.650000   56.600000  2369   5771
   5774  OW    36.210000   53.270000   59.340000  2368   5775   5776
   5775  HW    35.700000   53.300000   58.530000  2369   5774
   5776  HW    37.000000   52.780000   59.100000  2369   5774
   5777  OW    16.140000   40.600000   50.710000  2368   5778   5779
   5778  HW    15.360000   40.330000   51.190000  2369   5777
   5779  HW    16.850000   40.070000   51.090000  2369   5777
   5780  OW    30.410000   43.290000   14.760000  2368   5781   5782
   5781  HW    29.700000   43.070000   14.160000  2369   5780
   5782  HW    31.210000   43.080000   14.270000  2369   5780
   5783  OW    18.230000   34.300000   51.560000  2368   5784   5785
   5784  HW    18.130000   33.570000   50.960000  2369   5783
   5785  HW    18.860000   34.000000   52.210000  2369   5783
   5786  OW    39.760000   55.340000   25.700000  2368   5787   5788
   5787  HW    39.280000   54.630000   26.130000  2369   5786
   5788  HW    40.360000   55.660000   26.360000  2369   5786
   5789  OW    38.980000   16.520000   25.880000  2368   5790   5791
   5790  HW    39.410000   15.660000   25.890000  2369   5789
   5791  HW    39.360000   16.980000   26.630000  2369   5789
   5792  OW    26.320000   60.900000   36.660000  2368   5793   5794
   5793  HW    26.110000   60.190000   37.270000  2369   5792
   5794  HW    26.210000   61.700000   37.180000  2369   5792
   5795  OW    37.460000   44.720000   16.110000  2368   5796   5797
   5796  HW    37.130000   45.350000   15.470000  2369   5795
   5797  HW    38.400000   44.890000   16.160000  2369   5795
   5798  OW    42.800000   58.560000   53.170000  2368   5799   5800
   5799  HW    42.950000   57.650000   53.420000  2369   5798
   5800  HW    43.160000   58.640000   52.290000  2369   5798
   5801  OW    23.900000   50.310000   20.530000  2368   5802   5803
   5802  HW    23.100000   50.100000   21.020000  2369   5801
   5803  HW    23.840000   49.780000   19.740000  2369   5801
   5804  OW    19.430000   41.960000   18.890000  2368   5805   5806
   5805  HW    19.690000   42.230000   19.770000  2369   5804
   5806  HW    19.630000   42.710000   18.340000  2369   5804
   5807  OW    23.230000   59.990000   45.600000  2368   5808   5809
   5808  HW    22.820000   59.280000   45.110000  2369   5807
   5809  HW    23.620000   59.560000   46.360000  2369   5807
   5810  OW    28.060000   60.690000   50.750000  2368   5811   5812
   5811  HW    27.750000   61.310000   50.090000  2369   5810
   5812  HW    28.630000   60.090000   50.270000  2369   5810
   5813  OW    17.290000   50.320000   27.380000  2368   5814   5815
   5814  HW    16.630000   50.970000   27.620000  2369   5813
   5815  HW    16.950000   49.500000   27.720000  2369   5813
   5816  OW    44.620000   61.150000   45.380000  2368   5817   5818
   5817  HW    44.620000   61.630000   46.210000  2369   5816
   5818  HW    44.100000   60.370000   45.550000  2369   5816
   5819  OW    38.010000   13.350000   33.570000  2368   5820   5821
   5820  HW    37.260000   12.800000   33.350000  2369   5819
   5821  HW    38.020000   14.040000   32.910000  2369   5819
   5822  OW    16.930000   48.490000   50.640000  2368   5823   5824
   5823  HW    16.260000   47.940000   50.230000  2369   5822
   5824  HW    16.430000   49.170000   51.100000  2369   5822
   5825  OW    41.160000   62.300000   46.200000  2368   5826   5827
   5826  HW    41.740000   62.370000   45.440000  2369   5825
   5827  HW    40.840000   61.390000   46.170000  2369   5825
   5828  OW    36.010000   57.190000   56.710000  2368   5829   5830
   5829  HW    36.680000   57.060000   56.050000  2369   5828
   5830  HW    36.020000   58.130000   56.880000  2369   5828
   5831  OW    50.470000   51.500000   53.090000  2368   5832   5833
   5832  HW    50.570000   50.600000   52.760000  2369   5831
   5833  HW    51.310000   51.690000   53.520000  2369   5831
   5834  OW    34.380000   45.730000   15.700000  2368   5835   5836
   5835  HW    34.690000   45.310000   14.900000  2369   5834
   5836  HW    33.500000   46.050000   15.480000  2369   5834
   5837  OW    47.580000   45.980000   23.120000  2368   5838   5839
   5838  HW    48.170000   46.650000   22.780000  2369   5837
   5839  HW    48.010000   45.150000   22.910000  2369   5837
   5840  OW    21.830000   23.250000   24.030000  2368   5841   5842
   5841  HW    22.510000   23.900000   23.830000  2369   5840
   5842  HW    21.080000   23.780000   24.310000  2369   5840
   5843  OW    30.320000   22.020000   20.130000  2368   5844   5845
   5844  HW    29.680000   21.580000   19.570000  2369   5843
   5845  HW    29.840000   22.770000   20.490000  2369   5843
   5846  OW    32.880000   39.080000   13.970000  2368   5847   5848
   5847  HW    33.280000   39.330000   13.140000  2369   5846
   5848  HW    33.130000   39.780000   14.570000  2369   5846
   5849  OW    53.300000   30.530000   51.560000  2368   5850   5851
   5850  HW    52.700000   30.420000   52.290000  2369   5849
   5851  HW    53.170000   29.750000   51.020000  2369   5849
   5852  OW    25.380000   18.960000   28.520000  2368   5853   5854
   5853  HW    24.790000   19.490000   29.060000  2369   5852
   5854  HW    26.200000   19.450000   28.510000  2369   5852
   5855  OW    38.410000   19.650000   53.490000  2368   5856   5857
   5856  HW    39.230000   20.120000   53.570000  2369   5855
   5857  HW    37.800000   20.120000   54.060000  2369   5855
   5858  OW    51.860000   37.100000   24.270000  2368   5859   5860
   5859  HW    51.400000   36.580000   23.610000  2369   5858
   5860  HW    51.490000   36.810000   25.100000  2369   5858
   5861  OW    48.800000   49.250000   25.850000  2368   5862   5863
   5862  HW    49.360000   49.110000   26.620000  2369   5861
   5863  HW    49.400000   49.520000   25.160000  2369   5861
   5864  OW    38.460000   62.510000   36.260000  2368   5865   5866
   5865  HW    38.330000   62.870000   37.140000  2369   5864
   5866  HW    37.590000   62.480000   35.880000  2369   5864
   5867  OW    49.040000   35.040000   56.020000  2368   5868   5869
   5868  HW    48.730000   34.730000   56.870000  2369   5867
   5869  HW    48.380000   35.670000   55.740000  2369   5867
   5870  OW    27.260000   54.820000   23.320000  2368   5871   5872
   5871  HW    27.840000   55.560000   23.500000  2369   5870
   5872  HW    26.460000   55.020000   23.810000  2369   5870
   5873  OW    44.180000   24.000000   55.540000  2368   5874   5875
   5874  HW    44.630000   23.420000   54.920000  2369   5873
   5875  HW    44.580000   23.790000   56.380000  2369   5873
   5876  OW    25.820000   20.390000   48.580000  2368   5877   5878
   5877  HW    26.090000   19.540000   48.240000  2369   5876
   5878  HW    24.870000   20.420000   48.420000  2369   5876
   5879  OW    44.700000   60.780000   37.500000  2368   5880   5881
   5880  HW    44.450000   61.140000   36.650000  2369   5879
   5881  HW    45.570000   60.410000   37.360000  2369   5879
   5882  OW    43.360000   60.670000   49.340000  2368   5883   5884
   5883  HW    43.980000   61.340000   49.640000  2369   5882
   5884  HW    42.610000   60.770000   49.920000  2369   5882
   5885  OW    30.090000   45.060000   61.510000  2368   5886   5887
   5886  HW    30.410000   45.240000   62.390000  2369   5885
   5887  HW    30.810000   44.610000   61.080000  2369   5885
   5888  OW    21.820000   22.470000   44.830000  2368   5889   5890
   5889  HW    22.110000   23.350000   45.080000  2369   5888
   5890  HW    22.570000   21.910000   45.030000  2369   5888
   5891  OW    27.840000   15.260000   40.020000  2368   5892   5893
   5892  HW    28.490000   15.460000   39.340000  2369   5891
   5893  HW    28.210000   15.620000   40.820000  2369   5891
   5894  OW    53.980000   51.890000   41.430000  2368   5895   5896
   5895  HW    53.990000   51.800000   40.470000  2369   5894
   5896  HW    54.290000   51.040000   41.750000  2369   5894
   5897  OW    42.510000   41.590000   17.110000  2368   5898   5899
   5898  HW    42.820000   40.860000   16.580000  2369   5897
   5899  HW    41.800000   41.230000   17.630000  2369   5897
   5900  OW    41.500000   23.590000   19.800000  2368   5901   5902
   5901  HW    40.660000   23.210000   19.540000  2369   5900
   5902  HW    41.920000   23.830000   18.980000  2369   5900
   5903  OW    23.280000   20.560000   26.760000  2368   5904   5905
   5904  HW    23.720000   19.850000   27.230000  2369   5903
   5905  HW    23.140000   20.220000   25.880000  2369   5903
   5906  OW    31.400000   36.410000   13.740000  2368   5907   5908
   5907  HW    32.260000   36.100000   14.040000  2369   5906
   5908  HW    31.530000   36.600000   12.810000  2369   5906
   5909  OW    28.270000   29.620000   15.400000  2368   5910   5911
   5910  HW    28.960000   29.340000   14.800000  2369   5909
   5911  HW    27.720000   30.220000   14.880000  2369   5909
   5912  OW    31.490000   17.670000   25.720000  2368   5913   5914
   5913  HW    30.800000   18.070000   26.250000  2369   5912
   5914  HW    32.190000   17.480000   26.350000  2369   5912
   5915  OW    56.540000   32.540000   46.890000  2368   5916   5917
   5916  HW    56.470000   31.690000   46.470000  2369   5915
   5917  HW    57.410000   32.860000   46.640000  2369   5915
   5918  OW    56.150000   42.160000   43.350000  2368   5919   5920
   5919  HW    56.320000   42.010000   44.280000  2369   5918
   5920  HW    55.420000   41.570000   43.150000  2369   5918
   5921  OW    13.140000   45.450000   36.020000  2368   5922   5923
   5922  HW    12.650000   44.850000   35.460000  2369   5921
   5923  HW    12.640000   45.480000   36.840000  2369   5921
   5924  OW    30.680000   54.460000   58.770000  2368   5925   5926
   5925  HW    30.250000   54.730000   57.960000  2369   5924
   5926  HW    30.790000   55.270000   59.270000  2369   5924
   5927  OW    55.130000   48.090000   44.700000  2368   5928   5929
   5928  HW    54.650000   47.310000   44.410000  2369   5927
   5929  HW    54.820000   48.790000   44.140000  2369   5927
   5930  OW    18.870000   27.660000   22.770000  2368   5931   5932
   5931  HW    18.600000   28.310000   23.410000  2369   5930
   5932  HW    18.540000   27.990000   21.930000  2369   5930
   5933  OW    42.030000   13.410000   40.860000  2368   5934   5935
   5934  HW    41.630000   12.940000   40.130000  2369   5933
   5935  HW    41.320000   13.950000   41.210000  2369   5933
   5936  OW    53.850000   46.850000   50.190000  2368   5937   5938
   5937  HW    54.290000   47.700000   50.280000  2369   5936
   5938  HW    53.900000   46.650000   49.250000  2369   5936
   5939  OW    52.550000   43.330000   52.980000  2368   5940   5941
   5940  HW    53.180000   44.000000   52.710000  2369   5939
   5941  HW    52.280000   43.600000   53.860000  2369   5939
   5942  OW    54.750000   25.380000   29.980000  2368   5943   5944
   5943  HW    54.230000   26.170000   30.090000  2369   5942
   5944  HW    54.120000   24.720000   29.700000  2369   5942
   5945  OW    25.300000   61.590000   44.750000  2368   5946   5947
   5946  HW    24.720000   60.980000   45.200000  2369   5945
   5947  HW    26.050000   61.050000   44.490000  2369   5945
   5948  OW    38.770000   34.970000   14.510000  2368   5949   5950
   5949  HW    39.320000   34.560000   13.850000  2369   5948
   5950  HW    38.840000   34.400000   15.280000  2369   5948
   5951  OW    15.440000   50.170000   37.800000  2368   5952   5953
   5952  HW    16.330000   49.920000   37.570000  2369   5951
   5953  HW    15.010000   49.350000   38.030000  2369   5951
   5954  OW    29.040000   26.660000   56.430000  2368   5955   5956
   5955  HW    29.920000   26.730000   56.040000  2369   5954
   5956  HW    28.540000   27.370000   56.030000  2369   5954
   5957  OW    18.980000   46.450000   21.030000  2368   5958   5959
   5958  HW    18.150000   46.860000   21.270000  2369   5957
   5959  HW    19.420000   46.300000   21.870000  2369   5957
   5960  OW    37.050000   32.360000   14.380000  2368   5961   5962
   5961  HW    37.000000   32.940000   13.630000  2369   5960
   5962  HW    36.900000   32.930000   15.140000  2369   5960
   5963  OW    47.880000   52.630000   55.450000  2368   5964   5965
   5964  HW    47.660000   53.460000   55.880000  2369   5963
   5965  HW    48.800000   52.490000   55.660000  2369   5963
   5966  OW    19.950000   52.230000   25.330000  2368   5967   5968
   5967  HW    19.150000   52.640000   25.660000  2369   5966
   5968  HW    20.280000   52.860000   24.680000  2369   5966
   5969  OW    15.340000   38.800000   22.660000  2368   5970   5971
   5970  HW    15.370000   39.450000   21.960000  2369   5969
   5971  HW    15.750000   39.240000   23.400000  2369   5969
   5972  OW    12.590000   34.800000   31.620000  2368   5973   5974
   5973  HW    12.840000   33.900000   31.390000  2369   5972
   5974  HW    11.670000   34.740000   31.860000  2369   5972
   5975  OW    27.260000   16.830000   31.540000  2368   5976   5977
   5976  HW    26.940000   17.730000   31.480000  2369   5975
   5977  HW    26.490000   16.280000   31.400000  2369   5975
   5978  OW    32.230000   13.500000   41.280000  2368   5979   5980
   5979  HW    31.320000   13.540000   41.560000  2369   5978
   5980  HW    32.530000   12.640000   41.570000  2369   5978
   5981  OW    20.880000   57.820000   47.750000  2368   5982   5983
   5982  HW    20.750000   57.230000   47.000000  2369   5981
   5983  HW    20.020000   57.880000   48.160000  2369   5981
   5984  OW    21.420000   49.470000   21.130000  2368   5985   5986
   5985  HW    20.960000   48.750000   21.540000  2369   5984
   5986  HW    20.800000   50.200000   21.150000  2369   5984
   5987  OW    51.610000   27.780000   52.530000  2368   5988   5989
   5988  HW    51.320000   28.570000   53.000000  2369   5987
   5989  HW    50.980000   27.680000   51.820000  2369   5987
   5990  OW    32.340000   23.280000   56.000000  2368   5991   5992
   5991  HW    31.590000   23.020000   55.470000  2369   5990
   5992  HW    32.830000   22.470000   56.150000  2369   5990
   5993  OW    39.470000   14.400000   46.300000  2368   5994   5995
   5994  HW    39.490000   13.890000   47.110000  2369   5993
   5995  HW    39.500000   15.310000   46.590000  2369   5993
   5996  OW    55.220000   47.970000   39.730000  2368   5997   5998
   5997  HW    55.740000   47.350000   40.250000  2369   5996
   5998  HW    54.680000   47.410000   39.170000  2369   5996
   5999  OW    51.240000   35.950000   54.560000  2368   6000   6001
   6000  HW    50.830000   35.760000   53.720000  2369   5999
   6001  HW    50.560000   35.760000   55.210000  2369   5999
   6002  OW    55.570000   23.740000   41.480000  2368   6003   6004
   6003  HW    55.630000   23.110000   40.760000  2369   6002
   6004  HW    54.730000   24.170000   41.350000  2369   6002
   6005  OW    28.750000   62.880000   45.560000  2368   6006   6007
   6006  HW    29.260000   62.920000   46.360000  2369   6005
   6007  HW    28.700000   63.780000   45.260000  2369   6005
   6008  OW    42.480000   56.210000   27.190000  2368   6009   6010
   6009  HW    42.440000   57.110000   27.490000  2369   6008
   6010  HW    42.240000   55.680000   27.950000  2369   6008
   6011  OW    32.850000   59.540000   54.720000  2368   6012   6013
   6012  HW    32.280000   59.600000   55.480000  2369   6011
   6013  HW    32.720000   60.370000   54.250000  2369   6011
   6014  OW    46.210000   21.180000   23.000000  2368   6015   6016
   6015  HW    45.450000   21.430000   22.460000  2369   6014
   6016  HW    46.730000   20.620000   22.420000  2369   6014
   6017  OW    13.620000   45.680000   30.090000  2368   6018   6019
   6018  HW    13.300000   46.590000   30.090000  2369   6017
   6019  HW    14.560000   45.760000   29.920000  2369   6017
   6020  OW    43.570000   59.680000   32.620000  2368   6021   6022
   6021  HW    42.670000   59.870000   32.340000  2369   6020
   6022  HW    43.930000   59.150000   31.910000  2369   6020
   6023  OW    24.820000   36.510000   14.970000  2368   6024   6025
   6024  HW    24.440000   35.710000   15.340000  2369   6023
   6025  HW    25.670000   36.590000   15.410000  2369   6023
   6026  OW    36.440000   61.870000   32.660000  2368   6027   6028
   6027  HW    35.600000   61.430000   32.730000  2369   6026
   6028  HW    37.030000   61.360000   33.230000  2369   6026
   6029  OW    49.300000   43.500000   56.950000  2368   6030   6031
   6030  HW    48.800000   43.610000   57.760000  2369   6029
   6031  HW    48.680000   43.720000   56.260000  2369   6029
   6032  OW    50.360000   46.370000   25.220000  2368   6033   6034
   6033  HW    50.500000   45.430000   25.240000  2369   6032
   6034  HW    50.090000   46.600000   26.110000  2369   6032
   6035  OW    43.040000   47.700000   60.360000  2368   6036   6037
   6036  HW    43.450000   48.540000   60.130000  2369   6035
   6037  HW    43.560000   47.380000   61.100000  2369   6035
   6038  OW    26.950000   38.500000   14.220000  2368   6039   6040
   6039  HW    27.270000   39.410000   14.160000  2369   6038
   6040  HW    27.740000   37.980000   14.330000  2369   6038
   6041  OW    17.180000   27.040000   25.990000  2368   6042   6043
   6042  HW    18.030000   27.100000   26.430000  2369   6041
   6043  HW    17.250000   27.630000   25.240000  2369   6041
   6044  OW    56.990000   30.500000   45.100000  2368   6045   6046
   6045  HW    57.840000   30.090000   45.020000  2369   6044
   6046  HW    56.810000   30.860000   44.230000  2369   6044
   6047  OW    12.580000   39.320000   38.890000  2368   6048   6049
   6048  HW    12.690000   38.450000   38.530000  2369   6047
   6049  HW    12.120000   39.810000   38.210000  2369   6047
   6050  OW    54.910000   47.860000   35.530000  2368   6051   6052
   6051  HW    55.470000   48.430000   36.060000  2369   6050
   6052  HW    54.520000   47.260000   36.170000  2369   6050
   6053  OW    55.260000   44.940000   47.100000  2368   6054   6055
   6054  HW    55.150000   44.030000   46.800000  2369   6053
   6055  HW    54.390000   45.220000   47.370000  2369   6053
   6056  OW    54.440000   50.540000   38.970000  2368   6057   6058
   6057  HW    55.290000   50.800000   38.610000  2369   6056
   6058  HW    54.630000   49.760000   39.490000  2369   6056
   6059  OW    16.060000   43.400000   51.430000  2368   6060   6061
   6060  HW    15.810000   42.500000   51.210000  2369   6059
   6061  HW    16.690000   43.300000   52.150000  2369   6059
   6062  OW    40.040000   41.560000   15.630000  2368   6063   6064
   6063  HW    39.250000   41.540000   16.170000  2369   6062
   6064  HW    40.670000   42.080000   16.150000  2369   6062
   6065  OW    43.200000   32.830000   16.640000  2368   6066   6067
   6066  HW    43.740000   32.650000   15.870000  2369   6065
   6067  HW    43.210000   32.020000   17.140000  2369   6065
   6068  OW    48.900000   17.550000   30.060000  2368   6069   6070
   6069  HW    48.190000   18.140000   30.310000  2369   6068
   6070  HW    48.450000   16.770000   29.730000  2369   6068
   6071  OW    42.810000   29.700000   17.320000  2368   6072   6073
   6072  HW    42.410000   29.910000   18.170000  2369   6071
   6073  HW    42.090000   29.760000   16.690000  2369   6071
   6074  OW    34.550000   27.440000   58.680000  2368   6075   6076
   6075  HW    33.620000   27.340000   58.490000  2369   6074
   6076  HW    34.810000   28.210000   58.170000  2369   6074
   6077  OW    48.850000   31.720000   20.470000  2368   6078   6079
   6078  HW    48.020000   31.270000   20.620000  2369   6077
   6079  HW    49.180000   31.370000   19.640000  2369   6077
   6080  OW    52.730000   54.250000   45.630000  2368   6081   6082
   6081  HW    52.410000   54.700000   46.410000  2369   6080
   6082  HW    51.930000   54.010000   45.150000  2369   6080
   6083  OW    12.790000   44.670000   32.550000  2368   6084   6085
[truncated: 45,824,445 more chars]
