# Supplementary material for: Alternative Strategy for Spectral Tuning of Flavin-Binding Fluorescent Proteins
Source: J Phys Chem B. 2023 Feb 6;127(6):1301–11. doi: 10.1021/acs.jpcb.2c06475 (PMC9940217; doi:10.1021/acs.jpcb.2c06475)
Supplement: Supplementary file 1 — jp2c06475_si_001.zip [file jp2c06475_si_001.zip › output_files/Absorbance_no_salt_iLOV_Step4.out]

   This run of MOLCAS is using the pymolcas driver

                             OPE
                             OPE          NMOL  CASOP  ENMOLC A   SO
                 OPE        NMOLC        AS  OP EN  MO LC     AS  OP
                OPENM       OL CA        SO  PE NM  OL CA     SOP EN
                OP EN      MO   LC       AS  OP ENMOL  CASO   PENMOL
                OP  EN     MO   LC       AS  OP EN     MO     LC ASO
               OP   E  NMOL  C  AS       OP  EN MO     LC     AS  OP
               OP  E   NMO   LC AS        OPEN  MO     LCASOP EN   M
               O  PEN   MO  LCA  SO
            OPE   NMO   L   CAS    OP
        OPENMOL  CASOP     ENMOL   CASOPE
     OPENMOLCA   SOPENMOLCASOPEN   MOLCASOPE
    OPENMOLCAS   OP           EN   MOL    CAS
    OPENMOLCAS       OP  ENM        O     LCA
    OPENMOLCAS    OPEN  MOLCASO     P  E  NMO
    OPENMOLCAS     OP               E  N  MOL
    OPENMOLCA   SO           PENM   O  L  CAS    OPEN    MO    LCAS
    OPENMOLCA   SOP           ENM   O  L  CAS   OP  EN  MOLC  AS   O
    OPENMOLCA   SOPE           NM      O  LCA   S      OP  EN MO
    OPENMOLC                AS         O  PEN   M      OL  CA  SOPE
    OPENMO        LCASOPE  NMOL        C  ASO   P      ENMOLC     AS
    OPE     NMO      LCA  SO     P     E   NM   OL  CA SO  PE N   MO
          OPENMOLCA            SOPE   NMO        LCAS  O    P  ENMO
     OPENMOLCASOPENMOLCASOPENMOLCASOPENMOLCA
        OPENMOLCASOPENMOLCASOPENMOLCASOPE
            OPENMOLCASOPENMOLCASOPENM
               OPENMOLCASOPENMOLCA        version: 19.11
                   OPENMOLCASO
                       OPE                tag: 328-g3656065-dirty

 OpenMolcas is free software; you can redistribute it and/or modify it
 under the terms of the GNU Lesser General Public License version 2.1.
 OpenMolcas is distributed in the hope that it will be useful, but it
 is provided "as is" and without any express or implied warranties.
 For more details see the full text of the license in the file
 LICENSE or in <http://www.gnu.org/licenses/>.

                 Copyright (C) The OpenMolcas Authors
           For the author list and the recommended citation,
                   consult the file CONTRIBUTORS.md

           *************************************************
           * pymolcas version py2.08                       *
           *   build e1a77f8593886ad5897231f262ee6032      *
           *   (after the EMIL interpreter by V. Veryazov) *
           *************************************************

configuration info
------------------
C Compiler ID: GNU
C flags: -std=gnu99
Fortran Compiler ID: GNU
Fortran flags: -fno-aggressive-loop-optimizations -cpp -fdefault-integer-8
Definitions: _MOLCAS_;_I8_;_LINUX_
Parallel: OFF (GA=OFF)


   ----------------------------------------------------
  |
  |           Project: lov-4ees_CASPT2_025
  |    Submitted from: /scratch/1458466
  |      Scratch area: /scratch/1458466
  |   Save outputs to: WORKDIR
  |            Molcas: /userapp/APEC_KABIR/build
  |
  | Scratch area is NOT empty
  |
  |    MOLCAS_DRIVER = /userapp/APEC_KABIR/bin/pymolcas
  |    MOLCAS_MOLDEN = ON
  |    MOLCAS_NPROCS = 1
  |     MOLCAS_PRINT = normal
  |    MOLCAS_SOURCE = /userapp/APEC_GOZEM/OpenMolcas
  | MOLCAS_STRUCTURE = 0
  |
   ----------------------------------------------------

++ ---------   Input file   ---------

>>> EXPORT MOLCAS_MOLDEN = ON

>>> COPY $InpDir/$Project.xyz $WorkDir

>>> COPY $InpDir/$Project.key $WorkDir

>>> COPY $InpDir/amber99sb.prm $WorkDir

>>> COPY $InpDir/$Project.JobIph $WorkDir/$Project.JobOld

>>> COPY $Project.JobOld JOBOLD

&GATEWAY
  Tinker
  Group = NoSym
  Basis = ANO-L-VDZP

&SEWARD
  cholesky

&ESPF
  External = Tinker
  lamorok

&RASSCF
  JobIph
  spin=1
  nActEl=10 0 0
  Inactive=62
  Ras2=10
  ciroot=8 8 1
  thrs = 0.000001  0.001 0.001
  cholesky
  cimx = 200
  iter = 200 50

>>> COPY $Project.JobIph JOB001

&RASSI
  nrof jobiphs
  1 8
  1 2 3 4 5 6 7 8

&CASPT2
  maxiter = 300
  multi = 8 1 2 3 4 5 6 7 8
  imag = 0.2
  ipea = 0.0

-- ----------------------------------

>>> EXPORT MOLCAS_MOLDEN = ON

>>> COPY /data/PHO_WORK/mkabir2/yoe/caspt2-ipa0/no-ion/abs/4ees_wt/Step_4/CASPT2_ipea_025/lov-4ees_CASPT2_025.xyz /scratch/1458466

>>> COPY /data/PHO_WORK/mkabir2/yoe/caspt2-ipa0/no-ion/abs/4ees_wt/Step_4/CASPT2_ipea_025/lov-4ees_CASPT2_025.key /scratch/1458466

>>> COPY /data/PHO_WORK/mkabir2/yoe/caspt2-ipa0/no-ion/abs/4ees_wt/Step_4/CASPT2_ipea_025/amber99sb.prm /scratch/1458466

>>> COPY /data/PHO_WORK/mkabir2/yoe/caspt2-ipa0/no-ion/abs/4ees_wt/Step_4/CASPT2_ipea_025/lov-4ees_CASPT2_025.JobIph /scratch/1458466/lov-4ees_CASPT2_025.JobOld

>>> COPY lov-4ees_CASPT2_025.JobOld JOBOLD

*** symbolic link created: INPORB -> lov-4ees_CASPT2_025.RasOrb
--- Start Module: gateway at Thu Aug 25 04:52:01 2022 ---

()()()()()()()()()()()()()()()()()()()()()()()()()()()()()()()()()()()()()()()()()()()()()()()()()()

                                              &GATEWAY

                                   only a single process is used
                       available to each process: 20 GB of memory, 1 thread?
                                             pid: 27237
()()()()()()()()()()()()()()()()()()()()()()()()()()()()()()()()()()()()()()()()()()()()()()()()()()

 TINKER keyword found, run /userapp/APEC_KABIR/build/tinker/bin/tkr2qm_s lov-4ees_CASPT2_025.xyz>lov-4ees_CASPT2_025.Tinker.log

++    Symmetry information:
      ---------------------

                    Character Table for C1 

                             E  
                    a        1  x, y, xy, Rz, z, xz, Ry, yz, Rx, I
--


++    Basis set information:
      ----------------------


      Basis set label: C...............................................................................

      Electronic valence basis set:
      ------------------
      This is a MM atom: no basis set


      Basis set label: O...............................................................................

      Electronic valence basis set:
      ------------------
      This is a MM atom: no basis set


      Basis set label: C...............................................................................

      Electronic valence basis set:
      ------------------
      This is a MM atom: no basis set


      Basis set label: O...............................................................................

      Electronic valence basis set:
      ------------------
      This is a MM atom: no basis set


      Basis set label: C...............................................................................

      Electronic valence basis set:
      ------------------
      This is a MM atom: no basis set


      Basis set label: O...............................................................................

      Electronic valence basis set:
      ------------------
      This is a MM atom: no basis set


      Basis set label: C...............................................................................

      Electronic valence basis set:
      ------------------
      This is a MM atom: no basis set


      Basis set label: O...............................................................................

      Electronic valence basis set:
      ------------------
      This is a MM atom: no basis set


      Basis set label: P...............................................................................

      Electronic valence basis set:
      ------------------
      This is a MM atom: no basis set


      Basis set label: O...............................................................................

      Electronic valence basis set:
      ------------------
      This is a MM atom: no basis set


      Basis set label: H...............................................................................

      Electronic valence basis set:
      ------------------
      This is a MM atom: no basis set


      Basis set label: N.ANO-L...3S2P1D.

      Electronic valence basis set:
      ------------------
      Associated Effective Charge   7.000000 au
      Associated Actual Charge      7.000000 au
      Nuclear Model: Point charge

      Shell  nPrim  nBasis  Cartesian Spherical Contaminant
         s      14       3        X                  
         p       9       2        X                  
         d       4       1                 X         


      Basis set label: C.ANO-L...3S2P1D.

      Electronic valence basis set:
      ------------------
      Associated Effective Charge   6.000000 au
      Associated Actual Charge      6.000000 au
      Nuclear Model: Point charge

      Shell  nPrim  nBasis  Cartesian Spherical Contaminant
         s      14       3        X                  
         p       9       2        X                  
         d       4       1                 X         


      Basis set label: O.ANO-L...3S2P1D.

      Electronic valence basis set:
      ------------------
      Associated Effective Charge   8.000000 au
      Associated Actual Charge      8.000000 au
      Nuclear Model: Point charge

      Shell  nPrim  nBasis  Cartesian Spherical Contaminant
         s      14       3        X                  
         p       9       2        X                  
         d       4       1                 X         


      Basis set label: N.ANO-L...3S2P1D.

      Electronic valence basis set:
      ------------------
      Associated Effective Charge   7.000000 au
      Associated Actual Charge      7.000000 au
      Nuclear Model: Point charge

      Shell  nPrim  nBasis  Cartesian Spherical Contaminant
         s      14       3        X                  
         p       9       2        X                  
         d       4       1                 X         


      Basis set label: C.ANO-L...3S2P1D.

      Electronic valence basis set:
      ------------------
      Associated Effective Charge   6.000000 au
      Associated Actual Charge      6.000000 au
      Nuclear Model: Point charge

      Shell  nPrim  nBasis  Cartesian Spherical Contaminant
         s      14       3        X                  
         p       9       2        X                  
         d       4       1                 X         


      Basis set label: O.ANO-L...3S2P1D.

      Electronic valence basis set:
      ------------------
      Associated Effective Charge   8.000000 au
      Associated Actual Charge      8.000000 au
      Nuclear Model: Point charge

      Shell  nPrim  nBasis  Cartesian Spherical Contaminant
         s      14       3        X                  
         p       9       2        X                  
         d       4       1                 X         


      Basis set label: C.ANO-L...3S2P1D.

      Electronic valence basis set:
      ------------------
      Associated Effective Charge   6.000000 au
      Associated Actual Charge      6.000000 au
      Nuclear Model: Point charge

      Shell  nPrim  nBasis  Cartesian Spherical Contaminant
         s      14       3        X                  
         p       9       2        X                  
         d       4       1                 X         


      Basis set label: N.ANO-L...3S2P1D.

      Electronic valence basis set:
      ------------------
      Associated Effective Charge   7.000000 au
      Associated Actual Charge      7.000000 au
      Nuclear Model: Point charge

      Shell  nPrim  nBasis  Cartesian Spherical Contaminant
         s      14       3        X                  
         p       9       2        X                  
         d       4       1                 X         


      Basis set label: C.ANO-L...3S2P1D.

      Electronic valence basis set:
      ------------------
      Associated Effective Charge   6.000000 au
      Associated Actual Charge      6.000000 au
      Nuclear Model: Point charge

      Shell  nPrim  nBasis  Cartesian Spherical Contaminant
         s      14       3        X                  
         p       9       2        X                  
         d       4       1                 X         


      Basis set label: N.ANO-L...3S2P1D.

      Electronic valence basis set:
      ------------------
      Associated Effective Charge   7.000000 au
      Associated Actual Charge      7.000000 au
      Nuclear Model: Point charge

      Shell  nPrim  nBasis  Cartesian Spherical Contaminant
         s      14       3        X                  
         p       9       2        X                  
         d       4       1                 X         


      Basis set label: C.ANO-L...3S2P1D.

      Electronic valence basis set:
      ------------------
      Associated Effective Charge   6.000000 au
      Associated Actual Charge      6.000000 au
      Nuclear Model: Point charge

      Shell  nPrim  nBasis  Cartesian Spherical Contaminant
         s      14       3        X                  
         p       9       2        X                  
         d       4       1                 X         


      Basis set label: H.ANO-L...2S1P.

      Electronic valence basis set:
      ------------------
      Associated Effective Charge   1.000000 au
      Associated Actual Charge      1.000000 au
      Nuclear Model: Point charge

      Shell  nPrim  nBasis  Cartesian Spherical Contaminant
         s       8       2        X                  
         p       4       1        X                  
--


++    Molecular structure info:
      -------------------------

                    ************************************************ 
                    **** Cartesian Coordinates / Bohr, Angstrom **** 
                    ************************************************ 

     Center  Label                x              y              z                     x              y              z
        1      C1              66.811500      74.681621      72.703906             35.355123      39.519812      38.473250
        2      O2              69.335185      73.952716      72.177522             36.690600      39.134092      38.194700
        3      C3              66.667657      76.024795      75.323331             35.279005      40.230589      39.859390
        4      O4              67.219520      74.238811      77.261472             35.571038      39.285487      40.885010
        5      C5              64.091142      77.331972      75.864718             33.915572      40.922317      40.145880
        6      O6              63.635233      79.403931      74.204178             33.674315      42.018751      39.267160
        7      C7              63.836394      78.292192      78.611643             33.780765      41.430444      41.599490
        8      O8              65.911472      79.745832      79.483695             34.878849      42.199677      42.060960
        9      P9              66.100415      82.640783      79.006955             34.978833      43.731619      41.808680
       10      O10             68.607253      83.248732      79.993203             36.305395      44.053332      42.330580
       11      O11             65.851589      82.940543      76.268231             34.847160      43.890245      40.359410
       12      O12             64.031968      83.720920      80.494982             33.884258      44.303203      42.596110
       13      H13             66.279283      76.062765      71.269055             35.073486      40.250682      37.713960
       14      H14             70.348186      75.498225      72.204867             37.226657      39.951940      38.209170
       15      H15             68.126382      77.482159      75.361295             36.050929      41.001793      39.879480
       16      H16             67.632266      75.169065      78.798272             35.789454      39.777756      41.698250
       17      H17             62.597892      75.939136      75.595791             33.125378      40.185260      40.003570
       18      H18             64.616074      80.881274      74.915377             34.193354      42.800527      39.643510
       19      H19             62.082214      79.351305      78.808175             32.852493      41.990902      41.703490
       20      H20             63.690262      76.640538      79.832444             33.703435      40.556426      42.245510
       21      N21             62.482277      73.207988      67.993121             33.064197      38.739999      35.980410
       22      C22             60.990444      73.485888      65.913893             32.274753      38.887057      34.880130
       23      O23             59.622505      75.293926      65.625502             31.550871      39.843830      34.727520
       24      N24             60.955329      71.637828      64.036563             32.256171      37.909106      33.886690
       25      C25             62.475674      69.572289      63.975355             33.060703      36.816070      33.854300
       26      O26             62.425139      68.062559      62.277209             33.033961      36.017155      32.955680
       27      C27             64.093796      69.264285      66.265287             33.916976      36.653081      35.066080
       28      N28             65.506502      67.307674      66.408680             34.664548      35.617687      35.141960
       29      C29             66.887270      66.953297      68.581279             35.395219      35.430159      36.291650
       30      C30             68.390186      64.766481      68.789376             36.190528      34.272946      36.401770
       31      C31             69.739103      64.248963      70.954038             36.904344      33.999087      37.547260
       32      C32             71.262235      61.851409      71.170733             37.710351      32.730356      37.661930
       33      C33             69.622924      66.022828      72.976480             36.842865      34.937776      38.617490
       34      C34             71.047770      65.544446      75.396917             37.596861      34.684627      39.898330
       35      C35             68.225876      68.188280      72.738034             36.103579      36.083684      38.491310
       36      C36             66.789685      68.685189      70.559029             35.343579      36.346637      37.338230
       37      N37             65.280557      70.845128      70.323323             34.544983      37.489627      37.213500
       38      C38             63.901537      71.215062      68.240184             33.815237      37.685388      36.111150
       39      C39             64.924232      72.526164      72.531071             34.356424      38.379193      38.381790
       40      H40             59.849682      71.958044      62.519227             31.671088      38.078557      33.083750
       41      H41             68.416251      63.494609      67.195808             36.204321      33.599900      35.558490
       42      H42             70.385463      60.532782      72.490990             37.246383      32.032569      38.360580
       43      H43             71.409615      60.938686      69.339173             37.788341      32.247364      36.692710
       44      H44             73.160800      62.219737      71.855135             38.715028      32.925267      38.024100
       45      H45             70.395178      63.819305      76.312451             37.251524      33.771722      40.382810
       46      H46             73.054837      65.320183      75.034713             38.658955      34.565952      39.706660
       47      H47             70.807051      67.103816      76.706100             37.469478      35.509810      40.591120
       48      H48             68.244708      69.530691      74.254672             36.113544      36.794057      39.293880
       49      H49             63.047091      73.302183      72.362054             33.363084      38.789845      38.292350
       50      H50             65.012894      71.364286      74.202062             34.403342      37.764354      39.266040
       51      H51             66.309142      74.107876      72.657910             35.089287      39.216199      38.448910

                    ************************************************* 
                    **** InterNuclear Distances / Bohr, Angstrom **** 
                    ************************************************* 

     Atom centers         Bohr        Angstrom
   51 H51       1 C1      0.763978        0.404280
   16 H16       4 O4      1.843228        0.975394
   14 H14       2 O2      1.848111        0.977978
   40 H40      24 N24     1.904548        1.007843
   18 H18       6 O6      1.910601        1.011046
   48 H48      35 C35     2.025490        1.071843
   50 H50      39 C39     2.037162        1.078020
   49 H49      39 C39     2.038242        1.078591
   41 H41      30 C30     2.039068        1.079028
   47 H47      34 C34     2.050254        1.084948
   44 H44      32 C32     2.051492        1.085603
   43 H43      32 C32     2.051681        1.085703
   46 H46      34 C34     2.051780        1.085755
   19 H19       7 C7      2.058516        1.089320
   20 H20       7 C7      2.059047        1.089600
   45 H45      34 C34     2.059172        1.089667
   17 H17       5 C5      2.059638        1.089914
   13 H13       1 C1      2.061458        1.090877
   42 H42      32 C32     2.061695        1.091002
   15 H15       3 C3      2.062336        1.091341
   51 H51      39 C39     2.106152        1.114528
   26 O26      25 C25     2.272782        1.202705
   23 O23      22 C22     2.285483        1.209425
   51 H51      13 H13     2.398208        1.269077
   28 N28      27 C27     2.417566        1.279321
   38 C38      21 N21     2.459084        1.301291
   38 C38      37 N37     2.525474        1.336423
   25 C25      24 N24     2.565472        1.357589
   22 C22      21 N21     2.574098        1.362154
   35 C35      33 C33     2.588008        1.369515
   29 C29      28 N28     2.598517        1.375076
   31 C31      30 C30     2.602530        1.377200
   36 C36      29 C29     2.630678        1.392095
   24 N24      22 C22     2.634563        1.394151
   37 N37      36 C36     2.645441        1.399907
   36 C36      35 C35     2.656620        1.405823
   30 C30      29 C29     2.661621        1.408469
    2 O2        1 C1      2.679062        1.417698
    8 O8        7 C7      2.679457        1.417908
   33 C33      31 C31     2.692650        1.424889
    4 O4        3 C3      2.692709        1.424920
    6 O6        5 C5      2.694117        1.425665
   18 H18      11 O11     2.756320        1.458582
   10 O10       9 P9      2.761617        1.461385
   11 O11       9 P9      2.766293        1.463859
   12 O12       9 P9      2.767561        1.464530
   38 C38      27 C27     2.782573        1.472474
   39 C39      37 N37     2.797678        1.480467
   27 C27      25 C25     2.820811        1.492709
   32 C32      31 C31     2.848711        1.507473
   34 C34      33 C33     2.849131        1.507695
   39 C39       1 C1      2.870130        1.518808
    7 C7        5 C5      2.921047        1.545752
    5 C5        3 C3      2.939429        1.555479
    9 P9        8 O8      2.940021        1.555792
    3 C3        1 C1      2.947235        1.559610
   51 H51       2 O2      3.067863        1.623443
   51 H51       3 C3      3.302663        1.747694
   44 H44      42 H42     3.309475        1.751299
   46 H46      45 H45     3.310443        1.751811
   20 H20      19 H19     3.314091        1.753742
   50 H50      49 H49     3.317447        1.755517
   47 H47      46 H46     3.320756        1.757269
   44 H44      43 H43     3.322319        1.758096
   47 H47      45 H45     3.333558        1.764043
   43 H43      42 H42     3.338802        1.766818
   51 H51      49 H49     3.373077        1.784955
   51 H51      50 H50     3.404695        1.801687
   14 H14       1 C1      3.663882        1.938843
   16 H16       3 C3      3.706476        1.961383
   18 H18       5 C5      3.711381        1.963978
   50 H50      48 H48     3.716108        1.966480
   13 H13       2 O2      3.823109        2.023102
   20 H20       8 O8      3.833830        2.028776
   40 H40      25 C25     3.835097        2.029446
   15 H15       4 O4      3.866830        2.046239
   17 H17       6 O6      3.875238        2.050688
   40 H40      22 C22     3.893508        2.060356
   49 H49      37 N37     3.896398        2.061885
   19 H19       8 O8      3.908349        2.068209
   50 H50      37 N37     3.922471        2.075682
   48 H48      33 C33     3.979743        2.105989
   39 C39      13 H13     3.992042        2.112498
   17 H17       7 C7      4.020712        2.127669
   49 H49       1 C1      4.023739        2.129271
   41 H41      29 C29     4.027386        2.131201
   43 H43      31 C31     4.044296        2.140149
   20 H20       5 C5      4.047423        2.141804
   41 H41      31 C31     4.055032        2.145831
   47 H47      33 C33     4.059650        2.148274
   50 H50       1 C1      4.060069        2.148496
   48 H48      36 C36     4.060756        2.148860
   46 H46      33 C33     4.063011        2.150053
   15 H15       5 C5      4.069294        2.153378
   45 H45      33 C33     4.071927        2.154771
   13 H13       3 C3      4.073012        2.155345
   42 H42      31 C31     4.073082        2.155382
   15 H15       1 C1      4.078437        2.158216
   44 H44      31 C31     4.078939        2.158481
   17 H17       3 C3      4.079775        2.158924
   19 H19       5 C5      4.096027        2.167524
   51 H51      37 N37     4.141716        2.191702
   16 H16      15 H15     4.172214        2.207841
   49 H49      17 H17     4.196707        2.220802
   24 N24      23 O23     4.203356        2.224320
   14 H14      13 H13     4.213125        2.229490
   26 O26      24 N24     4.247142        2.247491
   23 O23      21 N21     4.258527        2.253515
   51 H51      14 H14     4.295602        2.273135
   48 H48      47 H47     4.297072        2.273913
   29 C29      27 C27     4.302090        2.276568
   20 H20      16 H16     4.332914        2.292879
   15 H15      14 H14     4.339983        2.296620
   37 N37      21 N21     4.340890        2.297100
   38 C38      22 C22     4.363799        2.309223
   49 H49      13 H13     4.388909        2.322510
   49 H49      21 N21     4.406299        2.331713
   20 H20      17 H17     4.431079        2.344826
   46 H46      44 H44     4.442263        2.350744
   10 O10       8 O8      4.449398        2.354520
   43 H43      41 H41     4.481850        2.371693
   38 C38      36 C36     4.485387        2.373565
   27 C27      26 O26     4.487018        2.374427
   28 N28      25 C25     4.498385        2.380443
   12 O12       8 O8      4.511825        2.387555
   37 N37      27 C27     4.513881        2.388643
   30 C30      28 N28     4.521173        2.392502
   27 C27      24 N24     4.522266        2.393080
   24 N24      21 N21     4.522313        2.393105
   11 O11       8 O8      4.533097        2.398812
   35 C35      29 C29     4.538244        2.401536
   33 C33      30 C30     4.542014        2.403530
    7 C7        6 O6      4.549964        2.407738
   37 N37      29 C29     4.556598        2.411248
   36 C36      28 N28     4.557357        2.411649
   40 H40      23 O23     4.563843        2.415082
   36 C36      33 C33     4.578153        2.422654
   18 H18       7 C7      4.579698        2.423472
   35 C35      31 C31     4.581563        2.424459
   36 C36      30 C30     4.587979        2.427854
   31 C31      29 C29     4.590900        2.429399
    4 O4        1 C1      4.597170        2.432717
   27 C27      21 N21     4.597303        2.432788
   39 C39      38 C38     4.601805        2.435170
   38 C38      28 N28     4.604129        2.436400
   25 C25      22 C22     4.613035        2.441113
    3 C3        2 O2      4.615767        2.442559
    5 C5        4 O4    
   12 O12      10 O10     4.626876        2.448437
   11 O11      10 O10     4.643714        2.457348
   37 N37      35 C35     4.643767        2.457376
   39 C39       2 O2      4.649361        2.460336
   11 O11       6 O6      4.656197        2.463953
   12 O12      11 O11     4.667486        2.469927
   40 H40      26 O26     4.676147        2.474511
    6 O6        3 C3      4.676181        2.474528
   51 H51      15 H15     4.690037        2.481861
   35 C35      34 C34     4.692825        2.483336
   51 H51       4 O4      4.694541        2.484244
   18 H18       9 P9      4.694694        2.484325
   49 H49      38 C38     4.698507        2.486343
   39 C39      36 C36     4.703397        2.488931
   15 H15      13 H13     4.708809        2.491794
   19 H19      17 H17     4.714682        2.494902
    8 O8        5 C5      4.715646        2.495412
   32 C32      30 C30     4.734678        2.505484
   50 H50       4 O4      4.742581        2.509666
   50 H50      35 C35     4.749068        2.513099
   37 N37       1 C1      4.767561        2.522885
   38 C38      25 C25     4.787541        2.533458
   48 H48      39 C39     4.792621        2.536146
   39 C39       3 C3      4.803818        2.542071
   34 C34      31 C31     4.809372        2.545010
   33 C33      32 C32     4.832060        2.557016
   14 H14       3 C3      4.852668        2.567921
   47 H47      35 C35     4.856344        2.569866
   50 H50      36 C36     4.858625        2.571073
   19 H19       6 O6      4.859158        2.571356
   41 H41      28 N28     4.860625        2.572132
   18 H18       8 O8      4.882296        2.583600
   19 H19      18 H18     4.890310        2.587841
    7 C7        3 C3      4.895931        2.590815
   15 H15       2 O2      4.904547        2.595375
   43 H43      30 C30     4.906245        2.596273
   18 H18      15 H15     4.906637        2.596480
    9 P9        7 C7      4.918567        2.602793
   16 H16       7 C7      4.919085        2.603068
   16 H16       8 O8      4.937381        2.612750
    5 C5        1 C1      4.941198        2.614769
   20 H20       4 O4      4.983358        2.637079
   48 H48      34 C34     5.005201        2.648638
   48 H48       2 O2      5.005796        2.648953
   15 H15       6 O6      5.020214        2.656583
   45 H45      42 H42     5.040326        2.667226
   51 H51       5 C5      5.059440        2.677341
   50 H50       3 C3      5.071077        2.683499
   19 H19      12 O12     5.073500        2.684780
   51 H51      17 H17     5.075238        2.685700
   16 H16       5 C5      5.081679        2.689109
   48 H48      37 N37     5.096021        2.696698
   36 C36      27 C27     5.102880        2.700328
   39 C39      17 H17     5.143223        2.721676
   38 C38      24 N24     5.150660        2.725612
   41 H41      32 C32     5.157496        2.729229
   13 H13       6 O6      5.173909        2.737915
   19 H19       9 P9      5.196741        2.749997
   39 C39      21 N21     5.198175        2.750756
   15 H15       8 O8      5.198483        2.750919
   17 H17       4 O4      5.198561        2.750960
   28 N28      26 O26     5.209001        2.756485
   38 C38      29 C29     5.214748        2.759526
   51 H51      48 H48     5.219836        2.762218
   35 C35      30 C30     5.227581        2.766317
   13 H13       5 C5      5.245852        2.775985
   27 C27      22 C22     5.251305        2.778871
   33 C33      29 C29     5.259978        2.783460
   17 H17       1 C1      5.262968        2.785043
   37 N37      28 N28     5.281010        2.794590
   18 H18       3 C3      5.287798        2.798182
   44 H44      34 C34     5.297433        2.803281
   44 H44      33 C33     5.313895        2.811992
   36 C36      31 C31     5.341836        2.826778
   50 H50      17 H17     5.357608        2.835124
   46 H46      31 C31     5.365958        2.839543
   18 H18      17 H17     5.381520        2.847778
   37 N37      13 H13     5.395888        2.855381
   49 H49       3 C3      5.412049        2.863933
   45 H45      31 C31     5.415499        2.865759
   25 C25      21 N21     5.418560        2.867378
   50 H50       2 O2      5.429634        2.873239
   37 N37       2 O2      5.434627        2.875881
   20 H20       3 C3      5.438394        2.877874
   49 H49       5 C5      5.440394        2.878933
   15 H15       7 C7      5.442877        2.880247
    7 C7        4 O4      5.449624        2.883817
   39 C39      35 C35     5.455357        2.886851
   45 H45      44 H44     5.484063        2.902041
   46 H46      32 C32     5.493282        2.906920
    4 O4        2 O2      5.514021        2.917894
   39 C39       4 O4      5.529755        2.926220
   42 H42      33 C33     5.563970        2.944326
   48 H48       1 C1      5.566960        2.945908
   45 H45      32 C32     5.573300        2.949263
   11 O11       7 C7      5.582092        2.953916
   34 C34      32 C32     5.616506        2.972127
    8 O8        3 C3      5.632634        2.980661
--


            Nuclear Potential Energy           1384.16164224 au

--- Stop Module: gateway at Thu Aug 25 04:52:08 2022 /rc=_RC_ALL_IS_WELL_ ---
--- Module gateway spent 7 seconds ---

*** symbolic link created: INPORB -> lov-4ees_CASPT2_025.RasOrb
--- Start Module: seward at Thu Aug 25 04:52:08 2022 ---

()()()()()()()()()()()()()()()()()()()()()()()()()()()()()()()()()()()()()()()()()()()()()()()()()()

                                              &SEWARD

                                   only a single process is used
                       available to each process: 20 GB of memory, 1 thread?
                                             pid: 27278
()()()()()()()()()()()()()()()()()()()()()()()()()()()()()()()()()()()()()()()()()()()()()()()()()()

               SEWARD will generate:
                  Multipole Moment integrals up to order  2
                  Kinetic Energy integrals
                  Nuclear Attraction integrals (point charge)
                  One-Electron Hamiltonian integrals
                  Velocity integrals
                  Orbital angular momentum around (65.7083 73.4446 72.2971 )
                  Velocity quadrupole around (65.7083 73.4446 72.2971 )
                  Cholesky decomposed two-electron repulsion integrals
                   - CD Threshold:   0.10E-03

                   Integrals are discarded if absolute value <: 0.10E-39
                   Integral cutoff threshold is set to       <: 0.10E-39

            Nuclear Potential Energy           1384.16164224 au


      Basis set specifications :
      Symmetry species         a  
      Basis functions          326

**************************************************
MEMORY WARNING: use of FLUSH operation deprecated!
please contact the developer of this module and
ask him/her to fix this!
**************************************************
**************************************************
MEMORY WARNING: use of FLUSH operation deprecated!
please contact the developer of this module and
ask him/her to fix this!
**************************************************
**************************************************
MEMORY WARNING: use of FLUSH operation deprecated!
please contact the developer of this module and
ask him/her to fix this!
**************************************************
**************************************************
MEMORY WARNING: use of FLUSH operation deprecated!
please contact the developer of this module and
ask him/her to fix this!
**************************************************
      Cholesky vectors        1375


  Input file to MOLDEN was generated!

--- Stop Module: seward at Thu Aug 25 04:58:27 2022 /rc=_RC_ALL_IS_WELL_ ---
--- Module seward spent 6 minutes 18 seconds ---

*** symbolic link created: INPORB -> lov-4ees_CASPT2_025.RasOrb
--- Start Module: espf at Thu Aug 25 04:58:27 2022 ---

()()()()()()()()()()()()()()()()()()()()()()()()()()()()()()()()()()()()()()()()()()()()()()()()()()

                                               &ESPF

                                   only a single process is used
                       available to each process: 20 GB of memory, 1 thread?
                                             pid: 27834
()()()()()()()()()()()()()()()()()()()()()()()()()()()()()()()()()()()()()()()()()()()()()()()()()()

 Morokuma scheme on
 ESPF multipoles passed to Tinker
 
      ######################################################################
    ##########################################################################
   ###                                                                      ###
  ###            TINKER  ---  Software Tools for Molecular Design            ###
  ##                                                                          ##
  ##                        Version 6.3  April 2015                           ##
  ##                                                                          ##
  ##               Copyright (c)  Jay William Ponder  1990-2014               ##
  ###                           All Rights Reserved                          ###
   ###                                                                      ###
    ##########################################################################
      ######################################################################
 
  QMMM-QMMM-QMMM-QMMM-QMMM-QMMM-QMMM-QMMM-QMMM-QMMM-QMMM
  QMMM                                              QMMM
  QMMM           Modifications (2014) by:           QMMM
  QMMM    Nicolas Ferre, Aix-Marseille Universite   QMMM
  QMMM    Federico Melaccio, Universita di Siena    QMMM
  QMMM                                              QMMM
  QMMM-QMMM-QMMM-QMMM-QMMM-QMMM-QMMM-QMMM-QMMM-QMMM-QMMM
 
  This is a QM/MM calculation
 
   8542 is defined as a QM/MM Link Atom
 
  Tinker is called by MOLCAS
 
  Atoms with an Unusual Number of Attached Atoms :
 
  Type           Atom Name      Atom Type       Expected    Found
 
  Valence           1-N3          2101              0         4
  Valence           2-CT          2102              0         4
  Valence           3-C           2103              0         3
  Valence           4-O           2104              0         1
  Valence           5-H           2105              0         1
  Valence           6-H           2105              0         1
  Valence           7-H           2105              0         1
  Valence           8-H1          2106              0         1
  Valence           9-CT          2107              0         4
  Valence          10-CT          2108              0         4
  Valence          11-CT          2109              0         4
  Valence          12-CT          2110              0         4
  Valence          13-HC          2111              0         1
  Valence          14-HC          2112              0         1
  Valence          15-HC          2112              0         1
  Valence          16-HC          2113              0         1
  Valence          17-HC          2113              0         1
  Valence          18-HC          2113              0         1
  Valence          19-HC          2114              0         1
  Valence          20-HC          2114              0         1
  Valence          21-HC          2114              0         1
  Valence          22-N           2115              0         3
  Valence          23-CT          2116              0         4
  Valence          24-C           2117              0         3
  Valence          25-O           2118              0         1
  Valence          26-H           2119              0         1
  Valence          27-H1          2120              0         1
  Valence          28-CT          2121              0         4
  Valence          29-CT          2122              0         4
  Valence          30-C           2123              0         3
  Valence          31-O2          2124              0         1
  Valence          32-O2          2124              0         1
  Valence          33-HC          2125              0         1
  Valence          34-HC          2125              0         1
  Valence          35-HC          2126              0         1
  Valence          36-HC          2126              0         1
  Valence          37-N           2127              0         3
  Valence          38-CT          2128              0         4
  Valence          39-C           2129              0         3
  Valence          40-O           2130              0         1
  Valence          41-H           2131              0         1
  Valence          42-H1          2132              0         1
  Valence          43-CT          2133              0         4
  Valence          44-CT          2134              0         4
  Valence          45-CT          2135              0         4
  Valence          46-CT          2136              0         4
  Valence          47-N3          2137              0         4
  Valence          48-HC          2138              0         1
  Valence          49-HC          2138              0         1
  Valence          50-HC          2139              0         1
  Valence          51-HC          2139              0         1
  Valence          52-HC          2140              0         1
  Valence          53-HC          2140              0         1
  Valence          54-HP          2141              0         1
  Valence          55-HP          2141              0         1
  Valence          56-H           2142              0         1
  Valence          57-H           2142              0         1
  Valence          58-H           2142              0         1
  Valence          59-N           2143              0         3
  Valence          60-CT          2144              0         4
  Valence          61-C           2145              0         3
  Valence          62-O           2146              0         1
  Valence          63-H           2147              0         1
  Valence          64-H1          2148              0         1
  Valence          65-CT          2149              0         4
  Valence          66-C           2150              0         3
  Valence          67-O           2151              0         1
  Valence          68-N           2152              0         3
  Valence          69-HC          2153              0         1
  Valence          70-HC          2153              0         1
  Valence          71-H           2154              0         1
  Valence          72-H           2154              0         1
  Valence          73-N           2155              0         3
  Valence          74-CT          2156              0         4
  Valence          75-C           2157              0         3
  Valence          76-O           2158              0         1
  Valence          77-H           2159              0         1
  Valence          78-H1          2160              0         1
  Valence          79-CT          2161              0         4
  Valence          80-CA          2162              0         3
  Valence          81-CA          2163              0         3
  Valence          82-CA          2163              0         3
  Valence          83-CA          2164              0         3
  Valence          84-CA          2164              0         3
  Valence          85-CA          2165              0         3
  Valence          86-HC          2166              0         1
  Valence          87-HC          2166              0         1
  Valence          88-HA          2167              0         1
  Valence          89-HA          2167              0         1
  Valence          90-HA          2168              0         1
  Valence          91-HA          2168              0         1
  Valence          92-HA          2169              0         1
  Valence          93-N           2170              0         3
  Valence          94-CT          2171              0         4
  Valence          95-C           2172              0         3
  Valence          96-O           2173              0         1
  Valence          97-H           2174              0         1
  Valence          98-H1          2175              0         1
  Valence          99-CT          2176              0         4
  Valence         100-CT          2177              0         4
  Valence         101-CT          2178              0         4
  Valence         102-HC          2179              0         1
  Valence         103-HC          2180              0         1
  Valence         104-HC          2180              0         1
  Valence         105-HC          2180              0         1
  Valence         106-HC          2181              0         1
  Valence         107-HC          2181              0         1
  Valence         108-HC          2181              0         1
  Valence         109-N           2182              0         3
  Valence         110-CT          2183              0         4
  Valence         111-C           2184              0         3
  Valence         112-O           2185              0         1
  Valence         113-H           2186              0         1
  Valence         114-H1          2187              0         1
  Valence         115-CT          2107              0         4
  Valence         116-CT          2108              0         4
  Valence         117-CT          2109              0         4
  Valence         118-CT          2110              0         4
  Valence         119-HC          2111              0         1
  Valence         120-HC          2112              0         1
  Valence         121-HC          2112              0         1
  Valence         122-HC          2113              0         1
  Valence         123-HC          2113              0         1
  Valence         124-HC          2113              0         1
  Valence         125-HC          2114              0         1
  Valence         126-HC          2114              0         1
  Valence         127-HC          2114              0         1
  Valence         128-N           2188              0         3
  Valence         129-CT          2189              0         4
  Valence         130-C           2190              0         3
  Valence         131-O           2191              0         1
  Valence         132-H           2192              0         1
  Valence         133-H1          2193              0         1
  Valence         134-CT          2194              0         4
  Valence         135-OH          2195              0         2
  Valence         136-CT          2196              0         4
  Valence         137-H1          2197              0         1
  Valence         138-HO          2198              0         1
  Valence         139-HC          2199              0         1
  Valence         140-HC          2199              0         1
  Valence         141-HC          2199              0         1
  Valence         142-N           2200              0         3
  Valence         143-CT          2201              0         4
  Valence         144-C           2202              0         3
  Valence         145-O           2203              0         1
  Valence         146-H           2204              0         1
  Valence         147-H1          2205              0         1
  Valence         148-CT          2206              0         4
  Valence         149-C           2207              0         3
  Valence         150-O2          2208              0         1
  Valence         151-O2          2208              0         1
  Valence         152-HC          2209              0         1
  Valence         153-HC          2209              0         1
  Valence         154-N           2210              0         3
  Valence         155-CT          2211              0         4
  Valence         156-C           2212              0         3
  Valence         157-O           2213              0         1
  Valence         158-H1          2214              0         1
  Valence         159-CT          2215              0         4
  Valence         160-CT          2216              0         4
  Valence         161-CT          2217              0         4
  Valence         162-HC          2218              0         1
  Valence         163-HC          2218              0         1
  Valence         164-HC          2219              0         1
  Valence         165-HC          2219              0         1
  Valence         166-H1          2220              0         1
  Valence         167-H1          2220              0         1
  Valence         168-N           2221              0         3
  Valence         169-CT          2222              0         4
  Valence         170-C           2223              0         3
  Valence         171-O           2224              0         1
  Valence         172-H           2225              0         1
  Valence         173-H1          2226              0         1
  Valence         174-CT          2227              0         4
  Valence         175-CT          2228              0         4
  Valence         176-CT          2229              0         4
  Valence         177-N2          2230              0         3
  Valence         178-CA          2231              0         3
  Valence         179-N2          2232              0         3
  Valence         180-N2          2232              0         3
  Valence         181-HC          2233              0         1
  Valence         182-HC          2233              0         1
  Valence         183-HC          2234              0         1
  Valence         184-HC          2234              0         1
  Valence         185-H1          2235              0         1
  Valence         186-H1          2235              0         1
  Valence         187-H           2236              0         1
  Valence         188-H           2237              0         1
  Valence         189-H           2237              0         1
  Valence         190-H           2237              0         1
  Valence         191-H           2237              0         1
  Valence         192-N           2238              0         3
  Valence         193-CT          2239              0         4
  Valence         194-C           2240              0         3
  Valence         195-O           2241              0         1
  Valence         196-H           2242              0         1
  Valence         197-H1          2243              0         1
  Valence         198-CT          2244              0         4
  Valence         199-CT          2245              0         4
  Valence         200-CT          2246              0         4
  Valence         201-CT          2247              0         4
  Valence         202-HC          2248              0         1
  Valence         203-HC          2248              0         1
  Valence         204-HC          2249              0         1
  Valence         205-HC          2250              0         1
  Valence         206-HC          2250              0         1
  Valence         207-HC          2250              0         1
  Valence         208-HC          2251              0         1
  Valence         209-HC          2251              0         1
  Valence         210-HC          2251              0         1
  Valence         211-N           2210              0         3
  Valence         212-CT          2211              0         4
  Valence         213-C           2212              0         3
  Valence         214-O           2213              0         1
  Valence         215-H1          2214              0         1
  Valence         216-CT          2215              0         4
  Valence         217-CT          2216              0         4
  Valence         218-CT          2217              0         4
  Valence         219-HC          2218              0         1
  Valence         220-HC          2218              0         1
  Valence         221-HC          2219              0         1
  Valence         222-HC          2219              0         1
  Valence         223-H1          2220              0         1
  Valence         224-H1          2220              0         1
  Valence         225-N           2200              0         3
  Valence         226-CT          2201              0         4
  Valence         227-C           2202              0         3
  Valence         228-O           2203              0         1
  Valence         229-H           2204              0         1
  Valence         230-H1          2205              0         1
  Valence         231-CT          2206              0         4
  Valence         232-C           2207              0         3
  Valence         233-O2          2208              0         1
  Valence         234-O2          2208              0         1
  Valence         235-HC          2209              0         1
  Valence         236-HC          2209              0         1
  Valence         237-N           2143              0         3
  Valence         238-CT          2144              0         4
  Valence         239-C           2145              0         3
  Valence         240-O           2146              0         1
  Valence         241-H           2147              0         1
  Valence         242-H1          2148              0         1
  Valence         243-CT          2149              0         4
  Valence         244-C           2150              0         3
  Valence         245-O           2151              0         1
  Valence         246-N           2152              0         3
  Valence         247-HC          2153              0         1
  Valence         248-HC          2153              0         1
  Valence         249-H           2154              0         1
  Valence         250-H           2154              0         1
  Valence         251-N           2210              0         3
  Valence         252-CT          2211              0         4
  Valence         253-C           2212              0         3
  Valence         254-O           2213              0         1
  Valence         255-H1          2214              0         1
  Valence         256-CT          2215              0         4
  Valence         257-CT          2216              0         4
  Valence         258-CT          2217              0         4
  Valence         259-HC          2218              0         1
  Valence         260-HC          2218              0         1
  Valence         261-HC          2219              0         1
  Valence         262-HC          2219              0         1
  Valence         263-H1          2220              0         1
  Valence         264-H1          2220              0         1
  Valence         265-N           2182              0         3
  Valence         266-CT          2183              0         4
  Valence         267-C           2184              0         3
  Valence         268-O           2185              0         1
  Valence         269-H           2186              0         1
  Valence         270-H1          2187              0         1
  Valence         271-CT          2107              0         4
  Valence         272-CT          2108              0         4
  Valence         273-CT          2109              0         4
  Valence         274-CT          2110              0         4
  Valence         275-HC          2111              0         1
  Valence         276-HC          2112              0         1
  Valence         277-HC          2112              0         1
  Valence         278-HC          2113              0         1
  Valence         279-HC          2113              0         1
  Valence         280-HC          2113              0         1
  Valence         281-HC          2114              0         1
  Valence         282-HC          2114              0         1
  Valence         283-HC          2114              0         1
  Valence         284-N           2182              0         3
  Valence         285-CT          2183              0         4
  Valence         286-C           2184              0         3
  Valence         287-O           2185              0         1
  Valence         288-H           2186              0         1
  Valence         289-H1          2187              0         1
  Valence         290-CT          2107              0         4
  Valence         291-CT          2108              0         4
  Valence         292-CT          2109              0         4
  Valence         293-CT          2110              0         4
  Valence         294-HC          2111              0         1
  Valence         295-HC          2112              0         1
  Valence         296-HC          2112              0         1
  Valence         297-HC          2113              0         1
  Valence         298-HC          2113              0         1
  Valence         299-HC          2113              0         1
  Valence         300-HC          2114              0         1
  Valence         301-HC          2114              0         1
  Valence         302-HC          2114              0         1
  Valence         303-N           2155              0         3
  Valence         304-CT          2156              0         4
  Valence         305-C           2157              0         3
  Valence         306-O           2158              0         1
  Valence         307-H           2159              0         1
  Valence         308-H1          2160              0         1
  Valence         309-CT          2161              0         4
  Valence         310-CA          2162              0         3
  Valence         311-CA          2163              0         3
  Valence         312-CA          2163              0         3
  Valence         313-CA          2164              0         3
  Valence         314-CA          2164              0         3
  Valence         315-CA          2165              0         3
  Valence         316-HC          2166              0         1
  Valence         317-HC          2166              0         1
  Valence         318-HA          2167              0         1
  Valence         319-HA          2167              0         1
  Valence         320-HA          2168              0         1
  Valence         321-HA          2168              0         1
  Valence         322-HA          2169              0         1
  Valence         323-N           2252              0         3
  Valence         324-CT          2253              0         4
  Valence         325-C           2254              0         3
  Valence         326-O           2255              0         1
  Valence         327-H           2256              0         1
  Valence         328-H1          2257              0         1
  Valence         329-CT          2258              0         4
  Valence         330-HC          2259              0         1
  Valence         331-HC          2259              0         1
  Valence         332-HC          2259              0         1
  Valence         333-N           2260              0         3
  Valence         334-CT          2261              0         4
  Valence         335-C           2262              0         3
  Valence         336-O           2263              0         1
  Valence         337-H           2264              0         1
  Valence         338-H1          2265              0         1
  Valence         339-CT          2266              0         4
  Valence         340-OH          2267              0         2
  Valence         341-H1          2268              0         1
  Valence         342-H1          2268              0         1
  Valence         343-HO          2269              0         1
  Valence         344-N           2200              0         3
  Valence         345-CT          2201              0         4
  Valence         346-C           2202              0         3
  Valence         347-O           2203              0         1
  Valence         348-H           2204              0         1
  Valence         349-H1          2205              0         1
  Valence         350-CT          2206              0         4
  Valence         351-C           2207              0         3
  Valence         352-O2          2208              0         1
  Valence         353-O2          2208              0         1
  Valence         354-HC          2209              0         1
  Valence         355-HC          2209              0         1
  Valence         356-N           2270              0         3
  Valence         357-CT          2271              0         4
  Valence         358-C           2272              0         3
  Valence         359-O           2273              0         1
  Valence         360-H           2274              0         1
  Valence         361-H1          2275              0         1
  Valence         362-H1          2275              0         1
  Valence         363-N           2155              0         3
  Valence         364-CT          2156              0         4
  Valence         365-C           2157              0         3
  Valence         366-O           2158              0         1
  Valence         367-H           2159              0         1
  Valence         368-H1          2160              0         1
  Valence         369-CT          2161              0         4
  Valence         370-CA          2162              0         3
  Valence         371-CA          2163              0         3
  Valence         372-CA          2163              0         3
  Valence         373-CA          2164              0         3
  Valence         374-CA          2164              0         3
  Valence         375-CA          2165              0         3
  Valence         376-HC          2166              0         1
  Valence         377-HC          2166              0         1
  Valence         378-HA          2167              0         1
  Valence         379-HA          2167              0         1
  Valence         380-HA          2168              0         1
  Valence         381-HA          2168              0         1
  Valence         382-HA          2169              0         1
  Valence         383-N           2238              0         3
  Valence         384-CT          2239              0         4
  Valence         385-C           2240              0         3
  Valence         386-O           2241              0         1
  Valence         387-H           2242              0         1
  Valence         388-H1          2243              0         1
  Valence         389-CT          2244              0         4
  Valence         390-CT          2245              0         4
  Valence         391-CT          2246              0         4
  Valence         392-CT          2247              0         4
  Valence         393-HC          2248              0         1
  Valence         394-HC          2248              0         1
  Valence         395-HC          2249              0         1
  Valence         396-HC          2250              0         1
  Valence         397-HC          2250              0         1
  Valence         398-HC          2250              0         1
  Valence         399-HC          2251              0         1
  Valence         400-HC          2251              0         1
  Valence         401-HC          2251              0         1
  Valence         402-N           2115              0         3
  Valence         403-CT          2116              0         4
  Valence         404-C           2117              0         3
  Valence         405-O           2118              0         1
  Valence         406-H           2119              0         1
  Valence         407-H1          2120              0         1
  Valence         408-CT          2121              0         4
  Valence         409-CT          2122              0         4
  Valence         410-C           2123              0         3
  Valence         411-O2          2124              0         1
  Valence         412-O2          2124              0         1
  Valence         413-HC          2125              0         1
  Valence         414-HC          2125              0         1
  Valence         415-HC          2126              0         1
  Valence         416-HC          2126              0         1
  Valence         417-N           2238              0         3
  Valence         418-CT          2239              0         4
  Valence         419-C           2240              0         3
  Valence         420-O           2241              0         1
  Valence         421-H           2242              0         1
  Valence         422-H1          2243              0         1
  Valence         423-CT          2244              0         4
  Valence         424-CT          2245              0         4
  Valence         425-CT          2246              0         4
  Valence         426-CT          2247              0         4
  Valence         427-HC          2248              0         1
  Valence         428-HC          2248              0         1
  Valence         429-HC          2249              0         1
  Valence         430-HC          2250              0         1
  Valence         431-HC          2250              0         1
  Valence         432-HC          2250              0         1
  Valence         433-HC          2251              0         1
  Valence         434-HC          2251              0         1
  Valence         435-HC          2251              0         1
  Valence         436-N           2188              0         3
  Valence         437-CT          2189              0         4
  Valence         438-C           2190              0         3
  Valence         439-O           2191              0         1
  Valence         440-H           2192              0         1
  Valence         441-H1          2193              0         1
  Valence         442-CT          2194              0         4
  Valence         443-OH          2195              0         2
  Valence         444-CT          2196              0         4
  Valence         445-H1          2197              0         1
  Valence         446-HO          2198              0         1
  Valence         447-HC          2199              0         1
  Valence         448-HC          2199              0         1
  Valence         449-HC          2199              0         1
  Valence         450-N           2115              0         3
  Valence         451-CT          2116              0         4
  Valence         452-C           2117              0         3
  Valence         453-O           2118              0         1
  Valence         454-H           2119              0         1
  Valence         455-H1          2120              0         1
  Valence         456-CT          2121              0         4
  Valence         457-CT          2122              0         4
  Valence         458-C           2123              0         3
  Valence         459-O2          2124              0         1
  Valence         460-O2          2124              0         1
  Valence         461-HC          2125              0         1
  Valence         462-HC          2125              0         1
  Valence         463-HC          2126              0         1
  Valence         464-HC          2126              0         1
  Valence         465-N           2276              0         3
  Valence         466-CT          2277              0         4
  Valence         467-C           2278              0         3
  Valence         468-O           2279              0         1
  Valence         469-H           2280              0         1
  Valence         470-H1          2281              0         1
  Valence         471-CT          2282              0         4
  Valence         472-CA          2283              0         3
  Valence         473-CA          2284              0         3
  Valence         474-CA          2284              0         3
  Valence         475-CA          2285              0         3
  Valence         476-CA          2285              0         3
  Valence         477-CA          2286              0         3
  Valence         478-OH          2287              0         2
  Valence         479-HC          2288              0         1
  Valence         480-HC          2288              0         1
  Valence         481-HA          2289              0         1
  Valence         482-HA          2289              0         1
  Valence         483-HA          2290              0         1
  Valence         484-HA          2290              0         1
  Valence         485-HO          2291              0         1
  Valence         486-N           2260              0         3
  Valence         487-CT          2261              0         4
  Valence         488-C           2262              0         3
  Valence         489-O           2263              0         1
  Valence         490-H           2264              0         1
  Valence         491-H1          2265              0         1
  Valence         492-CT          2266              0         4
  Valence         493-OH          2267              0         2
  Valence         494-H1          2268              0         1
  Valence         495-H1          2268              0         1
  Valence         496-HO          2269              0         1
  Valence         497-N           2221              0         3
  Valence         498-CT          2222              0         4
  Valence         499-C           2223              0         3
  Valence         500-O           2224              0         1
  Valence         501-H           2225              0         1
  Valence         502-H1          2226              0         1
  Valence         503-CT          2227              0         4
  Valence         504-CT          2228              0         4
  Valence         505-CT          2229              0         4
  Valence         506-N2          2230              0         3
  Valence         507-CA          2231              0         3
  Valence         508-N2          2232              0         3
  Valence         509-N2          2232              0         3
  Valence         510-HC          2233              0         1
  Valence         511-HC          2233              0         1
  Valence         512-HC          2234              0         1
  Valence         513-HC          2234              0         1
  Valence         514-H1          2235              0         1
  Valence         515-H1          2235              0         1
  Valence         516-H           2236              0         1
  Valence         517-H           2237              0         1
  Valence         518-H           2237              0         1
  Valence         519-H           2237              0         1
  Valence         520-H           2237              0         1
  Valence         521-N           2115              0         3
  Valence         522-CT          2116              0         4
  Valence         523-C           2117              0         3
  Valence         524-O           2118              0         1
  Valence         525-H           2119              0         1
  Valence         526-H1          2120              0         1
  Valence         527-CT          2121              0         4
  Valence         528-CT          2122              0         4
  Valence         529-C           2123              0         3
  Valence         530-O2          2124              0         1
  Valence         531-O2          2124              0         1
  Valence         532-HC          2125              0         1
  Valence         533-HC          2125              0         1
  Valence         534-HC          2126              0         1
  Valence         535-HC          2126              0         1
  Valence         536-N           2115              0         3
  Valence         537-CT          2116              0         4
  Valence         538-C           2117              0         3
  Valence         539-O           2118              0         1
  Valence         540-H           2119              0         1
  Valence         541-H1          2120              0         1
  Valence         542-CT          2121              0         4
  Valence         543-CT          2122              0         4
  Valence         544-C           2123              0         3
  Valence         545-O2          2124              0         1
  Valence         546-O2          2124              0         1
  Valence         547-HC          2125              0         1
  Valence         548-HC          2125              0         1
  Valence         549-HC          2126              0         1
  Valence         550-HC          2126              0         1
  Valence         551-N           2182              0         3
  Valence         552-CT          2183              0         4
  Valence         553-C           2184              0         3
  Valence         554-O           2185              0         1
  Valence         555-H           2186              0         1
  Valence         556-H1          2187              0         1
  Valence         557-CT          2107              0         4
  Valence         558-CT          2108              0         4
  Valence         559-CT          2109              0         4
  Valence         560-CT          2110              0         4
  Valence         561-HC          2111              0         1
  Valence         562-HC          2112              0         1
  Valence         563-HC          2112              0         1
  Valence         564-HC          2113              0         1
  Valence         565-HC          2113              0         1
  Valence         566-HC          2113              0         1
  Valence         567-HC          2114              0         1
  Valence         568-HC          2114              0         1
  Valence         569-HC          2114              0         1
  Valence         570-N           2238              0         3
  Valence         571-CT          2239              0         4
  Valence         572-C           2240              0         3
  Valence         573-O           2241              0         1
  Valence         574-H           2242              0         1
  Valence         575-H1          2243              0         1
  Valence         576-CT          2244              0         4
  Valence         577-CT          2245              0         4
  Valence         578-CT          2246              0         4
  Valence         579-CT          2247              0         4
  Valence         580-HC          2248              0         1
  Valence         581-HC          2248              0         1
  Valence         582-HC          2249              0         1
  Valence         583-HC          2250              0         1
  Valence         584-HC          2250              0         1
  Valence         585-HC          2250              0         1
  Valence         586-HC          2251              0         1
  Valence         587-HC          2251              0         1
  Valence         588-HC          2251              0         1
  Valence         589-N           2270              0         3
  Valence         590-CT          2271              0         4
  Valence         591-C           2272              0         3
  Valence         592-O           2273              0         1
  Valence         593-H           2274              0         1
  Valence         594-H1          2275              0         1
  Valence         595-H1          2275              0         1
  Valence         596-N           2221              0         3
  Valence         597-CT          2222              0         4
  Valence         598-C           2223              0         3
  Valence         599-O           2224              0         1
  Valence         600-H           2225              0         1
  Valence         601-H1          2226              0         1
  Valence         602-CT          2227              0         4
  Valence         603-CT          2228              0         4
  Valence         604-CT          2229              0         4
  Valence         605-N2          2230              0         3
  Valence         606-CA          2231              0         3
  Valence         607-N2          2232              0         3
  Valence         608-N2          2232              0         3
  Valence         609-HC          2233              0         1
  Valence         610-HC          2233              0         1
  Valence         611-HC          2234              0         1
  Valence         612-HC          2234              0         1
  Valence         613-H1          2235              0         1
  Valence         614-H1          2235              0         1
  Valence         615-H           2236              0         1
  Valence         616-H           2237              0         1
  Valence         617-H           2237              0         1
  Valence         618-H           2237              0         1
  Valence         619-H           2237              0         1
  Valence         620-N           2143              0         3
  Valence         621-CT          2144              0         4
  Valence         622-C           2145              0         3
  Valence         623-O           2146              0         1
  Valence         624-H           2147              0         1
  Valence         625-H1          2148              0         1
  Valence         626-CT          2149              0         4
  Valence         627-C           2150              0         3
  Valence         628-O           2151              0         1
  Valence         629-N           2152              0         3
  Valence         630-HC          2153              0         1
  Valence         631-HC          2153              0         1
  Valence         632-H           2154              0         1
  Valence         633-H           2154              0         1
  Valence         634-N           2252              0         3
  Valence         635-CT          2253              0         4
  Valence         636-C           2254              0         3
  Valence         637-O           2255              0         1
  Valence         638-H           2256              0         1
  Valence         639-H1          2257              0         1
  Valence         640-CT          2258              0         4
  Valence         641-HC          2259              0         1
  Valence         642-HC          2259              0         1
  Valence         643-HC          2259              0         1
  Valence         644-N           2221              0         3
  Valence         645-CT          2222              0         4
  Valence         646-C           2223              0         3
  Valence         647-O           2224              0         1
  Valence         648-H           2225              0         1
  Valence         649-H1          2226              0         1
  Valence         650-CT          2227              0         4
  Valence         651-CT          2228              0         4
  Valence         652-CT          2229              0         4
  Valence         653-N2          2230              0         3
  Valence         654-CA          2231              0         3
  Valence         655-N2          2232              0         3
  Valence         656-N2          2232              0         3
  Valence         657-HC          2233              0         1
  Valence         658-HC          2233              0         1
  Valence         659-HC          2234              0         1
  Valence         660-HC          2234              0         1
  Valence         661-H1          2235              0         1
  Valence         662-H1          2235              0         1
  Valence         663-H           2236              0         1
  Valence         664-H           2237              0         1
  Valence         665-H           2237              0         1
  Valence         666-H           2237              0         1
  Valence         667-H           2237              0         1
  Valence         668-N           2155              0         3
  Valence         669-CT          2156              0         4
  Valence         670-C           2157              0         3
  Valence         671-O           2158              0         1
  Valence         672-H           2159              0         1
  Valence         673-H1          2160              0         1
  Valence         674-CT          2161              0         4
  Valence         675-CA          2162              0         3
  Valence         676-CA          2163              0         3
  Valence         677-CA          2163              0         3
  Valence         678-CA          2164              0         3
  Valence         679-CA          2164              0         3
  Valence         680-CA          2165              0         3
  Valence         681-HC          2166              0         1
  Valence         682-HC          2166              0         1
  Valence         683-HA          2167              0         1
  Valence         684-HA          2167              0         1
  Valence         685-HA          2168              0         1
  Valence         686-HA          2168              0         1
  Valence         687-HA          2169              0         1
  Valence         688-N           2238              0         3
  Valence         689-CT          2239              0         4
  Valence         690-C           2240              0         3
  Valence         691-O           2241              0         1
  Valence         692-H           2242              0         1
  Valence         693-H1          2243              0         1
  Valence         694-CT          2244              0         4
  Valence         695-CT          2245              0         4
  Valence         696-CT          2246              0         4
  Valence         697-CT          2247              0         4
  Valence         698-HC          2248              0         1
  Valence         699-HC          2248              0         1
  Valence         700-HC          2249              0         1
  Valence         701-HC          2250              0         1
  Valence         702-HC          2250              0         1
  Valence         703-HC          2250              0         1
  Valence         704-HC          2251              0         1
  Valence         705-HC          2251              0         1
  Valence         706-HC          2251              0         1
  Valence         707-N           2292              0         3
  Valence         708-CT          2293              0         4
  Valence         709-C           2294              0         3
  Valence         710-O           2295              0         1
  Valence         711-H           2296              0         1
  Valence         712-H1          2297              0         1
  Valence         713-CT          2298              0         4
  Valence         714-CT          2299              0         4
  Valence         715-C           2300              0         3
  Valence         716-O           2301              0         1
  Valence         717-N           2302              0         3
  Valence         718-HC          2303              0         1
  Valence         719-HC          2303              0         1
  Valence         720-HC          2304              0         1
  Valence         721-HC          2304              0         1
  Valence         722-H           2305              0         1
  Valence         723-H           2305              0         1
  Valence         724-N           2270              0         3
  Valence         725-CT          2271              0         4
  Valence         726-C           2272              0         3
  Valence         727-O           2273              0         1
  Valence         728-H           2274              0         1
  Valence         729-H1          2275              0         1
  Valence         730-H1          2275              0         1
  Valence         731-N           2210              0         3
  Valence         732-CT          2211              0         4
  Valence         733-C           2212              0         3
  Valence         734-O           2213              0         1
  Valence         735-H1          2214              0         1
  Valence         736-CT          2215              0         4
  Valence         737-CT          2216              0         4
  Valence         738-CT          2217              0         4
  Valence         739-HC          2218              0         1
  Valence         740-HC          2218              0         1
  Valence         741-HC          2219              0         1
  Valence         742-HC          2219              0         1
  Valence         743-H1          2220              0         1
  Valence         744-H1          2220              0         1
  Valence         745-N           2115              0         3
  Valence         746-CT          2116              0         4
  Valence         747-C           2117              0         3
  Valence         748-O           2118              0         1
  Valence         749-H           2119              0         1
  Valence         750-H1          2120              0         1
  Valence         751-CT          2121              0         4
  Valence         752-CT          2122              0         4
  Valence         753-C           2123              0         3
  Valence         754-O2          2124              0         1
  Valence         755-O2          2124              0         1
  Valence         756-HC          2125              0         1
  Valence         757-HC          2125              0         1
  Valence         758-HC          2126              0         1
  Valence         759-HC          2126              0         1
  Valence         760-N           2188              0         3
  Valence         761-CT          2189              0         4
  Valence         762-C           2190              0         3
  Valence         763-O           2191              0         1
  Valence         764-H           2192              0         1
  Valence         765-H1          2193              0         1
  Valence         766-CT          2194              0         4
  Valence         767-OH          2195              0         2
  Valence         768-CT          2196              0         4
  Valence         769-H1          2197              0         1
  Valence         770-HO          2198              0         1
  Valence         771-HC          2199              0         1
  Valence         772-HC          2199              0         1
  Valence         773-HC          2199              0         1
  Valence         774-N           2200              0         3
  Valence         775-CT          2201              0         4
  Valence         776-C           2202              0         3
  Valence         777-O           2203              0         1
  Valence         778-H           2204              0         1
  Valence         779-H1          2205              0         1
  Valence         780-CT          2206              0         4
  Valence         781-C           2207              0         3
  Valence         782-O2          2208              0         1
  Valence         783-O2          2208              0         1
  Valence         784-HC          2209              0         1
  Valence         785-HC          2209              0         1
  Valence         786-N           2292              0         3
  Valence         787-CT          2293              0         4
  Valence         788-C           2294              0         3
  Valence         789-O           2295              0         1
  Valence         790-H           2296              0         1
  Valence         791-H1          2297              0         1
  Valence         792-CT          2298              0         4
  Valence         793-CT          2299              0         4
  Valence         794-C           2300              0         3
  Valence         795-O           2301              0         1
  Valence         796-N           2302              0         3
  Valence         797-HC          2303              0         1
  Valence         798-HC          2303              0         1
  Valence         799-HC          2304              0         1
  Valence         800-HC          2304              0         1
  Valence         801-H           2305              0         1
  Valence         802-H           2305              0         1
  Valence         803-N           2252              0         3
  Valence         804-CT          2253              0         4
  Valence         805-C           2254              0         3
  Valence         806-O           2255              0         1
  Valence         807-H           2256              0         1
  Valence         808-H1          2257              0         1
  Valence         809-CT          2258              0         4
  Valence         810-HC          2259              0         1
  Valence         811-HC          2259              0         1
  Valence         812-HC          2259              0         1
  Valence         813-N           2188              0         3
  Valence         814-CT          2189              0         4
  Valence         815-C           2190              0         3
  Valence         816-O           2191              0         1
  Valence         817-H           2192              0         1
  Valence         818-H1          2193              0         1
  Valence         819-CT          2194              0         4
  Valence         820-OH          2195              0         2
  Valence         821-CT          2196              0         4
  Valence         822-H1          2197              0         1
  Valence         823-HO          2198              0         1
  Valence         824-HC          2199              0         1
  Valence         825-HC          2199              0         1
  Valence         826-HC          2199              0         1
  Valence         827-N           2170              0         3
  Valence         828-CT          2171              0         4
  Valence         829-C           2172              0         3
  Valence         830-O           2173              0         1
  Valence         831-H           2174              0         1
  Valence         832-H1          2175              0         1
  Valence         833-CT          2176              0         4
  Valence         834-CT          2177              0         4
  Valence         835-CT          2178              0         4
  Valence         836-HC          2179              0         1
  Valence         837-HC          2180              0         1
  Valence         838-HC          2180              0         1
  Valence         839-HC          2180              0         1
  Valence         840-HC          2181              0         1
  Valence         841-HC          2181              0         1
  Valence         842-HC          2181              0         1
  Valence         843-N           2292              0         3
  Valence         844-CT          2293              0         4
  Valence         845-C           2294              0         3
  Valence         846-O           2295              0         1
  Valence         847-H           2296              0         1
  Valence         848-H1          2297              0         1
  Valence         849-CT          2298              0         4
  Valence         850-CT          2299              0         4
  Valence         851-C           2300              0         3
  Valence         852-O           2301              0         1
  Valence         853-N           2302              0         3
  Valence         854-HC          2303              0         1
  Valence         855-HC          2303              0         1
  Valence         856-HC          2304              0         1
  Valence         857-HC          2304              0         1
  Valence         858-H           2305              0         1
  Valence         859-H           2305              0         1
  Valence         860-N           2127              0         3
  Valence         861-CT          2128              0         4
  Valence         862-C           2129              0         3
  Valence         863-O           2130              0         1
  Valence         864-H           2131              0         1
  Valence         865-H1          2132              0         1
  Valence         866-CT          2133              0         4
  Valence         867-CT          2134              0         4
  Valence         868-CT          2135              0         4
  Valence         869-CT          2136              0         4
  Valence         870-N3          2137              0         4
  Valence         871-HC          2138              0         1
  Valence         872-HC          2138              0         1
  Valence         873-HC          2139              0         1
  Valence         874-HC          2139              0         1
  Valence         875-HC          2140              0         1
  Valence         876-HC          2140              0         1
  Valence         877-HP          2141              0         1
  Valence         878-HP          2141              0         1
  Valence         879-H           2142              0         1
  Valence         880-H           2142              0         1
  Valence         881-H           2142              0         1
  Valence         882-N           2182              0         3
  Valence         883-CT          2183              0         4
  Valence         884-C           2184              0         3
  Valence         885-O           2185              0         1
  Valence         886-H           2186              0         1
  Valence         887-H1          2187              0         1
  Valence         888-CT          2107              0         4
  Valence         889-CT          2108              0         4
  Valence         890-CT          2109              0         4
  Valence         891-CT          2110              0         4
  Valence         892-HC          2111              0         1
  Valence         893-HC          2112              0         1
  Valence         894-HC          2112              0         1
  Valence         895-HC          2113              0         1
  Valence         896-HC          2113              0         1
  Valence         897-HC          2113              0         1
  Valence         898-HC          2114              0         1
  Valence         899-HC          2114              0         1
  Valence         900-HC          2114              0         1
  Valence         901-N           2221              0         3
  Valence         902-CT          2222              0         4
  Valence         903-C           2223              0         3
  Valence         904-O           2224              0         1
  Valence         905-H           2225              0         1
  Valence         906-H1          2226              0         1
  Valence         907-CT          2227              0         4
  Valence         908-CT          2228              0         4
  Valence         909-CT          2229              0         4
  Valence         910-N2          2230              0         3
  Valence         911-CA          2231              0         3
  Valence         912-N2          2232              0         3
  Valence         913-N2          2232              0         3
  Valence         914-HC          2233              0         1
  Valence         915-HC          2233              0         1
  Valence         916-HC          2234              0         1
  Valence         917-HC          2234              0         1
  Valence         918-H1          2235              0         1
  Valence         919-H1          2235              0         1
  Valence         920-H           2236              0         1
  Valence         921-H           2237              0         1
  Valence         922-H           2237              0         1
  Valence         923-H           2237              0         1
  Valence         924-H           2237              0         1
  Valence         925-N           2200              0         3
  Valence         926-CT          2201              0         4
  Valence         927-C           2202              0         3
  Valence         928-O           2203              0         1
  Valence         929-H           2204              0         1
  Valence         930-H1          2205              0         1
  Valence         931-CT          2206              0         4
  Valence         932-C           2207              0         3
  Valence         933-O2          2208              0         1
  Valence         934-O2          2208              0         1
  Valence         935-HC          2209              0         1
  Valence         936-HC          2209              0         1
  Valence         937-N           2252              0         3
  Valence         938-CT          2253              0         4
  Valence         939-C           2254              0         3
  Valence         940-O           2255              0         1
  Valence         941-H           2256              0         1
  Valence         942-H1          2257              0         1
  Valence         943-CT          2258              0         4
  Valence         944-HC          2259              0         1
  Valence         945-HC          2259              0         1
  Valence         946-HC          2259              0         1
  Valence         947-N           2182              0         3
  Valence         948-CT          2183              0         4
  Valence         949-C           2184              0         3
  Valence         950-O           2185              0         1
  Valence         951-H           2186              0         1
  Valence         952-H1          2187              0         1
  Valence         953-CT          2107              0         4
  Valence         954-CT          2108              0         4
  Valence         955-CT          2109              0         4
  Valence         956-CT          2110              0         4
  Valence         957-HC          2111              0         1
  Valence         958-HC          2112              0         1
  Valence         959-HC          2112              0         1
  Valence         960-HC          2113              0         1
  Valence         961-HC          2113              0         1
  Valence         962-HC          2113              0         1
  Valence         963-HC          2114              0         1
  Valence         964-HC          2114              0         1
  Valence         965-HC          2114              0         1
  Valence         966-N           2221              0         3
  Valence         967-CT          2222              0         4
  Valence         968-C           2223              0         3
  Valence         969-O           2224              0         1
  Valence         970-H           2225              0         1
  Valence         971-H1          2226              0         1
  Valence         972-CT          2227              0         4
  Valence         973-CT          2228              0         4
  Valence         974-CT          2229              0         4
  Valence         975-N2          2230              0         3
  Valence         976-CA          2231              0         3
  Valence         977-N2          2232              0         3
  Valence         978-N2          2232              0         3
  Valence         979-HC          2233              0         1
  Valence         980-HC          2233              0         1
  Valence         981-HC          2234              0         1
  Valence         982-HC          2234              0         1
  Valence         983-H1          2235              0         1
  Valence         984-H1          2235              0         1
  Valence         985-H           2236              0         1
  Valence         986-H           2237              0         1
  Valence         987-H           2237              0         1
  Valence         988-H           2237              0         1
  Valence         989-H           2237              0         1
  Valence         990-N           2200              0         3
  Valence         991-CT          2201              0         4
  Valence         992-C           2202              0         3
  Valence         993-O           2203              0         1
  Valence         994-H           2204              0         1
  Valence         995-H1          2205              0         1
  Valence         996-CT          2206              0         4
  Valence         997-C           2207              0         3
  Valence         998-O2          2208              0         1
  Valence         999-O2          2208              0         1
  Valence        1000-HC          2209              0         1
  Valence        1001-HC          2209              0         1
  Valence        1002-N           2292              0         3
  Valence        1003-CT          2293              0         4
  Valence        1004-C           2294              0         3
  Valence        1005-O           2295              0         1
  Valence        1006-H           2296              0         1
  Valence        1007-H1          2297              0         1
  Valence        1008-CT          2298              0         4
  Valence        1009-CT          2299              0         4
  Valence        1010-C           2300              0         3
  Valence        1011-O           2301              0         1
  Valence        1012-N           2302              0         3
  Valence        1013-HC          2303              0         1
  Valence        1014-HC          2303              0         1
  Valence        1015-HC          2304              0         1
  Valence        1016-HC          2304              0         1
  Valence        1017-H           2305              0         1
  Valence        1018-H           2305              0         1
  Valence        1019-N           2221              0         3
  Valence        1020-CT          2222              0         4
  Valence        1021-C           2223              0         3
  Valence        1022-O           2224              0         1
  Valence        1023-H           2225              0         1
  Valence        1024-H1          2226              0         1
  Valence        1025-CT          2227              0         4
  Valence        1026-CT          2228              0         4
  Valence        1027-CT          2229              0         4
  Valence        1028-N2          2230              0         3
  Valence        1029-CA          2231              0         3
  Valence        1030-N2          2232              0         3
  Valence        1031-N2          2232              0         3
  Valence        1032-HC          2233              0         1
  Valence        1033-HC          2233              0         1
  Valence        1034-HC          2234              0         1
  Valence        1035-HC          2234              0         1
  Valence        1036-H1          2235              0         1
  Valence        1037-H1          2235              0         1
  Valence        1038-H           2236              0         1
  Valence        1039-H           2237              0         1
  Valence        1040-H           2237              0         1
  Valence        1041-H           2237              0         1
  Valence        1042-H           2237              0         1
  Valence        1043-N           2115              0         3
  Valence        1044-CT          2116              0         4
  Valence        1045-C           2117              0         3
  Valence        1046-O           2118              0         1
  Valence        1047-H           2119              0         1
  Valence        1048-H1          2120              0         1
  Valence        1049-CT          2121              0         4
  Valence        1050-CT          2122              0         4
  Valence        1051-C           2123              0         3
  Valence        1052-O2          2124              0         1
  Valence        1053-O2          2124              0         1
  Valence        1054-HC          2125              0         1
  Valence        1055-HC          2125              0         1
  Valence        1056-HC          2126              0         1
  Valence        1057-HC          2126              0         1
  Valence        1058-N           2188              0         3
  Valence        1059-CT          2189              0         4
  Valence        1060-C           2190              0         3
  Valence        1061-O           2191              0         1
  Valence        1062-H           2192              0         1
  Valence        1063-H1          2193              0         1
  Valence        1064-CT          2194              0         4
  Valence        1065-OH          2195              0         2
  Valence        1066-CT          2196              0         4
  Valence        1067-H1          2197              0         1
  Valence        1068-HO          2198              0         1
  Valence        1069-HC          2199              0         1
  Valence        1070-HC          2199              0         1
  Valence        1071-HC          2199              0         1
  Valence        1072-N           2188              0         3
  Valence        1073-CT          2189              0         4
  Valence        1074-C           2190              0         3
  Valence        1075-O           2191              0         1
  Valence        1076-H           2192              0         1
  Valence        1077-H1          2193              0         1
  Valence        1078-CT          2194              0         4
  Valence        1079-OH          2195              0         2
  Valence        1080-CT          2196              0         4
  Valence        1081-H1          2197              0         1
  Valence        1082-HO          2198              0         1
  Valence        1083-HC          2199              0         1
  Valence        1084-HC          2199              0         1
  Valence        1085-HC          2199              0         1
  Valence        1086-N           2170              0         3
  Valence        1087-CT          2171              0         4
  Valence        1088-C           2172              0         3
  Valence        1089-O           2173              0         1
  Valence        1090-H           2174              0         1
  Valence        1091-H1          2175              0         1
  Valence        1092-CT          2176              0         4
  Valence        1093-CT          2177              0         4
  Valence        1094-CT          2178              0         4
  Valence        1095-HC          2179              0         1
  Valence        1096-HC          2180              0         1
  Valence        1097-HC          2180              0         1
  Valence        1098-HC          2180              0         1
  Valence        1099-HC          2181              0         1
  Valence        1100-HC          2181              0         1
  Valence        1101-HC          2181              0         1
  Valence        1102-N           2292              0         3
  Valence        1103-CT          2293              0         4
  Valence        1104-C           2294              0         3
  Valence        1105-O           2295              0         1
  Valence        1106-H           2296              0         1
  Valence        1107-H1          2297              0         1
  Valence        1108-CT          2298              0         4
  Valence        1109-CT          2299              0         4
  Valence        1110-C           2300              0         3
  Valence        1111-O           2301              0         1
  Valence        1112-N           2302              0         3
  Valence        1113-HC          2303              0         1
  Valence        1114-HC          2303              0         1
  Valence        1115-HC          2304              0         1
  Valence        1116-HC          2304              0         1
  Valence        1117-H           2305              0         1
  Valence        1118-H           2305              0         1
  Valence        1119-N           2238              0         3
  Valence        1120-CT          2239              0         4
  Valence        1121-C           2240              0         3
  Valence        1122-O           2241              0         1
  Valence        1123-H           2242              0         1
  Valence        1124-H1          2243              0         1
  Valence        1125-CT          2244              0         4
  Valence        1126-CT          2245              0         4
  Valence        1127-CT          2246              0         4
  Valence        1128-CT          2247              0         4
  Valence        1129-HC          2248              0         1
  Valence        1130-HC          2248              0         1
  Valence        1131-HC          2249              0         1
  Valence        1132-HC          2250              0         1
  Valence        1133-HC          2250              0         1
  Valence        1134-HC          2250              0         1
  Valence        1135-HC          2251              0         1
  Valence        1136-HC          2251              0         1
  Valence        1137-HC          2251              0         1
  Valence        1138-N           2182              0         3
  Valence        1139-CT          2183              0         4
  Valence        1140-C           2184              0         3
  Valence        1141-O           2185              0         1
  Valence        1142-H           2186              0         1
  Valence        1143-H1          2187              0         1
  Valence        1144-CT          2107              0         4
  Valence        1145-CT          2108              0         4
  Valence        1146-CT          2109              0         4
  Valence        1147-CT          2110              0         4
  Valence        1148-HC          2111              0         1
  Valence        1149-HC          2112              0         1
  Valence        1150-HC          2112              0         1
  Valence        1151-HC          2113              0         1
  Valence        1152-HC          2113              0         1
  Valence        1153-HC          2113              0         1
  Valence        1154-HC          2114              0         1
  Valence        1155-HC          2114              0         1
  Valence        1156-HC          2114              0         1
  Valence        1157-N           2143              0         3
  Valence        1158-CT          2144              0         4
  Valence        1159-C           2145              0         3
  Valence        1160-O           2146              0         1
  Valence        1161-H           2147              0         1
  Valence        1162-H1          2148              0         1
  Valence        1163-CT          2149              0         4
  Valence        1164-C           2150              0         3
  Valence        1165-O           2151              0         1
  Valence        1166-N           2152              0         3
  Valence        1167-HC          2153              0         1
  Valence        1168-HC          2153              0         1
  Valence        1169-H           2154              0         1
  Valence        1170-H           2154              0         1
  Valence        1171-N           2276              0         3
  Valence        1172-CT          2277              0         4
  Valence        1173-C           2278              0         3
  Valence        1174-O           2279              0         1
  Valence        1175-H           2280              0         1
  Valence        1176-H1          2281              0         1
  Valence        1177-CT          2282              0         4
  Valence        1178-CA          2283              0         3
  Valence        1179-CA          2284              0         3
  Valence        1180-CA          2284              0         3
  Valence        1181-CA          2285              0         3
  Valence        1182-CA          2285              0         3
  Valence        1183-CA          2286              0         3
  Valence        1184-OH          2287              0         2
  Valence        1185-HC          2288              0         1
  Valence        1186-HC          2288              0         1
  Valence        1187-HA          2289              0         1
  Valence        1188-HA          2289              0         1
  Valence        1189-HA          2290              0         1
  Valence        1190-HA          2290              0         1
  Valence        1191-HO          2291              0         1
  Valence        1192-N           2188              0         3
  Valence        1193-CT          2189              0         4
  Valence        1194-C           2190              0         3
  Valence        1195-O           2191              0         1
  Valence        1196-H           2192              0         1
  Valence        1197-H1          2193              0         1
  Valence        1198-CT          2194              0         4
  Valence        1199-OH          2195              0         2
  Valence        1200-CT          2196              0         4
  Valence        1201-H1          2197              0         1
  Valence        1202-HO          2198              0         1
  Valence        1203-HC          2199              0         1
  Valence        1204-HC          2199              0         1
  Valence        1205-HC          2199              0         1
  Valence        1206-N           2127              0         3
  Valence        1207-CT          2128              0         4
  Valence        1208-C           2129              0         3
  Valence        1209-O           2130              0         1
  Valence        1210-H           2131              0         1
  Valence        1211-H1          2132              0         1
  Valence        1212-CT          2133              0         4
  Valence        1213-CT          2134              0         4
  Valence        1214-CT          2135              0         4
  Valence        1215-CT          2136              0         4
  Valence        1216-N3          2137              0         4
  Valence        1217-HC          2138              0         1
  Valence        1218-HC          2138              0         1
  Valence        1219-HC          2139              0         1
  Valence        1220-HC          2139              0         1
  Valence        1221-HC          2140              0         1
  Valence        1222-HC          2140              0         1
  Valence        1223-HP          2141              0         1
  Valence        1224-HP          2141              0         1
  Valence        1225-H           2142              0         1
  Valence        1226-H           2142              0         1
  Valence        1227-H           2142              0         1
  Valence        1228-N           2260              0         3
  Valence        1229-CT          2261              0         4
  Valence        1230-C           2262              0         3
  Valence        1231-O           2263              0         1
  Valence        1232-H           2264              0         1
  Valence        1233-H1          2265              0         1
  Valence        1234-CT          2266              0         4
  Valence        1235-OH          2267              0         2
  Valence        1236-H1          2268              0         1
  Valence        1237-H1          2268              0         1
  Valence        1238-HO          2269              0         1
  Valence        1239-N           2270              0         3
  Valence        1240-CT          2271              0         4
  Valence        1241-C           2272              0         3
  Valence        1242-O           2273              0         1
  Valence        1243-H           2274              0         1
  Valence        1244-H1          2275              0         1
  Valence        1245-H1          2275              0         1
  Valence        1246-N           2127              0         3
  Valence        1247-CT          2128              0         4
  Valence        1248-C           2129              0         3
  Valence        1249-O           2130              0         1
  Valence        1250-H           2131              0         1
  Valence        1251-H1          2132              0         1
  Valence        1252-CT          2133              0         4
  Valence        1253-CT          2134              0         4
  Valence        1254-CT          2135              0         4
  Valence        1255-CT          2136              0         4
  Valence        1256-N3          2137              0         4
  Valence        1257-HC          2138              0         1
  Valence        1258-HC          2138              0         1
  Valence        1259-HC          2139              0         1
  Valence        1260-HC          2139              0         1
  Valence        1261-HC          2140              0         1
  Valence        1262-HC          2140              0         1
  Valence        1263-HP          2141              0         1
  Valence        1264-HP          2141              0         1
  Valence        1265-H           2142              0         1
  Valence        1266-H           2142              0         1
  Valence        1267-H           2142              0         1
  Valence        1268-N           2127              0         3
  Valence        1269-CT          2128              0         4
  Valence        1270-C           2129              0         3
  Valence        1271-O           2130              0         1
  Valence        1272-H           2131              0         1
  Valence        1273-H1          2132              0         1
  Valence        1274-CT          2133              0         4
  Valence        1275-CT          2134              0         4
  Valence        1276-CT          2135              0         4
  Valence        1277-CT          2136              0         4
  Valence        1278-N3          2137              0         4
  Valence        1279-HC          2138              0         1
  Valence        1280-HC          2138              0         1
  Valence        1281-HC          2139              0         1
  Valence        1282-HC          2139              0         1
  Valence        1283-HC          2140              0         1
  Valence        1284-HC          2140              0         1
  Valence        1285-HP          2141              0         1
  Valence        1286-HP          2141              0         1
  Valence        1287-H           2142              0         1
  Valence        1288-H           2142              0         1
  Valence        1289-H           2142              0         1
  Valence        1290-N           2155              0         3
  Valence        1291-CT          2156              0         4
  Valence        1292-C           2157              0         3
  Valence        1293-O           2158              0         1
  Valence        1294-H           2159              0         1
  Valence        1295-H1          2160              0         1
  Valence        1296-CT          2161              0         4
  Valence        1297-CA          2162              0         3
  Valence        1298-CA          2163              0         3
  Valence        1299-CA          2163              0         3
  Valence        1300-CA          2164              0         3
  Valence        1301-CA          2164              0         3
  Valence        1302-CA          2165              0         3
  Valence        1303-HC          2166              0         1
  Valence        1304-HC          2166              0         1
  Valence        1305-HA          2167              0         1
  Valence        1306-HA          2167              0         1
  Valence        1307-HA          2168              0         1
  Valence        1308-HA          2168              0         1
  Valence        1309-HA          2169              0         1
  Valence        1310-N           2306              0         3
  Valence        1311-CT          2307              0         4
  Valence        1312-C           2308              0         3
  Valence        1313-O           2309              0         1
  Valence        1314-H           2310              0         1
  Valence        1315-H1          2311              0         1
  Valence        1316-CT          2312              0         4
  Valence        1317-C*          2313              0         3
  Valence        1318-CW          2314              0         3
  Valence        1319-CB          2315              0         3
  Valence        1320-NA          2316              0         3
  Valence        1321-CN          2317              0         3
  Valence        1322-CA          2318              0         3
  Valence        1323-CA          2319              0         3
  Valence        1324-CA          2320              0         3
  Valence        1325-CA          2321              0         3
  Valence        1326-HC          2322              0         1
  Valence        1327-HC          2322              0         1
  Valence        1328-H4          2323              0         1
  Valence        1329-H           2324              0         1
  Valence        1330-HA          2325              0         1
  Valence        1331-HA          2326              0         1
  Valence        1332-HA          2327              0         1
  Valence        1333-HA          2328              0         1
  Valence        1334-N           2143              0         3
  Valence        1335-CT          2144              0         4
  Valence        1336-C           2145              0         3
  Valence        1337-O           2146              0         1
  Valence        1338-H           2147              0         1
  Valence        1339-H1          2148              0         1
  Valence        1340-CT          2149              0         4
  Valence        1341-C           2150              0         3
  Valence        1342-O           2151              0         1
  Valence        1343-N           2152              0         3
  Valence        1344-HC          2153              0         1
  Valence        1345-HC          2153              0         1
  Valence        1346-H           2154              0         1
  Valence        1347-H           2154              0         1
  Valence        1348-N           2238              0         3
  Valence        1349-CT          2239              0         4
  Valence        1350-C           2240              0         3
  Valence        1351-O           2241              0         1
  Valence        1352-H           2242              0         1
  Valence        1353-H1          2243              0         1
  Valence        1354-CT          2244              0         4
  Valence        1355-CT          2245              0         4
  Valence        1356-CT          2246              0         4
  Valence        1357-CT          2247              0         4
  Valence        1358-HC          2248              0         1
  Valence        1359-HC          2248              0         1
  Valence        1360-HC          2249              0         1
  Valence        1361-HC          2250              0         1
  Valence        1362-HC          2250              0         1
  Valence        1363-HC          2250              0         1
  Valence        1364-HC          2251              0         1
  Valence        1365-HC          2251              0         1
  Valence        1366-HC          2251              0         1
  Valence        1367-N           2238              0         3
  Valence        1368-CT          2239              0         4
  Valence        1369-C           2240              0         3
  Valence        1370-O           2241              0         1
  Valence        1371-H           2242              0         1
  Valence        1372-H1          2243              0         1
  Valence        1373-CT          2244              0         4
  Valence        1374-CT          2245              0         4
  Valence        1375-CT          2246              0         4
  Valence        1376-CT          2247              0         4
  Valence        1377-HC          2248              0         1
  Valence        1378-HC          2248              0         1
  Valence        1379-HC          2249              0         1
  Valence        1380-HC          2250              0         1
  Valence        1381-HC          2250              0         1
  Valence        1382-HC          2250              0         1
  Valence        1383-HC          2251              0         1
  Valence        1384-HC          2251              0         1
  Valence        1385-HC          2251              0         1
  Valence        1386-N           2329              0         3
  Valence        1387-CT          2330              0         4
  Valence        1388-C           2331              0         3
  Valence        1389-O           2332              0         1
  Valence        1390-H           2333              0         1
  Valence        1391-H1          2334              0         1
  Valence        1392-CT          2335              0         4
  Valence        1393-CC          2336              0         3
  Valence        1394-NB          2337              0         2
  Valence        1395-CW          2338              0         3
  Valence        1396-CR          2339              0         3
  Valence        1397-NA          2340              0         3
  Valence        1398-HC          2341              0         1
  Valence        1399-HC          2341              0         1
  Valence        1400-H4          2342              0         1
  Valence        1401-H5          2343              0         1
  Valence        1402-H           2344              0         1
  Valence        1403-N           2238              0         3
  Valence        1404-CT          2239              0         4
  Valence        1405-C           2240              0         3
  Valence        1406-O           2241              0         1
  Valence        1407-H           2242              0         1
  Valence        1408-H1          2243              0         1
  Valence        1409-CT          2244              0         4
  Valence        1410-CT          2245              0         4
  Valence        1411-CT          2246              0         4
  Valence        1412-CT          2247              0         4
  Valence        1413-HC          2248              0         1
  Valence        1414-HC          2248              0         1
  Valence        1415-HC          2249              0         1
  Valence        1416-HC          2250              0         1
  Valence        1417-HC          2250              0         1
  Valence        1418-HC          2250              0         1
  Valence        1419-HC          2251              0         1
  Valence        1420-HC          2251              0         1
  Valence        1421-HC          2251              0         1
  Valence        1422-N           2292              0         3
  Valence        1423-CT          2293              0         4
  Valence        1424-C           2294              0         3
  Valence        1425-O           2295              0         1
  Valence        1426-H           2296              0         1
  Valence        1427-H1          2297              0         1
  Valence        1428-CT          2298              0         4
  Valence        1429-CT          2299              0         4
  Valence        1430-C           2300              0         3
  Valence        1431-O           2301              0         1
  Valence        1432-N           2302              0         3
  Valence        1433-HC          2303              0         1
  Valence        1434-HC          2303              0         1
  Valence        1435-HC          2304              0         1
  Valence        1436-HC          2304              0         1
  Valence        1437-H           2305              0         1
  Valence        1438-H           2305              0         1
  Valence        1439-N           2210              0         3
  Valence        1440-CT          2211              0         4
  Valence        1441-C           2212              0         3
  Valence        1442-O           2213              0         1
  Valence        1443-H1          2214              0         1
  Valence        1444-CT          2215              0         4
  Valence        1445-CT          2216              0         4
  Valence        1446-CT          2217              0         4
  Valence        1447-HC          2218              0         1
  Valence        1448-HC          2218              0         1
  Valence        1449-HC          2219              0         1
  Valence        1450-HC          2219              0         1
  Valence        1451-H1          2220              0         1
  Valence        1452-H1          2220              0         1
  Valence        1453-N           2170              0         3
  Valence        1454-CT          2171              0         4
  Valence        1455-C           2172              0         3
  Valence        1456-O           2173              0         1
  Valence        1457-H           2174              0         1
  Valence        1458-H1          2175              0         1
  Valence        1459-CT          2176              0         4
  Valence        1460-CT          2177              0         4
  Valence        1461-CT          2178              0         4
  Valence        1462-HC          2179              0         1
  Valence        1463-HC          2180              0         1
  Valence        1464-HC          2180              0         1
  Valence        1465-HC          2180              0         1
  Valence        1466-HC          2181              0         1
  Valence        1467-HC          2181              0         1
  Valence        1468-HC          2181              0         1
  Valence        1469-N           2221              0         3
  Valence        1470-CT          2222              0         4
  Valence        1471-C           2223              0         3
  Valence        1472-O           2224              0         1
  Valence        1473-H           2225              0         1
  Valence        1474-H1          2226              0         1
  Valence        1475-CT          2227              0         4
  Valence        1476-CT          2228              0         4
  Valence        1477-CT          2229              0         4
  Valence        1478-N2          2230              0         3
  Valence        1479-CA          2231              0         3
  Valence        1480-N2          2232              0         3
  Valence        1481-N2          2232              0         3
  Valence        1482-HC          2233              0         1
  Valence        1483-HC          2233              0         1
  Valence        1484-HC          2234              0         1
  Valence        1485-HC          2234              0         1
  Valence        1486-H1          2235              0         1
  Valence        1487-H1          2235              0         1
  Valence        1488-H           2236              0         1
  Valence        1489-H           2237              0         1
  Valence        1490-H           2237              0         1
  Valence        1491-H           2237              0         1
  Valence        1492-H           2237              0         1
  Valence        1493-N           2200              0         3
  Valence        1494-CT          2201              0         4
  Valence        1495-C           2202              0         3
  Valence        1496-O           2203              0         1
  Valence        1497-H           2204              0         1
  Valence        1498-H1          2205              0         1
  Valence        1499-CT          2206              0         4
  Valence        1500-C           2207              0         3
  Valence        1501-O2          2208              0         1
  Valence        1502-O2          2208              0         1
  Valence        1503-HC          2209              0         1
  Valence        1504-HC          2209              0         1
  Valence        1505-N           2292              0         3
  Valence        1506-CT          2293              0         4
  Valence        1507-C           2294              0         3
  Valence        1508-O           2295              0         1
  Valence        1509-H           2296              0         1
  Valence        1510-H1          2297              0         1
  Valence        1511-CT          2298              0         4
  Valence        1512-CT          2299              0         4
  Valence        1513-C           2300              0         3
  Valence        1514-O           2301              0         1
  Valence        1515-N           2302              0         3
  Valence        1516-HC          2303              0         1
  Valence        1517-HC          2303              0         1
  Valence        1518-HC          2304              0         1
  Valence        1519-HC          2304              0         1
  Valence        1520-H           2305              0         1
  Valence        1521-H           2305              0         1
  Valence        1522-N           2127              0         3
  Valence        1523-CT          2128              0         4
  Valence        1524-C           2129              0         3
  Valence        1525-O           2130              0         1
  Valence        1526-H           2131              0         1
  Valence        1527-H1          2132              0         1
  Valence        1528-CT          2133              0         4
  Valence        1529-CT          2134              0         4
  Valence        1530-CT          2135              0         4
  Valence        1531-CT          2136              0         4
  Valence        1532-N3          2137              0         4
  Valence        1533-HC          2138              0         1
  Valence        1534-HC          2138              0         1
  Valence        1535-HC          2139              0         1
  Valence        1536-HC          2139              0         1
  Valence        1537-HC          2140              0         1
  Valence        1538-HC          2140              0         1
  Valence        1539-HP          2141              0         1
  Valence        1540-HP          2141              0         1
  Valence        1541-H           2142              0         1
  Valence        1542-H           2142              0         1
  Valence        1543-H           2142              0         1
  Valence        1544-N           2270              0         3
  Valence        1545-CT          2271              0         4
  Valence        1546-C           2272              0         3
  Valence        1547-O           2273              0         1
  Valence        1548-H           2274              0         1
  Valence        1549-H1          2275              0         1
  Valence        1550-H1          2275              0         1
  Valence        1551-N           2115              0         3
  Valence        1552-CT          2116              0         4
  Valence        1553-C           2117              0         3
  Valence        1554-O           2118              0         1
  Valence        1555-H           2119              0         1
  Valence        1556-H1          2120              0         1
  Valence        1557-CT          2121              0         4
  Valence        1558-CT          2122              0         4
  Valence        1559-C           2123              0         3
  Valence        1560-O2          2124              0         1
  Valence        1561-O2          2124              0         1
  Valence        1562-HC          2125              0         1
  Valence        1563-HC          2125              0         1
  Valence        1564-HC          2126              0         1
  Valence        1565-HC          2126              0         1
  Valence        1566-N           2238              0         3
  Valence        1567-CT          2239              0         4
  Valence        1568-C           2240              0         3
  Valence        1569-O           2241              0         1
  Valence        1570-H           2242              0         1
  Valence        1571-H1          2243              0         1
  Valence        1572-CT          2244              0         4
  Valence        1573-CT          2245              0         4
  Valence        1574-CT          2246              0         4
  Valence        1575-CT          2247              0         4
  Valence        1576-HC          2248              0         1
  Valence        1577-HC          2248              0         1
  Valence        1578-HC          2249              0         1
  Valence        1579-HC          2250              0         1
  Valence        1580-HC          2250              0         1
  Valence        1581-HC          2250              0         1
  Valence        1582-HC          2251              0         1
  Valence        1583-HC          2251              0         1
  Valence        1584-HC          2251              0         1
  Valence        1585-N           2292              0         3
  Valence        1586-CT          2293              0         4
  Valence        1587-C           2294              0         3
  Valence        1588-O           2295              0         1
  Valence        1589-H           2296              0         1
  Valence        1590-H1          2297              0         1
  Valence        1591-CT          2298              0         4
  Valence        1592-CT          2299              0         4
  Valence        1593-C           2300              0         3
  Valence        1594-O           2301              0         1
  Valence        1595-N           2302              0         3
  Valence        1596-HC          2303              0         1
  Valence        1597-HC          2303              0         1
  Valence        1598-HC          2304              0         1
  Valence        1599-HC          2304              0         1
  Valence        1600-H           2305              0         1
  Valence        1601-H           2305              0         1
  Valence        1602-N           2276              0         3
  Valence        1603-CT          2277              0         4
  Valence        1604-C           2278              0         3
  Valence        1605-O           2279              0         1
  Valence        1606-H           2280              0         1
  Valence        1607-H1          2281              0         1
  Valence        1608-CT          2282              0         4
  Valence        1609-CA          2283              0         3
  Valence        1610-CA          2284              0         3
  Valence        1611-CA          2284              0         3
  Valence        1612-CA          2285              0         3
  Valence        1613-CA          2285              0         3
  Valence        1614-CA          2286              0         3
  Valence        1615-OH          2287              0         2
  Valence        1616-HC          2288              0         1
  Valence        1617-HC          2288              0         1
  Valence        1618-HA          2289              0         1
  Valence        1619-HA          2289              0         1
  Valence        1620-HA          2290              0         1
  Valence        1621-HA          2290              0         1
  Valence        1622-HO          2291              0         1
  Valence        1623-N           2155              0         3
  Valence        1624-CT          2156              0         4
  Valence        1625-C           2157              0         3
  Valence        1626-O           2158              0         1
  Valence        1627-H           2159              0         1
  Valence        1628-H1          2160              0         1
  Valence        1629-CT          2161              0         4
  Valence        1630-CA          2162              0         3
  Valence        1631-CA          2163              0         3
  Valence        1632-CA          2163              0         3
  Valence        1633-CA          2164              0         3
  Valence        1634-CA          2164              0         3
  Valence        1635-CA          2165              0         3
  Valence        1636-HC          2166              0         1
  Valence        1637-HC          2166              0         1
  Valence        1638-HA          2167              0         1
  Valence        1639-HA          2167              0         1
  Valence        1640-HA          2168              0         1
  Valence        1641-HA          2168              0         1
  Valence        1642-HA          2169              0         1
  Valence        1643-N           2182              0         3
  Valence        1644-CT          2183              0         4
  Valence        1645-C           2184              0         3
  Valence        1646-O           2185              0         1
  Valence        1647-H           2186              0         1
  Valence        1648-H1          2187              0         1
  Valence        1649-CT          2107              0         4
  Valence        1650-CT          2108              0         4
  Valence        1651-CT          2109              0         4
  Valence        1652-CT          2110              0         4
  Valence        1653-HC          2111              0         1
  Valence        1654-HC          2112              0         1
  Valence        1655-HC          2112              0         1
  Valence        1656-HC          2113              0         1
  Valence        1657-HC          2113              0         1
  Valence        1658-HC          2113              0         1
  Valence        1659-HC          2114              0         1
  Valence        1660-HC          2114              0         1
  Valence        1661-HC          2114              0         1
  Valence        1662-N           2270              0         3
  Valence        1663-CT          2271              0         4
  Valence        1664-C           2272              0         3
  Valence        1665-O           2273              0         1
  Valence        1666-H           2274              0         1
  Valence        1667-H1          2275              0         1
  Valence        1668-H1          2275              0         1
  Valence        1669-N           2170              0         3
  Valence        1670-CT          2171              0         4
  Valence        1671-C           2172              0         3
  Valence        1672-O           2173              0         1
  Valence        1673-H           2174              0         1
  Valence        1674-H1          2175              0         1
  Valence        1675-CT          2176              0         4
  Valence        1676-CT          2177              0         4
  Valence        1677-CT          2178              0         4
  Valence        1678-HC          2179              0         1
  Valence        1679-HC          2180              0         1
  Valence        1680-HC          2180              0         1
  Valence        1681-HC          2180              0         1
  Valence        1682-HC          2181              0         1
  Valence        1683-HC          2181              0         1
  Valence        1684-HC          2181              0         1
  Valence        1685-N           2292              0         3
  Valence        1686-CT          2293              0         4
  Valence        1687-C           2294              0         3
  Valence        1688-O           2295              0         1
  Valence        1689-H           2296              0         1
  Valence        1690-H1          2297              0         1
  Valence        1691-CT          2298              0         4
  Valence        1692-CT          2299              0         4
  Valence        1693-C           2300              0         3
  Valence        1694-O           2301              0         1
  Valence        1695-N           2302              0         3
  Valence        1696-HC          2303              0         1
  Valence        1697-HC          2303              0         1
  Valence        1698-HC          2304              0         1
  Valence        1699-HC          2304              0         1
  Valence        1700-H           2305              0         1
  Valence        1701-H           2305              0         1
  Valence        1702-N           2238              0         3
  Valence        1703-CT          2239              0         4
  Valence        1704-C           2240              0         3
  Valence        1705-O           2241              0         1
  Valence        1706-H           2242              0         1
  Valence        1707-H1          2243              0         1
  Valence        1708-CT          2244              0         4
  Valence        1709-CT          2245              0         4
  Valence        1710-CT          2246              0         4
  Valence        1711-CT          2247              0         4
  Valence        1712-HC          2248              0         1
  Valence        1713-HC          2248              0         1
  Valence        1714-HC          2249              0         1
  Valence        1715-HC          2250              0         1
  Valence        1716-HC          2250              0         1
  Valence        1717-HC          2250              0         1
  Valence        1718-HC          2251              0         1
  Valence        1719-HC          2251              0         1
  Valence        1720-HC          2251              0         1
  Valence        1721-N           2200              0         3
  Valence        1722-CT          2201              0         4
  Valence        1723-C           2202              0         3
  Valence        1724-O           2203              0         1
  Valence        1725-H           2204              0         1
  Valence        1726-H1          2205              0         1
  Valence        1727-CT          2206              0         4
  Valence        1728-C           2207              0         3
  Valence        1729-O2          2208              0         1
  Valence        1730-O2          2208              0         1
  Valence        1731-HC          2209              0         1
  Valence        1732-HC          2209              0         1
  Valence        1733-N           2270              0         3
  Valence        1734-CT          2271              0         4
  Valence        1735-C           2272              0         3
  Valence        1736-O           2273              0         1
  Valence        1737-H           2274              0         1
  Valence        1738-H1          2275              0         1
  Valence        1739-H1          2275              0         1
  Valence        1740-N           2260              0         3
  Valence        1741-CT          2261              0         4
  Valence        1742-C           2262              0         3
  Valence        1743-O           2263              0         1
  Valence        1744-H           2264              0         1
  Valence        1745-H1          2265              0         1
  Valence        1746-CT          2266              0         4
  Valence        1747-OH          2267              0         2
  Valence        1748-H1          2268              0         1
  Valence        1749-H1          2268              0         1
  Valence        1750-HO          2269              0         1
  Valence        1751-N           2200              0         3
  Valence        1752-CT          2201              0         4
  Valence        1753-C           2202              0         3
  Valence        1754-O           2203              0         1
  Valence        1755-H           2204              0         1
  Valence        1756-H1          2205              0         1
  Valence        1757-CT          2206              0         4
  Valence        1758-C           2207              0         3
  Valence        1759-O2          2208              0         1
  Valence        1760-O2          2208              0         1
  Valence        1761-HC          2209              0         1
  Valence        1762-HC          2209              0         1
  Valence        1763-N           2345              0         3
  Valence        1764-CT          2346              0         4
  Valence        1765-C           2347              0         3
  Valence        1766-O           2348              0         1
  Valence        1767-H           2349              0         1
  Valence        1768-H1          2350              0         1
  Valence        1769-CT          2351              0         4
  Valence        1770-CC          2352              0         3
  Valence        1771-NA          2353              0         3
  Valence        1772-CW          2354              0         3
  Valence        1773-CR          2355              0         3
  Valence        1774-NA          2356              0         3
  Valence        1775-HC          2357              0         1
  Valence        1776-HC          2357              0         1
  Valence        1777-H           2358              0         1
  Valence        1778-H4          2359              0         1
  Valence        1779-H5          2360              0         1
  Valence        1780-H           2361              0         1
  Valence        1781-N           2362              0         3
  Valence        1782-CT          2363              0         4
  Valence        1783-C           2364              0         3
  Valence        1784-O2          2365              0         1
  Valence        1785-H           2366              0         1
  Valence        1786-H1          2367              0         1
  Valence        1787-CT          2176              0         4
  Valence        1788-CT          2177              0         4
  Valence        1789-CT          2178              0         4
  Valence        1790-HC          2179              0         1
  Valence        1791-HC          2180              0         1
  Valence        1792-HC          2180              0         1
  Valence        1793-HC          2180              0         1
  Valence        1794-HC          2181              0         1
  Valence        1795-HC          2181              0         1
  Valence        1796-HC          2181              0         1
  Valence        1797-O2          2365              0         1
  Valence        1798-OW          2368              0         2
  Valence        1799-HW          2369              0         1
  Valence        1800-HW          2369              0         1
  Valence        1801-OW          2368              0         2
  Valence        1802-HW          2369              0         1
  Valence        1803-HW          2369              0         1
  Valence        1804-OW          2368              0         2
  Valence        1805-HW          2369              0         1
  Valence        1806-HW          2369              0         1
  Valence        1807-OW          2368              0         2
  Valence        1808-HW          2369              0         1
  Valence        1809-HW          2369              0         1
  Valence        1810-OW          2368              0         2
  Valence        1811-HW          2369              0         1
  Valence        1812-HW          2369              0         1
  Valence        1813-OW          2368              0         2
  Valence        1814-HW          2369              0         1
  Valence        1815-HW          2369              0         1
  Valence        1816-OW          2368              0         2
  Valence        1817-HW          2369              0         1
  Valence        1818-HW          2369              0         1
  Valence        1819-OW          2368              0         2
  Valence        1820-HW          2369              0         1
  Valence        1821-HW          2369              0         1
  Valence        1822-OW          2368              0         2
  Valence        1823-HW          2369              0         1
  Valence        1824-HW          2369              0         1
  Valence        1825-OW          2368              0         2
  Valence        1826-HW          2369              0         1
  Valence        1827-HW          2369              0         1
  Valence        1828-OW          2368              0         2
  Valence        1829-HW          2369              0         1
  Valence        1830-HW          2369              0         1
  Valence        1831-OW          2368              0         2
  Valence        1832-HW          2369              0         1
  Valence        1833-HW          2369              0         1
  Valence        1834-OW          2368              0         2
  Valence        1835-HW          2369              0         1
  Valence        1836-HW          2369              0         1
  Valence        1837-OW          2368              0         2
  Valence        1838-HW          2369              0         1
  Valence        1839-HW          2369              0         1
  Valence        1840-OW          2368              0         2
  Valence        1841-HW          2369              0         1
  Valence        1842-HW          2369              0         1
  Valence        1843-OW          2368              0         2
  Valence        1844-HW          2369              0         1
  Valence        1845-HW          2369              0         1
  Valence        1846-OW          2368              0         2
  Valence        1847-HW          2369              0         1
  Valence        1848-HW          2369              0         1
  Valence        1849-OW          2368              0         2
  Valence        1850-HW          2369              0         1
  Valence        1851-HW          2369              0         1
  Valence        1852-OW          2368              0         2
  Valence        1853-HW          2369              0         1
  Valence        1854-HW          2369              0         1
  Valence        1855-OW          2368              0         2
  Valence        1856-HW          2369              0         1
  Valence        1857-HW          2369              0         1
  Valence        1858-OW          2368              0         2
  Valence        1859-HW          2369              0         1
  Valence        1860-HW          2369              0         1
  Valence        1861-OW          2368              0         2
  Valence        1862-HW          2369              0         1
  Valence        1863-HW          2369              0         1
  Valence        1864-OW          2368              0         2
  Valence        1865-HW          2369              0         1
  Valence        1866-HW          2369              0         1
  Valence        1867-OW          2368              0         2
  Valence        1868-HW          2369              0         1
  Valence        1869-HW          2369              0         1
  Valence        1870-OW          2368              0         2
  Valence        1871-HW          2369              0         1
  Valence        1872-HW          2369              0         1
  Valence        1873-OW          2368              0         2
  Valence        1874-HW          2369              0         1
  Valence        1875-HW          2369              0         1
  Valence        1876-OW          2368              0         2
  Valence        1877-HW          2369              0         1
  Valence        1878-HW          2369              0         1
  Valence        1879-OW          2368              0         2
  Valence        1880-HW          2369              0         1
  Valence        1881-HW          2369              0         1
  Valence        1882-OW          2368              0         2
  Valence        1883-HW          2369              0         1
  Valence        1884-HW          2369              0         1
  Valence        1885-OW          2368              0         2
  Valence        1886-HW          2369              0         1
  Valence        1887-HW          2369              0         1
  Valence        1888-OW          2368              0         2
  Valence        1889-HW          2369              0         1
  Valence        1890-HW          2369              0         1
  Valence        1891-OW          2368              0         2
  Valence        1892-HW          2369              0         1
  Valence        1893-HW          2369              0         1
  Valence        1894-OW          2368              0         2
  Valence        1895-HW          2369              0         1
  Valence        1896-HW          2369              0         1
  Valence        1897-OW          2368              0         2
  Valence        1898-HW          2369              0         1
  Valence        1899-HW          2369              0         1
  Valence        1900-OW          2368              0         2
  Valence        1901-HW          2369              0         1
  Valence        1902-HW          2369              0         1
  Valence        1903-OW          2368              0         2
  Valence        1904-HW          2369              0         1
  Valence        1905-HW          2369              0         1
  Valence        1906-OW          2368              0         2
  Valence        1907-HW          2369              0         1
  Valence        1908-HW          2369              0         1
  Valence        1909-OW          2368              0         2
  Valence        1910-HW          2369              0         1
  Valence        1911-HW          2369              0         1
  Valence        1912-OW          2368              0         2
  Valence        1913-HW          2369              0         1
  Valence        1914-HW          2369              0         1
  Valence        1915-OW          2368              0         2
  Valence        1916-HW          2369              0         1
  Valence        1917-HW          2369              0         1
  Valence        1918-OW          2368              0         2
  Valence        1919-HW          2369              0         1
  Valence        1920-HW          2369              0         1
  Valence        1921-OW          2368              0         2
  Valence        1922-HW          2369              0         1
  Valence        1923-HW          2369              0         1
  Valence        1924-OW          2368              0         2
  Valence        1925-HW          2369              0         1
  Valence        1926-HW          2369              0         1
  Valence        1927-OW          2368              0         2
  Valence        1928-HW          2369              0         1
  Valence        1929-HW          2369              0         1
  Valence        1930-OW          2368              0         2
  Valence        1931-HW          2369              0         1
  Valence        1932-HW          2369              0         1
  Valence        1933-OW          2368              0         2
  Valence        1934-HW          2369              0         1
  Valence        1935-HW          2369              0         1
  Valence        1936-OW          2368              0         2
  Valence        1937-HW          2369              0         1
  Valence        1938-HW          2369              0         1
  Valence        1939-OW          2368              0         2
  Valence        1940-HW          2369              0         1
  Valence        1941-HW          2369              0         1
  Valence        1942-OW          2368              0         2
  Valence        1943-HW          2369              0         1
  Valence        1944-HW          2369              0         1
  Valence        1945-OW          2368              0         2
  Valence        1946-HW          2369              0         1
  Valence        1947-HW          2369              0         1
  Valence        1948-OW          2368              0         2
  Valence        1949-HW          2369              0         1
  Valence        1950-HW          2369              0         1
  Valence        1951-OW          2368              0         2
  Valence        1952-HW          2369              0         1
  Valence        1953-HW          2369              0         1
  Valence        1954-OW          2368              0         2
  Valence        1955-HW          2369              0         1
  Valence        1956-HW          2369              0         1
  Valence        1957-OW          2368              0         2
  Valence        1958-HW          2369              0         1
  Valence        1959-HW          2369              0         1
  Valence        1960-OW          2368              0         2
  Valence        1961-HW          2369              0         1
  Valence        1962-HW          2369              0         1
  Valence        1963-OW          2368              0         2
  Valence        1964-HW          2369              0         1
  Valence        1965-HW          2369              0         1
  Valence        1966-OW          2368              0         2
  Valence        1967-HW          2369              0         1
  Valence        1968-HW          2369              0         1
  Valence        1969-OW          2368              0         2
  Valence        1970-HW          2369              0         1
  Valence        1971-HW          2369              0         1
  Valence        1972-OW          2368              0         2
  Valence        1973-HW          2369              0         1
  Valence        1974-HW          2369              0         1
  Valence        1975-OW          2368              0         2
  Valence        1976-HW          2369              0         1
  Valence        1977-HW          2369              0         1
  Valence        1978-OW          2368              0         2
  Valence        1979-HW          2369              0         1
  Valence        1980-HW          2369              0         1
  Valence        1981-OW          2368              0         2
  Valence        1982-HW          2369              0         1
  Valence        1983-HW          2369              0         1
  Valence        1984-OW          2368              0         2
  Valence        1985-HW          2369              0         1
  Valence        1986-HW          2369              0         1
  Valence        1987-OW          2368              0         2
  Valence        1988-HW          2369              0         1
  Valence        1989-HW          2369              0         1
  Valence        1990-OW          2368              0         2
  Valence        1991-HW          2369              0         1
  Valence        1992-HW          2369              0         1
  Valence        1993-OW          2368              0         2
  Valence        1994-HW          2369              0         1
  Valence        1995-HW          2369              0         1
  Valence        1996-OW          2368              0         2
  Valence        1997-HW          2369              0         1
  Valence        1998-HW          2369              0         1
  Valence        1999-OW          2368              0         2
  Valence        2000-HW          2369              0         1
  Valence        2001-HW          2369              0         1
  Valence        2002-OW          2368              0         2
  Valence        2003-HW          2369              0         1
  Valence        2004-HW          2369              0         1
  Valence        2005-OW          2368              0         2
  Valence        2006-HW          2369              0         1
  Valence        2007-HW          2369              0         1
  Valence        2008-OW          2368              0         2
  Valence        2009-HW          2369              0         1
  Valence        2010-HW          2369              0         1
  Valence        2011-OW          2368              0         2
  Valence        2012-HW          2369              0         1
  Valence        2013-HW          2369              0         1
  Valence        2014-OW          2368              0         2
  Valence        2015-HW          2369              0         1
  Valence        2016-HW          2369              0         1
  Valence        2017-OW          2368              0         2
  Valence        2018-HW          2369              0         1
  Valence        2019-HW          2369              0         1
  Valence        2020-OW          2368              0         2
  Valence        2021-HW          2369              0         1
  Valence        2022-HW          2369              0         1
  Valence        2023-OW          2368              0         2
  Valence        2024-HW          2369              0         1
  Valence        2025-HW          2369              0         1
  Valence        2026-OW          2368              0         2
  Valence        2027-HW          2369              0         1
  Valence        2028-HW          2369              0         1
  Valence        2029-OW          2368              0         2
  Valence        2030-HW          2369              0         1
  Valence        2031-HW          2369              0         1
  Valence        2032-OW          2368              0         2
  Valence        2033-HW          2369              0         1
  Valence        2034-HW          2369              0         1
  Valence        2035-OW          2368              0         2
  Valence        2036-HW          2369              0         1
  Valence        2037-HW          2369              0         1
  Valence        2038-OW          2368              0         2
  Valence        2039-HW          2369              0         1
  Valence        2040-HW          2369              0         1
  Valence        2041-OW          2368              0         2
  Valence        2042-HW          2369              0         1
  Valence        2043-HW          2369              0         1
  Valence        2044-OW          2368              0         2
  Valence        2045-HW          2369              0         1
  Valence        2046-HW          2369              0         1
  Valence        2047-OW          2368              0         2
  Valence        2048-HW          2369              0         1
  Valence        2049-HW          2369              0         1
  Valence        2050-OW          2368              0         2
  Valence        2051-HW          2369              0         1
  Valence        2052-HW          2369              0         1
  Valence        2053-OW          2368              0         2
  Valence        2054-HW          2369              0         1
  Valence        2055-HW          2369              0         1
  Valence        2056-OW          2368              0         2
  Valence        2057-HW          2369              0         1
  Valence        2058-HW          2369              0         1
  Valence        2059-OW          2368              0         2
  Valence        2060-HW          2369              0         1
  Valence        2061-HW          2369              0         1
  Valence        2062-OW          2368              0         2
  Valence        2063-HW          2369              0         1
  Valence        2064-HW          2369              0         1
  Valence        2065-OW          2368              0         2
  Valence        2066-HW          2369              0         1
  Valence        2067-HW          2369              0         1
  Valence        2068-OW          2368              0         2
  Valence        2069-HW          2369              0         1
  Valence        2070-HW          2369              0         1
  Valence        2071-OW          2368              0         2
  Valence        2072-HW          2369              0         1
  Valence        2073-HW          2369              0         1
  Valence        2074-OW          2368              0         2
  Valence        2075-HW          2369              0         1
  Valence        2076-HW          2369              0         1
  Valence        2077-OW          2368              0         2
  Valence        2078-HW          2369              0         1
  Valence        2079-HW          2369              0         1
  Valence        2080-OW          2368              0         2
  Valence        2081-HW          2369              0         1
  Valence        2082-HW          2369              0         1
  Valence        2083-OW          2368              0         2
  Valence        2084-HW          2369              0         1
  Valence        2085-HW          2369              0         1
  Valence        2086-OW          2368              0         2
  Valence        2087-HW          2369              0         1
  Valence        2088-HW          2369              0         1
  Valence        2089-OW          2368              0         2
  Valence        2090-HW          2369              0         1
  Valence        2091-HW          2369              0         1
  Valence        2092-OW          2368              0         2
  Valence        2093-HW          2369              0         1
  Valence        2094-HW          2369              0         1
  Valence        2095-OW          2368              0         2
  Valence        2096-HW          2369              0         1
  Valence        2097-HW          2369              0         1
  Valence        2098-OW          2368              0         2
  Valence        2099-HW          2369              0         1
  Valence        2100-HW          2369              0         1
  Valence        2101-OW          2368              0         2
  Valence        2102-HW          2369              0         1
  Valence        2103-HW          2369              0         1
  Valence        2104-OW          2368              0         2
  Valence        2105-HW          2369              0         1
  Valence        2106-HW          2369              0         1
  Valence        2107-OW          2368              0         2
  Valence        2108-HW          2369              0         1
  Valence        2109-HW          2369              0         1
  Valence        2110-OW          2368              0         2
  Valence        2111-HW          2369              0         1
  Valence        2112-HW          2369              0         1
  Valence        2113-OW          2368              0         2
  Valence        2114-HW          2369              0         1
  Valence        2115-HW          2369              0         1
  Valence        2116-OW          2368              0         2
  Valence        2117-HW          2369              0         1
  Valence        2118-HW          2369              0         1
  Valence        2119-OW          2368              0         2
  Valence        2120-HW          2369              0         1
  Valence        2121-HW          2369              0         1
  Valence        2122-OW          2368              0         2
  Valence        2123-HW          2369              0         1
  Valence        2124-HW          2369              0         1
  Valence        2125-OW          2368              0         2
  Valence        2126-HW          2369              0         1
  Valence        2127-HW          2369              0         1
  Valence        2128-OW          2368              0         2
  Valence        2129-HW          2369              0         1
  Valence        2130-HW          2369              0         1
  Valence        2131-OW          2368              0         2
  Valence        2132-HW          2369              0         1
  Valence        2133-HW          2369              0         1
  Valence        2134-OW          2368              0         2
  Valence        2135-HW          2369              0         1
  Valence        2136-HW          2369              0         1
  Valence        2137-OW          2368              0         2
  Valence        2138-HW          2369              0         1
  Valence        2139-HW          2369              0         1
  Valence        2140-OW          2368              0         2
  Valence        2141-HW          2369              0         1
  Valence        2142-HW          2369              0         1
  Valence        2143-OW          2368              0         2
  Valence        2144-HW          2369              0         1
  Valence        2145-HW          2369              0         1
  Valence        2146-OW          2368              0         2
  Valence        2147-HW          2369              0         1
  Valence        2148-HW          2369              0         1
  Valence        2149-OW          2368              0         2
  Valence        2150-HW          2369              0         1
  Valence        2151-HW          2369              0         1
  Valence        2152-OW          2368              0         2
  Valence        2153-HW          2369              0         1
  Valence        2154-HW          2369              0         1
  Valence        2155-OW          2368              0         2
  Valence        2156-HW          2369              0         1
  Valence        2157-HW          2369              0         1
  Valence        2158-OW          2368              0         2
  Valence        2159-HW          2369              0         1
  Valence        2160-HW          2369              0         1
  Valence        2161-OW          2368              0         2
  Valence        2162-HW          2369              0         1
  Valence        2163-HW          2369              0         1
  Valence        2164-OW          2368              0         2
  Valence        2165-HW          2369              0         1
  Valence        2166-HW          2369              0         1
  Valence        2167-OW          2368              0         2
  Valence        2168-HW          2369              0         1
  Valence        2169-HW          2369              0         1
  Valence        2170-OW          2368              0         2
  Valence        2171-HW          2369              0         1
  Valence        2172-HW          2369              0         1
  Valence        2173-OW          2368              0         2
  Valence        2174-HW          2369              0         1
  Valence        2175-HW          2369              0         1
  Valence        2176-OW          2368              0         2
  Valence        2177-HW          2369              0         1
  Valence        2178-HW          2369              0         1
  Valence        2179-OW          2368              0         2
  Valence        2180-HW          2369              0         1
  Valence        2181-HW          2369              0         1
  Valence        2182-OW          2368              0         2
  Valence        2183-HW          2369              0         1
  Valence        2184-HW          2369              0         1
  Valence        2185-OW          2368              0         2
  Valence        2186-HW          2369              0         1
  Valence        2187-HW          2369              0         1
  Valence        2188-OW          2368              0         2
  Valence        2189-HW          2369              0         1
  Valence        2190-HW          2369              0         1
  Valence        2191-OW          2368              0         2
  Valence        2192-HW          2369              0         1
  Valence        2193-HW          2369              0         1
  Valence        2194-OW          2368              0         2
  Valence        2195-HW          2369              0         1
  Valence        2196-HW          2369              0         1
  Valence        2197-OW          2368              0         2
  Valence        2198-HW          2369              0         1
  Valence        2199-HW          2369              0         1
  Valence        2200-OW          2368              0         2
  Valence        2201-HW          2369              0         1
  Valence        2202-HW          2369              0         1
  Valence        2203-OW          2368              0         2
  Valence        2204-HW          2369              0         1
  Valence        2205-HW          2369              0         1
  Valence        2206-OW          2368              0         2
  Valence        2207-HW          2369              0         1
  Valence        2208-HW          2369              0         1
  Valence        2209-OW          2368              0         2
  Valence        2210-HW          2369              0         1
  Valence        2211-HW          2369              0         1
  Valence        2212-OW          2368              0         2
  Valence        2213-HW          2369              0         1
  Valence        2214-HW          2369              0         1
  Valence        2215-OW          2368              0         2
  Valence        2216-HW          2369              0         1
  Valence        2217-HW          2369              0         1
  Valence        2218-OW          2368              0         2
  Valence        2219-HW          2369              0         1
  Valence        2220-HW          2369              0         1
  Valence        2221-OW          2368              0         2
  Valence        2222-HW          2369              0         1
  Valence        2223-HW          2369              0         1
  Valence        2224-OW          2368              0         2
  Valence        2225-HW          2369              0         1
  Valence        2226-HW          2369              0         1
  Valence        2227-OW          2368              0         2
  Valence        2228-HW          2369              0         1
  Valence        2229-HW          2369              0         1
  Valence        2230-OW          2368              0         2
  Valence        2231-HW          2369              0         1
  Valence        2232-HW          2369              0         1
  Valence        2233-OW          2368              0         2
  Valence        2234-HW          2369              0         1
  Valence        2235-HW          2369              0         1
  Valence        2236-OW          2368              0         2
  Valence        2237-HW          2369              0         1
  Valence        2238-HW          2369              0         1
  Valence        2239-OW          2368              0         2
  Valence        2240-HW          2369              0         1
  Valence        2241-HW          2369              0         1
  Valence        2242-OW          2368              0         2
  Valence        2243-HW          2369              0         1
  Valence        2244-HW          2369              0         1
  Valence        2245-OW          2368              0         2
  Valence        2246-HW          2369              0         1
  Valence        2247-HW          2369              0         1
  Valence        2248-OW          2368              0         2
  Valence        2249-HW          2369              0         1
  Valence        2250-HW          2369              0         1
  Valence        2251-OW          2368              0         2
  Valence        2252-HW          2369              0         1
  Valence        2253-HW          2369              0         1
  Valence        2254-OW          2368              0         2
  Valence        2255-HW          2369              0         1
  Valence        2256-HW          2369              0         1
  Valence        2257-OW          2368              0         2
  Valence        2258-HW          2369              0         1
  Valence        2259-HW          2369              0         1
  Valence        2260-OW          2368              0         2
  Valence        2261-HW          2369              0         1
  Valence        2262-HW          2369              0         1
  Valence        2263-OW          2368              0         2
  Valence        2264-HW          2369              0         1
  Valence        2265-HW          2369              0         1
  Valence        2266-OW          2368              0         2
  Valence        2267-HW          2369              0         1
  Valence        2268-HW          2369              0         1
  Valence        2269-OW          2368              0         2
  Valence        2270-HW          2369              0         1
  Valence        2271-HW          2369              0         1
  Valence        2272-OW          2368              0         2
  Valence        2273-HW          2369              0         1
  Valence        2274-HW          2369              0         1
  Valence        2275-OW          2368              0         2
  Valence        2276-HW          2369              0         1
  Valence        2277-HW          2369              0         1
  Valence        2278-OW          2368              0         2
  Valence        2279-HW          2369              0         1
  Valence        2280-HW          2369              0         1
  Valence        2281-OW          2368              0         2
  Valence        2282-HW          2369              0         1
  Valence        2283-HW          2369              0         1
  Valence        2284-OW          2368              0         2
  Valence        2285-HW          2369              0         1
  Valence        2286-HW          2369              0         1
  Valence        2287-OW          2368              0         2
  Valence        2288-HW          2369              0         1
  Valence        2289-HW          2369              0         1
  Valence        2290-OW          2368              0         2
  Valence        2291-HW          2369              0         1
  Valence        2292-HW          2369              0         1
  Valence        2293-OW          2368              0         2
  Valence        2294-HW          2369              0         1
  Valence        2295-HW          2369              0         1
  Valence        2296-OW          2368              0         2
  Valence        2297-HW          2369              0         1
  Valence        2298-HW          2369              0         1
  Valence        2299-OW          2368              0         2
  Valence        2300-HW          2369              0         1
  Valence        2301-HW          2369              0         1
  Valence        2302-OW          2368              0         2
  Valence        2303-HW          2369              0         1
  Valence        2304-HW          2369              0         1
  Valence        2305-OW          2368              0         2
  Valence        2306-HW          2369              0         1
  Valence        2307-HW          2369              0         1
  Valence        2308-OW          2368              0         2
  Valence        2309-HW          2369              0         1
  Valence        2310-HW          2369              0         1
  Valence        2311-OW          2368              0         2
  Valence        2312-HW          2369              0         1
  Valence        2313-HW          2369              0         1
  Valence        2314-OW          2368              0         2
  Valence        2315-HW          2369              0         1
  Valence        2316-HW          2369              0         1
  Valence        2317-OW          2368              0         2
  Valence        2318-HW          2369              0         1
  Valence        2319-HW          2369              0         1
  Valence        2320-OW          2368              0         2
  Valence        2321-HW          2369              0         1
  Valence        2322-HW          2369              0         1
  Valence        2323-OW          2368              0         2
  Valence        2324-HW          2369              0         1
  Valence        2325-HW          2369              0         1
  Valence        2326-OW          2368              0         2
  Valence        2327-HW          2369              0         1
  Valence        2328-HW          2369              0         1
  Valence        2329-OW          2368              0         2
  Valence        2330-HW          2369              0         1
  Valence        2331-HW          2369              0         1
  Valence        2332-OW          2368              0         2
  Valence        2333-HW          2369              0         1
  Valence        2334-HW          2369              0         1
  Valence        2335-OW          2368              0         2
  Valence        2336-HW          2369              0         1
  Valence        2337-HW          2369              0         1
  Valence        2338-OW          2368              0         2
  Valence        2339-HW          2369              0         1
  Valence        2340-HW          2369              0         1
  Valence        2341-OW          2368              0         2
  Valence        2342-HW          2369              0         1
  Valence        2343-HW          2369              0         1
  Valence        2344-OW          2368              0         2
  Valence        2345-HW          2369              0         1
  Valence        2346-HW          2369              0         1
  Valence        2347-OW          2368              0         2
  Valence        2348-HW          2369              0         1
  Valence        2349-HW          2369              0         1
  Valence        2350-OW          2368              0         2
  Valence        2351-HW          2369              0         1
  Valence        2352-HW          2369              0         1
  Valence        2353-OW          2368              0         2
  Valence        2354-HW          2369              0         1
  Valence        2355-HW          2369              0         1
  Valence        2356-OW          2368              0         2
  Valence        2357-HW          2369              0         1
  Valence        2358-HW          2369              0         1
  Valence        2359-OW          2368              0         2
  Valence        2360-HW          2369              0         1
  Valence        2361-HW          2369              0         1
  Valence        2362-OW          2368              0         2
  Valence        2363-HW          2369              0         1
  Valence        2364-HW          2369              0         1
  Valence        2365-OW          2368              0         2
  Valence        2366-HW          2369              0         1
  Valence        2367-HW          2369              0         1
  Valence        2368-OW          2368              0         2
  Valence        2369-HW          2369              0         1
  Valence        2370-HW          2369              0         1
  Valence        2371-OW          2368              0         2
  Valence        2372-HW          2369              0         1
  Valence        2373-HW          2369              0         1
  Valence        2374-OW          2368              0         2
  Valence        2375-HW          2369              0         1
  Valence        2376-HW          2369              0         1
  Valence        2377-OW          2368              0         2
  Valence        2378-HW          2369              0         1
  Valence        2379-HW          2369              0         1
  Valence        2380-OW          2368              0         2
  Valence        2381-HW          2369              0         1
  Valence        2382-HW          2369              0         1
  Valence        2383-OW          2368              0         2
  Valence        2384-HW          2369              0         1
  Valence        2385-HW          2369              0         1
  Valence        2386-OW          2368              0         2
  Valence        2387-HW          2369              0         1
  Valence        2388-HW          2369              0         1
  Valence        2389-OW          2368              0         2
  Valence        2390-HW          2369              0         1
  Valence        2391-HW          2369              0         1
  Valence        2392-OW          2368              0         2
  Valence        2393-HW          2369              0         1
  Valence        2394-HW          2369              0         1
  Valence        2395-OW          2368              0         2
  Valence        2396-HW          2369              0         1
  Valence        2397-HW          2369              0         1
  Valence        2398-OW          2368              0         2
  Valence        2399-HW          2369              0         1
  Valence        2400-HW          2369              0         1
  Valence        2401-OW          2368              0         2
  Valence        2402-HW          2369              0         1
  Valence        2403-HW          2369              0         1
  Valence        2404-OW          2368              0         2
  Valence        2405-HW          2369              0         1
  Valence        2406-HW          2369              0         1
  Valence        2407-OW          2368              0         2
  Valence        2408-HW          2369              0         1
  Valence        2409-HW          2369              0         1
  Valence        2410-OW          2368              0         2
  Valence        2411-HW          2369              0         1
  Valence        2412-HW          2369              0         1
  Valence        2413-OW          2368              0         2
  Valence        2414-HW          2369              0         1
  Valence        2415-HW          2369              0         1
  Valence        2416-OW          2368              0         2
  Valence        2417-HW          2369              0         1
  Valence        2418-HW          2369              0         1
  Valence        2419-OW          2368              0         2
  Valence        2420-HW          2369              0         1
  Valence        2421-HW          2369              0         1
  Valence        2422-OW          2368              0         2
  Valence        2423-HW          2369              0         1
  Valence        2424-HW          2369              0         1
  Valence        2425-OW          2368              0         2
  Valence        2426-HW          2369              0         1
  Valence        2427-HW          2369              0         1
  Valence        2428-OW          2368              0         2
  Valence        2429-HW          2369              0         1
  Valence        2430-HW          2369              0         1
  Valence        2431-OW          2368              0         2
  Valence        2432-HW          2369              0         1
  Valence        2433-HW          2369              0         1
  Valence        2434-OW          2368              0         2
  Valence        2435-HW          2369              0         1
  Valence        2436-HW          2369              0         1
  Valence        2437-OW          2368              0         2
  Valence        2438-HW          2369              0         1
  Valence        2439-HW          2369              0         1
  Valence        2440-OW          2368              0         2
  Valence        2441-HW          2369              0         1
  Valence        2442-HW          2369              0         1
  Valence        2443-OW          2368              0         2
  Valence        2444-HW          2369              0         1
  Valence        2445-HW          2369              0         1
  Valence        2446-OW          2368              0         2
  Valence        2447-HW          2369              0         1
  Valence        2448-HW          2369              0         1
  Valence        2449-OW          2368              0         2
  Valence        2450-HW          2369              0         1
  Valence        2451-HW          2369              0         1
  Valence        2452-OW          2368              0         2
  Valence        2453-HW          2369              0         1
  Valence        2454-HW          2369              0         1
  Valence        2455-OW          2368              0         2
  Valence        2456-HW          2369              0         1
  Valence        2457-HW          2369              0         1
  Valence        2458-OW          2368              0         2
  Valence        2459-HW          2369              0         1
  Valence        2460-HW          2369              0         1
  Valence        2461-OW          2368              0         2
  Valence        2462-HW          2369              0         1
  Valence        2463-HW          2369              0         1
  Valence        2464-OW          2368              0         2
  Valence        2465-HW          2369              0         1
  Valence        2466-HW          2369              0         1
  Valence        2467-OW          2368              0         2
  Valence        2468-HW          2369              0         1
  Valence        2469-HW          2369              0         1
  Valence        2470-OW          2368              0         2
  Valence        2471-HW          2369              0         1
  Valence        2472-HW          2369              0         1
  Valence        2473-OW          2368              0         2
  Valence        2474-HW          2369              0         1
  Valence        2475-HW          2369              0         1
  Valence        2476-OW          2368              0         2
  Valence        2477-HW          2369              0         1
  Valence        2478-HW          2369              0         1
  Valence        2479-OW          2368              0         2
  Valence        2480-HW          2369              0         1
  Valence        2481-HW          2369              0         1
  Valence        2482-OW          2368              0         2
  Valence        2483-HW          2369              0         1
  Valence        2484-HW          2369              0         1
  Valence        2485-OW          2368              0         2
  Valence        2486-HW          2369              0         1
  Valence        2487-HW          2369              0         1
  Valence        2488-OW          2368              0         2
  Valence        2489-HW          2369              0         1
  Valence        2490-HW          2369              0         1
  Valence        2491-OW          2368              0         2
  Valence        2492-HW          2369              0         1
  Valence        2493-HW          2369              0         1
  Valence        2494-OW          2368              0         2
  Valence        2495-HW          2369              0         1
  Valence        2496-HW          2369              0         1
  Valence        2497-OW          2368              0         2
  Valence        2498-HW          2369              0         1
  Valence        2499-HW          2369              0         1
  Valence        2500-OW          2368              0         2
  Valence        2501-HW          2369              0         1
  Valence        2502-HW          2369              0         1
  Valence        2503-OW          2368              0         2
  Valence        2504-HW          2369              0         1
  Valence        2505-HW          2369              0         1
  Valence        2506-OW          2368              0         2
  Valence        2507-HW          2369              0         1
  Valence        2508-HW          2369              0         1
  Valence        2509-OW          2368              0         2
  Valence        2510-HW          2369              0         1
  Valence        2511-HW          2369              0         1
  Valence        2512-OW          2368              0         2
  Valence        2513-HW          2369              0         1
  Valence        2514-HW          2369              0         1
  Valence        2515-OW          2368              0         2
  Valence        2516-HW          2369              0         1
  Valence        2517-HW          2369              0         1
  Valence        2518-OW          2368              0         2
  Valence        2519-HW          2369              0         1
  Valence        2520-HW          2369              0         1
  Valence        2521-OW          2368              0         2
  Valence        2522-HW          2369              0         1
  Valence        2523-HW          2369              0         1
  Valence        2524-OW          2368              0         2
  Valence        2525-HW          2369              0         1
  Valence        2526-HW          2369              0         1
  Valence        2527-OW          2368              0         2
  Valence        2528-HW          2369              0         1
  Valence        2529-HW          2369              0         1
  Valence        2530-OW          2368              0         2
  Valence        2531-HW          2369              0         1
  Valence        2532-HW          2369              0         1
  Valence        2533-OW          2368              0         2
  Valence        2534-HW          2369              0         1
  Valence        2535-HW          2369              0         1
  Valence        2536-OW          2368              0         2
  Valence        2537-HW          2369              0         1
  Valence        2538-HW          2369              0         1
  Valence        2539-OW          2368              0         2
  Valence        2540-HW          2369              0         1
  Valence        2541-HW          2369              0         1
  Valence        2542-OW          2368              0         2
  Valence        2543-HW          2369              0         1
  Valence        2544-HW          2369              0         1
  Valence        2545-OW          2368              0         2
  Valence        2546-HW          2369              0         1
  Valence        2547-HW          2369              0         1
  Valence        2548-OW          2368              0         2
  Valence        2549-HW          2369              0         1
  Valence        2550-HW          2369              0         1
  Valence        2551-OW          2368              0         2
  Valence        2552-HW          2369              0         1
  Valence        2553-HW          2369              0         1
  Valence        2554-OW          2368              0         2
  Valence        2555-HW          2369              0         1
  Valence        2556-HW          2369              0         1
  Valence        2557-OW          2368              0         2
  Valence        2558-HW          2369              0         1
  Valence        2559-HW          2369              0         1
  Valence        2560-OW          2368              0         2
  Valence        2561-HW          2369              0         1
  Valence        2562-HW          2369              0         1
  Valence        2563-OW          2368              0         2
  Valence        2564-HW          2369              0         1
  Valence        2565-HW          2369              0         1
  Valence        2566-OW          2368              0         2
  Valence        2567-HW          2369              0         1
  Valence        2568-HW          2369              0         1
  Valence        2569-OW          2368              0         2
  Valence        2570-HW          2369              0         1
  Valence        2571-HW          2369              0         1
  Valence        2572-OW          2368              0         2
  Valence        2573-HW          2369              0         1
  Valence        2574-HW          2369              0         1
  Valence        2575-OW          2368              0         2
  Valence        2576-HW          2369              0         1
  Valence        2577-HW          2369              0         1
  Valence        2578-OW          2368              0         2
  Valence        2579-HW          2369              0         1
  Valence        2580-HW          2369              0         1
  Valence        2581-OW          2368              0         2
  Valence        2582-HW          2369              0         1
  Valence        2583-HW          2369              0         1
  Valence        2584-OW          2368              0         2
  Valence        2585-HW          2369              0         1
  Valence        2586-HW          2369              0         1
  Valence        2587-OW          2368              0         2
  Valence        2588-HW          2369              0         1
  Valence        2589-HW          2369              0         1
  Valence        2590-OW          2368              0         2
  Valence        2591-HW          2369              0         1
  Valence        2592-HW          2369              0         1
  Valence        2593-OW          2368              0         2
  Valence        2594-HW          2369              0         1
  Valence        2595-HW          2369              0         1
  Valence        2596-OW          2368              0         2
  Valence        2597-HW          2369              0         1
  Valence        2598-HW          2369              0         1
  Valence        2599-OW          2368              0         2
  Valence        2600-HW          2369              0         1
  Valence        2601-HW          2369              0         1
  Valence        2602-OW          2368              0         2
  Valence        2603-HW          2369              0         1
  Valence        2604-HW          2369              0         1
  Valence        2605-OW          2368              0         2
  Valence        2606-HW          2369              0         1
  Valence        2607-HW          2369              0         1
  Valence        2608-OW          2368              0         2
  Valence        2609-HW          2369              0         1
  Valence        2610-HW          2369              0         1
  Valence        2611-OW          2368              0         2
  Valence        2612-HW          2369              0         1
  Valence        2613-HW          2369              0         1
  Valence        2614-OW          2368              0         2
  Valence        2615-HW          2369              0         1
  Valence        2616-HW          2369              0         1
  Valence        2617-OW          2368              0         2
  Valence        2618-HW          2369              0         1
  Valence        2619-HW          2369              0         1
  Valence        2620-OW          2368              0         2
  Valence        2621-HW          2369              0         1
  Valence        2622-HW          2369              0         1
  Valence        2623-OW          2368              0         2
  Valence        2624-HW          2369              0         1
  Valence        2625-HW          2369              0         1
  Valence        2626-OW          2368              0         2
  Valence        2627-HW          2369              0         1
  Valence        2628-HW          2369              0         1
  Valence        2629-OW          2368              0         2
  Valence        2630-HW          2369              0         1
  Valence        2631-HW          2369              0         1
  Valence        2632-OW          2368              0         2
  Valence        2633-HW          2369              0         1
  Valence        2634-HW          2369              0         1
  Valence        2635-OW          2368              0         2
  Valence        2636-HW          2369              0         1
  Valence        2637-HW          2369              0         1
  Valence        2638-OW          2368              0         2
  Valence        2639-HW          2369              0         1
  Valence        2640-HW          2369              0         1
  Valence        2641-OW          2368              0         2
  Valence        2642-HW          2369              0         1
  Valence        2643-HW          2369              0         1
  Valence        2644-OW          2368              0         2
  Valence        2645-HW          2369              0         1
  Valence        2646-HW          2369              0         1
  Valence        2647-OW          2368              0         2
  Valence        2648-HW          2369              0         1
  Valence        2649-HW          2369              0         1
  Valence        2650-OW          2368              0         2
  Valence        2651-HW          2369              0         1
  Valence        2652-HW          2369              0         1
  Valence        2653-OW          2368              0         2
  Valence        2654-HW          2369              0         1
  Valence        2655-HW          2369              0         1
  Valence        2656-OW          2368              0         2
  Valence        2657-HW          2369              0         1
  Valence        2658-HW          2369              0         1
  Valence        2659-OW          2368              0         2
  Valence        2660-HW          2369              0         1
  Valence        2661-HW          2369              0         1
  Valence        2662-OW          2368              0         2
  Valence        2663-HW          2369              0         1
  Valence        2664-HW          2369              0         1
  Valence        2665-OW          2368              0         2
  Valence        2666-HW          2369              0         1
  Valence        2667-HW          2369              0         1
  Valence        2668-OW          2368              0         2
  Valence        2669-HW          2369              0         1
  Valence        2670-HW          2369              0         1
  Valence        2671-OW          2368              0         2
  Valence        2672-HW          2369              0         1
  Valence        2673-HW          2369              0         1
  Valence        2674-OW          2368              0         2
  Valence        2675-HW          2369              0         1
  Valence        2676-HW          2369              0         1
  Valence        2677-OW          2368              0         2
  Valence        2678-HW          2369              0         1
  Valence        2679-HW          2369              0         1
  Valence        2680-OW          2368              0         2
  Valence        2681-HW          2369              0         1
  Valence        2682-HW          2369              0         1
  Valence        2683-OW          2368              0         2
  Valence        2684-HW          2369              0         1
  Valence        2685-HW          2369              0         1
  Valence        2686-OW          2368              0         2
  Valence        2687-HW          2369              0         1
  Valence        2688-HW          2369              0         1
  Valence        2689-OW          2368              0         2
  Valence        2690-HW          2369              0         1
  Valence        2691-HW          2369              0         1
  Valence        2692-OW          2368              0         2
  Valence        2693-HW          2369              0         1
  Valence        2694-HW          2369              0         1
  Valence        2695-OW          2368              0         2
  Valence        2696-HW          2369              0         1
  Valence        2697-HW          2369              0         1
  Valence        2698-OW          2368              0         2
  Valence        2699-HW          2369              0         1
  Valence        2700-HW          2369              0         1
  Valence        2701-OW          2368              0         2
  Valence        2702-HW          2369              0         1
  Valence        2703-HW          2369              0         1
  Valence        2704-OW          2368              0         2
  Valence        2705-HW          2369              0         1
  Valence        2706-HW          2369              0         1
  Valence        2707-OW          2368              0         2
  Valence        2708-HW          2369              0         1
  Valence        2709-HW          2369              0         1
  Valence        2710-OW          2368              0         2
  Valence        2711-HW          2369              0         1
  Valence        2712-HW          2369              0         1
  Valence        2713-OW          2368              0         2
  Valence        2714-HW          2369              0         1
  Valence        2715-HW          2369              0         1
  Valence        2716-OW          2368              0         2
  Valence        2717-HW          2369              0         1
  Valence        2718-HW          2369              0         1
  Valence        2719-OW          2368              0         2
  Valence        2720-HW          2369              0         1
  Valence        2721-HW          2369              0         1
  Valence        2722-OW          2368              0         2
  Valence        2723-HW          2369              0         1
  Valence        2724-HW          2369              0         1
  Valence        2725-OW          2368              0         2
  Valence        2726-HW          2369              0         1
  Valence        2727-HW          2369              0         1
  Valence        2728-OW          2368              0         2
  Valence        2729-HW          2369              0         1
  Valence        2730-HW          2369              0         1
  Valence        2731-OW          2368              0         2
  Valence        2732-HW          2369              0         1
  Valence        2733-HW          2369              0         1
  Valence        2734-OW          2368              0         2
  Valence        2735-HW          2369              0         1
  Valence        2736-HW          2369              0         1
  Valence        2737-OW          2368              0         2
  Valence        2738-HW          2369              0         1
  Valence        2739-HW          2369              0         1
  Valence        2740-OW          2368              0         2
  Valence        2741-HW          2369              0         1
  Valence        2742-HW          2369              0         1
  Valence        2743-OW          2368              0         2
  Valence        2744-HW          2369              0         1
  Valence        2745-HW          2369              0         1
  Valence        2746-OW          2368              0         2
  Valence        2747-HW          2369              0         1
  Valence        2748-HW          2369              0         1
  Valence        2749-OW          2368              0         2
  Valence        2750-HW          2369              0         1
  Valence        2751-HW          2369              0         1
  Valence        2752-OW          2368              0         2
  Valence        2753-HW          2369              0         1
  Valence        2754-HW          2369              0         1
  Valence        2755-OW          2368              0         2
  Valence        2756-HW          2369              0         1
  Valence        2757-HW          2369              0         1
  Valence        2758-OW          2368              0         2
  Valence        2759-HW          2369              0         1
  Valence        2760-HW          2369              0         1
  Valence        2761-OW          2368              0         2
  Valence        2762-HW          2369              0         1
  Valence        2763-HW          2369              0         1
  Valence        2764-OW          2368              0         2
  Valence        2765-HW          2369              0         1
  Valence        2766-HW          2369              0         1
  Valence        2767-OW          2368              0         2
  Valence        2768-HW          2369              0         1
  Valence        2769-HW          2369              0         1
  Valence        2770-OW          2368              0         2
  Valence        2771-HW          2369              0         1
  Valence        2772-HW          2369              0         1
  Valence        2773-OW          2368              0         2
  Valence        2774-HW          2369              0         1
  Valence        2775-HW          2369              0         1
  Valence        2776-OW          2368              0         2
  Valence        2777-HW          2369              0         1
  Valence        2778-HW          2369              0         1
  Valence        2779-OW          2368              0         2
  Valence        2780-HW          2369              0         1
  Valence        2781-HW          2369              0         1
  Valence        2782-OW          2368              0         2
  Valence        2783-HW          2369              0         1
  Valence        2784-HW          2369              0         1
  Valence        2785-OW          2368              0         2
  Valence        2786-HW          2369              0         1
  Valence        2787-HW          2369              0         1
  Valence        2788-OW          2368              0         2
  Valence        2789-HW          2369              0         1
  Valence        2790-HW          2369              0         1
  Valence        2791-OW          2368              0         2
  Valence        2792-HW          2369              0         1
  Valence        2793-HW          2369              0         1
  Valence        2794-OW          2368              0         2
  Valence        2795-HW          2369              0         1
  Valence        2796-HW          2369              0         1
  Valence        2797-OW          2368              0         2
  Valence        2798-HW          2369              0         1
  Valence        2799-HW          2369              0         1
  Valence        2800-OW          2368              0         2
  Valence        2801-HW          2369              0         1
  Valence        2802-HW          2369              0         1
  Valence        2803-OW          2368              0         2
  Valence        2804-HW          2369              0         1
  Valence        2805-HW          2369              0         1
  Valence        2806-OW          2368              0         2
  Valence        2807-HW          2369              0         1
  Valence        2808-HW          2369              0         1
  Valence        2809-OW          2368              0         2
  Valence        2810-HW          2369              0         1
  Valence        2811-HW          2369              0         1
  Valence        2812-OW          2368              0         2
  Valence        2813-HW          2369              0         1
  Valence        2814-HW          2369              0         1
  Valence        2815-OW          2368              0         2
  Valence        2816-HW          2369              0         1
  Valence        2817-HW          2369              0         1
  Valence        2818-OW          2368              0         2
  Valence        2819-HW          2369              0         1
  Valence        2820-HW          2369              0         1
  Valence        2821-OW          2368              0         2
  Valence        2822-HW          2369              0         1
  Valence        2823-HW          2369              0         1
  Valence        2824-OW          2368              0         2
  Valence        2825-HW          2369              0         1
  Valence        2826-HW          2369              0         1
  Valence        2827-OW          2368              0         2
  Valence        2828-HW          2369              0         1
  Valence        2829-HW          2369              0         1
  Valence        2830-OW          2368              0         2
  Valence        2831-HW          2369              0         1
  Valence        2832-HW          2369              0         1
  Valence        2833-OW          2368              0         2
  Valence        2834-HW          2369              0         1
  Valence        2835-HW          2369              0         1
  Valence        2836-OW          2368              0         2
  Valence        2837-HW          2369              0         1
  Valence        2838-HW          2369              0         1
  Valence        2839-OW          2368              0         2
  Valence        2840-HW          2369              0         1
  Valence        2841-HW          2369              0         1
  Valence        2842-OW          2368              0         2
  Valence        2843-HW          2369              0         1
  Valence        2844-HW          2369              0         1
  Valence        2845-OW          2368              0         2
  Valence        2846-HW          2369              0         1
  Valence        2847-HW          2369              0         1
  Valence        2848-OW          2368              0         2
  Valence        2849-HW          2369              0         1
  Valence        2850-HW          2369              0         1
  Valence        2851-OW          2368              0         2
  Valence        2852-HW          2369              0         1
  Valence        2853-HW          2369              0         1
  Valence        2854-OW          2368              0         2
  Valence        2855-HW          2369              0         1
  Valence        2856-HW          2369              0         1
  Valence        2857-OW          2368              0         2
  Valence        2858-HW          2369              0         1
  Valence        2859-HW          2369              0         1
  Valence        2860-OW          2368              0         2
  Valence        2861-HW          2369              0         1
  Valence        2862-HW          2369              0         1
  Valence        2863-OW          2368              0         2
  Valence        2864-HW          2369              0         1
  Valence        2865-HW          2369              0         1
  Valence        2866-OW          2368              0         2
  Valence        2867-HW          2369              0         1
  Valence        2868-HW          2369              0         1
  Valence        2869-OW          2368              0         2
  Valence        2870-HW          2369              0         1
  Valence        2871-HW          2369              0         1
  Valence        2872-OW          2368              0         2
  Valence        2873-HW          2369              0         1
  Valence        2874-HW          2369              0         1
  Valence        2875-OW          2368              0         2
  Valence        2876-HW          2369              0         1
  Valence        2877-HW          2369              0         1
  Valence        2878-OW          2368              0         2
  Valence        2879-HW          2369              0         1
  Valence        2880-HW          2369              0         1
  Valence        2881-OW          2368              0         2
  Valence        2882-HW          2369              0         1
  Valence        2883-HW          2369              0         1
  Valence        2884-OW          2368              0         2
  Valence        2885-HW          2369              0         1
  Valence        2886-HW          2369              0         1
  Valence        2887-OW          2368              0         2
  Valence        2888-HW          2369              0         1
  Valence        2889-HW          2369              0         1
  Valence        2890-OW          2368              0         2
  Valence        2891-HW          2369              0         1
  Valence        2892-HW          2369              0         1
  Valence        2893-OW          2368              0         2
  Valence        2894-HW          2369              0         1
  Valence        2895-HW          2369              0         1
  Valence        2896-OW          2368              0         2
  Valence        2897-HW          2369              0         1
  Valence        2898-HW          2369              0         1
  Valence        2899-OW          2368              0         2
  Valence        2900-HW          2369              0         1
  Valence        2901-HW          2369              0         1
  Valence        2902-OW          2368              0         2
  Valence        2903-HW          2369              0         1
  Valence        2904-HW          2369              0         1
  Valence        2905-OW          2368              0         2
  Valence        2906-HW          2369              0         1
  Valence        2907-HW          2369              0         1
  Valence        2908-OW          2368              0         2
  Valence        2909-HW          2369              0         1
  Valence        2910-HW          2369              0         1
  Valence        2911-OW          2368              0         2
  Valence        2912-HW          2369              0         1
  Valence        2913-HW          2369              0         1
  Valence        2914-OW          2368              0         2
  Valence        2915-HW          2369              0         1
  Valence        2916-HW          2369              0         1
  Valence        2917-OW          2368              0         2
  Valence        2918-HW          2369              0         1
  Valence        2919-HW          2369              0         1
  Valence        2920-OW          2368              0         2
  Valence        2921-HW          2369              0         1
  Valence        2922-HW          2369              0         1
  Valence        2923-OW          2368              0         2
  Valence        2924-HW          2369              0         1
  Valence        2925-HW          2369              0         1
  Valence        2926-OW          2368              0         2
  Valence        2927-HW          2369              0         1
  Valence        2928-HW          2369              0         1
  Valence        2929-OW          2368              0         2
  Valence        2930-HW          2369              0         1
  Valence        2931-HW          2369              0         1
  Valence        2932-OW          2368              0         2
  Valence        2933-HW          2369              0         1
  Valence        2934-HW          2369              0         1
  Valence        2935-OW          2368              0         2
  Valence        2936-HW          2369              0         1
  Valence        2937-HW          2369              0         1
  Valence        2938-OW          2368              0         2
  Valence        2939-HW          2369              0         1
  Valence        2940-HW          2369              0         1
  Valence        2941-OW          2368              0         2
  Valence        2942-HW          2369              0         1
  Valence        2943-HW          2369              0         1
  Valence        2944-OW          2368              0         2
  Valence        2945-HW          2369              0         1
  Valence        2946-HW          2369              0         1
  Valence        2947-OW          2368              0         2
  Valence        2948-HW          2369              0         1
  Valence        2949-HW          2369              0         1
  Valence        2950-OW          2368              0         2
  Valence        2951-HW          2369              0         1
  Valence        2952-HW          2369              0         1
  Valence        2953-OW          2368              0         2
  Valence        2954-HW          2369              0         1
  Valence        2955-HW          2369              0         1
  Valence        2956-OW          2368              0         2
  Valence        2957-HW          2369              0         1
  Valence        2958-HW          2369              0         1
  Valence        2959-OW          2368              0         2
  Valence        2960-HW          2369              0         1
  Valence        2961-HW          2369              0         1
  Valence        2962-OW          2368              0         2
  Valence        2963-HW          2369              0         1
  Valence        2964-HW          2369              0         1
  Valence        2965-OW          2368              0         2
  Valence        2966-HW          2369              0         1
  Valence        2967-HW          2369              0         1
  Valence        2968-OW          2368              0         2
  Valence        2969-HW          2369              0         1
  Valence        2970-HW          2369              0         1
  Valence        2971-OW          2368              0         2
  Valence        2972-HW          2369              0         1
  Valence        2973-HW          2369              0         1
  Valence        2974-OW          2368              0         2
  Valence        2975-HW          2369              0         1
  Valence        2976-HW          2369              0         1
  Valence        2977-OW          2368              0         2
  Valence        2978-HW          2369              0         1
  Valence        2979-HW          2369              0         1
  Valence        2980-OW          2368              0         2
  Valence        2981-HW          2369              0         1
  Valence        2982-HW          2369              0         1
  Valence        2983-OW          2368              0         2
  Valence        2984-HW          2369              0         1
  Valence        2985-HW          2369              0         1
  Valence        2986-OW          2368              0         2
  Valence        2987-HW          2369              0         1
  Valence        2988-HW          2369              0         1
  Valence        2989-OW          2368              0         2
  Valence        2990-HW          2369              0         1
  Valence        2991-HW          2369              0         1
  Valence        2992-OW          2368              0         2
  Valence        2993-HW          2369              0         1
  Valence        2994-HW          2369              0         1
  Valence        2995-OW          2368              0         2
  Valence        2996-HW          2369              0         1
  Valence        2997-HW          2369              0         1
  Valence        2998-OW          2368              0         2
  Valence        2999-HW          2369              0         1
  Valence        3000-HW          2369              0         1
  Valence        3001-OW          2368              0         2
  Valence        3002-HW          2369              0         1
  Valence        3003-HW          2369              0         1
  Valence        3004-OW          2368              0         2
  Valence        3005-HW          2369              0         1
  Valence        3006-HW          2369              0         1
  Valence        3007-OW          2368              0         2
  Valence        3008-HW          2369              0         1
  Valence        3009-HW          2369              0         1
  Valence        3010-OW          2368              0         2
  Valence        3011-HW          2369              0         1
  Valence        3012-HW          2369              0         1
  Valence        3013-OW          2368              0         2
  Valence        3014-HW          2369              0         1
  Valence        3015-HW          2369              0         1
  Valence        3016-OW          2368              0         2
  Valence        3017-HW          2369              0         1
  Valence        3018-HW          2369              0         1
  Valence        3019-OW          2368              0         2
  Valence        3020-HW          2369              0         1
  Valence        3021-HW          2369              0         1
  Valence        3022-OW          2368              0         2
  Valence        3023-HW          2369              0         1
  Valence        3024-HW          2369              0         1
  Valence        3025-OW          2368              0         2
  Valence        3026-HW          2369              0         1
  Valence        3027-HW          2369              0         1
  Valence        3028-OW          2368              0         2
  Valence        3029-HW          2369              0         1
  Valence        3030-HW          2369              0         1
  Valence        3031-OW          2368              0         2
  Valence        3032-HW          2369              0         1
  Valence        3033-HW          2369              0         1
  Valence        3034-OW          2368              0         2
  Valence        3035-HW          2369              0         1
  Valence        3036-HW          2369              0         1
  Valence        3037-OW          2368              0         2
  Valence        3038-HW          2369              0         1
  Valence        3039-HW          2369              0         1
  Valence        3040-OW          2368              0         2
  Valence        3041-HW          2369              0         1
  Valence        3042-HW          2369              0         1
  Valence        3043-OW          2368              0         2
  Valence        3044-HW          2369              0         1
  Valence        3045-HW          2369              0         1
  Valence        3046-OW          2368              0         2
  Valence        3047-HW          2369              0         1
  Valence        3048-HW          2369              0         1
  Valence        3049-OW          2368              0         2
  Valence        3050-HW          2369              0         1
  Valence        3051-HW          2369              0         1
  Valence        3052-OW          2368              0         2
  Valence        3053-HW          2369              0         1
  Valence        3054-HW          2369              0         1
  Valence        3055-OW          2368              0         2
  Valence        3056-HW          2369              0         1
  Valence        3057-HW          2369              0         1
  Valence        3058-OW          2368              0         2
  Valence        3059-HW          2369              0         1
  Valence        3060-HW          2369              0         1
  Valence        3061-OW          2368              0         2
  Valence        3062-HW          2369              0         1
  Valence        3063-HW          2369              0         1
  Valence        3064-OW          2368              0         2
  Valence        3065-HW          2369              0         1
  Valence        3066-HW          2369              0         1
  Valence        3067-OW          2368              0         2
  Valence        3068-HW          2369              0         1
  Valence        3069-HW          2369              0         1
  Valence        3070-OW          2368              0         2
  Valence        3071-HW          2369              0         1
  Valence        3072-HW          2369              0         1
  Valence        3073-OW          2368              0         2
  Valence        3074-HW          2369              0         1
  Valence        3075-HW          2369              0         1
  Valence        3076-OW          2368              0         2
  Valence        3077-HW          2369              0         1
  Valence        3078-HW          2369              0         1
  Valence        3079-OW          2368              0         2
  Valence        3080-HW          2369              0         1
  Valence        3081-HW          2369              0         1
  Valence        3082-OW          2368              0         2
  Valence        3083-HW          2369              0         1
  Valence        3084-HW          2369              0         1
  Valence        3085-OW          2368              0         2
  Valence        3086-HW          2369              0         1
  Valence        3087-HW          2369              0         1
  Valence        3088-OW          2368              0         2
  Valence        3089-HW          2369              0         1
  Valence        3090-HW          2369              0         1
  Valence        3091-OW          2368              0         2
  Valence        3092-HW          2369              0         1
  Valence        3093-HW          2369              0         1
  Valence        3094-OW          2368              0         2
  Valence        3095-HW          2369              0         1
  Valence        3096-HW          2369              0         1
  Valence        3097-OW          2368              0         2
  Valence        3098-HW          2369              0         1
  Valence        3099-HW          2369              0         1
  Valence        3100-OW          2368              0         2
  Valence        3101-HW          2369              0         1
  Valence        3102-HW          2369              0         1
  Valence        3103-OW          2368              0         2
  Valence        3104-HW          2369              0         1
  Valence        3105-HW          2369              0         1
  Valence        3106-OW          2368              0         2
  Valence        3107-HW          2369              0         1
  Valence        3108-HW          2369              0         1
  Valence        3109-OW          2368              0         2
  Valence        3110-HW          2369              0         1
  Valence        3111-HW          2369              0         1
  Valence        3112-OW          2368              0         2
  Valence        3113-HW          2369              0         1
  Valence        3114-HW          2369              0         1
  Valence        3115-OW          2368              0         2
  Valence        3116-HW          2369              0         1
  Valence        3117-HW          2369              0         1
  Valence        3118-OW          2368              0         2
  Valence        3119-HW          2369              0         1
  Valence        3120-HW          2369              0         1
  Valence        3121-OW          2368              0         2
  Valence        3122-HW          2369              0         1
  Valence        3123-HW          2369              0         1
  Valence        3124-OW          2368              0         2
  Valence        3125-HW          2369              0         1
  Valence        3126-HW          2369              0         1
  Valence        3127-OW          2368              0         2
  Valence        3128-HW          2369              0         1
  Valence        3129-HW          2369              0         1
  Valence        3130-OW          2368              0         2
  Valence        3131-HW          2369              0         1
  Valence        3132-HW          2369              0         1
  Valence        3133-OW          2368              0         2
  Valence        3134-HW          2369              0         1
  Valence        3135-HW          2369              0         1
  Valence        3136-OW          2368              0         2
  Valence        3137-HW          2369              0         1
  Valence        3138-HW          2369              0         1
  Valence        3139-OW          2368              0         2
  Valence        3140-HW          2369              0         1
  Valence        3141-HW          2369              0         1
  Valence        3142-OW          2368              0         2
  Valence        3143-HW          2369              0         1
  Valence        3144-HW          2369              0         1
  Valence        3145-OW          2368              0         2
  Valence        3146-HW          2369              0         1
  Valence        3147-HW          2369              0         1
  Valence        3148-OW          2368              0         2
  Valence        3149-HW          2369              0         1
  Valence        3150-HW          2369              0         1
  Valence        3151-OW          2368              0         2
  Valence        3152-HW          2369              0         1
  Valence        3153-HW          2369              0         1
  Valence        3154-OW          2368              0         2
  Valence        3155-HW          2369              0         1
  Valence        3156-HW          2369              0         1
  Valence        3157-OW          2368              0         2
  Valence        3158-HW          2369              0         1
  Valence        3159-HW          2369              0         1
  Valence        3160-OW          2368              0         2
  Valence        3161-HW          2369              0         1
  Valence        3162-HW          2369              0         1
  Valence        3163-OW          2368              0         2
  Valence        3164-HW          2369              0         1
  Valence        3165-HW          2369              0         1
  Valence        3166-OW          2368              0         2
  Valence        3167-HW          2369              0         1
  Valence        3168-HW          2369              0         1
  Valence        3169-OW          2368              0         2
  Valence        3170-HW          2369              0         1
  Valence        3171-HW          2369              0         1
  Valence        3172-OW          2368              0         2
  Valence        3173-HW          2369              0         1
  Valence        3174-HW          2369              0         1
  Valence        3175-OW          2368              0         2
  Valence        3176-HW          2369              0         1
  Valence        3177-HW          2369              0         1
  Valence        3178-OW          2368              0         2
  Valence        3179-HW          2369              0         1
  Valence        3180-HW          2369              0         1
  Valence        3181-OW          2368              0         2
  Valence        3182-HW          2369              0         1
  Valence        3183-HW          2369              0         1
  Valence        3184-OW          2368              0         2
  Valence        3185-HW          2369              0         1
  Valence        3186-HW          2369              0         1
  Valence        3187-OW          2368              0         2
  Valence        3188-HW          2369              0         1
  Valence        3189-HW          2369              0         1
  Valence        3190-OW          2368              0         2
  Valence        3191-HW          2369              0         1
  Valence        3192-HW          2369              0         1
  Valence        3193-OW          2368              0         2
  Valence        3194-HW          2369              0         1
  Valence        3195-HW          2369              0         1
  Valence        3196-OW          2368              0         2
  Valence        3197-HW          2369              0         1
  Valence        3198-HW          2369              0         1
  Valence        3199-OW          2368              0         2
  Valence        3200-HW          2369              0         1
  Valence        3201-HW          2369              0         1
  Valence        3202-OW          2368              0         2
  Valence        3203-HW          2369              0         1
  Valence        3204-HW          2369              0         1
  Valence        3205-OW          2368              0         2
  Valence        3206-HW          2369              0         1
  Valence        3207-HW          2369              0         1
  Valence        3208-OW          2368              0         2
  Valence        3209-HW          2369              0         1
  Valence        3210-HW          2369              0         1
  Valence        3211-OW          2368              0         2
  Valence        3212-HW          2369              0         1
  Valence        3213-HW          2369              0         1
  Valence        3214-OW          2368              0         2
  Valence        3215-HW          2369              0         1
  Valence        3216-HW          2369              0         1
  Valence        3217-OW          2368              0         2
  Valence        3218-HW          2369              0         1
  Valence        3219-HW          2369              0         1
  Valence        3220-OW          2368              0         2
  Valence        3221-HW          2369              0         1
  Valence        3222-HW          2369              0         1
  Valence        3223-OW          2368              0         2
  Valence        3224-HW          2369              0         1
  Valence        3225-HW          2369              0         1
  Valence        3226-OW          2368              0         2
  Valence        3227-HW          2369              0         1
  Valence        3228-HW          2369              0         1
  Valence        3229-OW          2368              0         2
  Valence        3230-HW          2369              0         1
  Valence        3231-HW          2369              0         1
  Valence        3232-OW          2368              0         2
  Valence        3233-HW          2369              0         1
  Valence        3234-HW          2369              0         1
  Valence        3235-OW          2368              0         2
  Valence        3236-HW          2369              0         1
  Valence        3237-HW          2369              0         1
  Valence        3238-OW          2368              0         2
  Valence        3239-HW          2369              0         1
  Valence        3240-HW          2369              0         1
  Valence        3241-OW          2368              0         2
  Valence        3242-HW          2369              0         1
  Valence        3243-HW          2369              0         1
  Valence        3244-OW          2368              0         2
  Valence        3245-HW          2369              0         1
  Valence        3246-HW          2369              0         1
  Valence        3247-OW          2368              0         2
  Valence        3248-HW          2369              0         1
  Valence        3249-HW          2369              0         1
  Valence        3250-OW          2368              0         2
  Valence        3251-HW          2369              0         1
  Valence        3252-HW          2369              0         1
  Valence        3253-OW          2368              0         2
  Valence        3254-HW          2369              0         1
  Valence        3255-HW          2369              0         1
  Valence        3256-OW          2368              0         2
  Valence        3257-HW          2369              0         1
  Valence        3258-HW          2369              0         1
  Valence        3259-OW          2368              0         2
  Valence        3260-HW          2369              0         1
  Valence        3261-HW          2369              0         1
  Valence        3262-OW          2368              0         2
  Valence        3263-HW          2369              0         1
  Valence        3264-HW          2369              0         1
  Valence        3265-OW          2368              0         2
  Valence        3266-HW          2369              0         1
  Valence        3267-HW          2369              0         1
  Valence        3268-OW          2368              0         2
  Valence        3269-HW          2369              0         1
  Valence        3270-HW          2369              0         1
  Valence        3271-OW          2368              0         2
  Valence        3272-HW          2369              0         1
  Valence        3273-HW          2369              0         1
  Valence        3274-OW          2368              0         2
  Valence        3275-HW          2369              0         1
  Valence        3276-HW          2369              0         1
  Valence        3277-OW          2368              0         2
  Valence        3278-HW          2369              0         1
  Valence        3279-HW          2369              0         1
  Valence        3280-OW          2368              0         2
  Valence        3281-HW          2369              0         1
  Valence        3282-HW          2369              0         1
  Valence        3283-OW          2368              0         2
  Valence        3284-HW          2369              0         1
  Valence        3285-HW          2369              0         1
  Valence        3286-OW          2368              0         2
  Valence        3287-HW          2369              0         1
  Valence        3288-HW          2369              0         1
  Valence        3289-OW          2368              0         2
  Valence        3290-HW          2369              0         1
  Valence        3291-HW          2369              0         1
  Valence        3292-OW          2368              0         2
  Valence        3293-HW          2369              0         1
  Valence        3294-HW          2369              0         1
  Valence        3295-OW          2368              0         2
  Valence        3296-HW          2369              0         1
  Valence        3297-HW          2369              0         1
  Valence        3298-OW          2368              0         2
  Valence        3299-HW          2369              0         1
  Valence        3300-HW          2369              0         1
  Valence        3301-OW          2368              0         2
  Valence        3302-HW          2369              0         1
  Valence        3303-HW          2369              0         1
  Valence        3304-OW          2368              0         2
  Valence        3305-HW          2369              0         1
  Valence        3306-HW          2369              0         1
  Valence        3307-OW          2368              0         2
  Valence        3308-HW          2369              0         1
  Valence        3309-HW          2369              0         1
  Valence        3310-OW          2368              0         2
  Valence        3311-HW          2369              0         1
  Valence        3312-HW          2369              0         1
  Valence        3313-OW          2368              0         2
  Valence        3314-HW          2369              0         1
  Valence        3315-HW          2369              0         1
  Valence        3316-OW          2368              0         2
  Valence        3317-HW          2369              0         1
  Valence        3318-HW          2369              0         1
  Valence        3319-OW          2368              0         2
  Valence        3320-HW          2369              0         1
  Valence        3321-HW          2369              0         1
  Valence        3322-OW          2368              0         2
  Valence        3323-HW          2369              0         1
  Valence        3324-HW          2369              0         1
  Valence        3325-OW          2368              0         2
  Valence        3326-HW          2369              0         1
  Valence        3327-HW          2369              0         1
  Valence        3328-OW          2368              0         2
  Valence        3329-HW          2369              0         1
  Valence        3330-HW          2369              0         1
  Valence        3331-OW          2368              0         2
  Valence        3332-HW          2369              0         1
  Valence        3333-HW          2369              0         1
  Valence        3334-OW          2368              0         2
  Valence        3335-HW          2369              0         1
  Valence        3336-HW          2369              0         1
  Valence        3337-OW          2368              0         2
  Valence        3338-HW          2369              0         1
  Valence        3339-HW          2369              0         1
  Valence        3340-OW          2368              0         2
  Valence        3341-HW          2369              0         1
  Valence        3342-HW          2369              0         1
  Valence        3343-OW          2368              0         2
  Valence        3344-HW          2369              0         1
  Valence        3345-HW          2369              0         1
  Valence        3346-OW          2368              0         2
  Valence        3347-HW          2369              0         1
  Valence        3348-HW          2369              0         1
  Valence        3349-OW          2368              0         2
  Valence        3350-HW          2369              0         1
  Valence        3351-HW          2369              0         1
  Valence        3352-OW          2368              0         2
  Valence        3353-HW          2369              0         1
  Valence        3354-HW          2369              0         1
  Valence        3355-OW          2368              0         2
  Valence        3356-HW          2369              0         1
  Valence        3357-HW          2369              0         1
  Valence        3358-OW          2368              0         2
  Valence        3359-HW          2369              0         1
  Valence        3360-HW          2369              0         1
  Valence        3361-OW          2368              0         2
  Valence        3362-HW          2369              0         1
  Valence        3363-HW          2369              0         1
  Valence        3364-OW          2368              0         2
  Valence        3365-HW          2369              0         1
  Valence        3366-HW          2369              0         1
  Valence        3367-OW          2368              0         2
  Valence        3368-HW          2369              0         1
  Valence        3369-HW          2369              0         1
  Valence        3370-OW          2368              0         2
  Valence        3371-HW          2369              0         1
  Valence        3372-HW          2369              0         1
  Valence        3373-OW          2368              0         2
  Valence        3374-HW          2369              0         1
  Valence        3375-HW          2369              0         1
  Valence        3376-OW          2368              0         2
  Valence        3377-HW          2369              0         1
  Valence        3378-HW          2369              0         1
  Valence        3379-OW          2368              0         2
  Valence        3380-HW          2369              0         1
  Valence        3381-HW          2369              0         1
  Valence        3382-OW          2368              0         2
  Valence        3383-HW          2369              0         1
  Valence        3384-HW          2369              0         1
  Valence        3385-OW          2368              0         2
  Valence        3386-HW          2369              0         1
  Valence        3387-HW          2369              0         1
  Valence        3388-OW          2368              0         2
  Valence        3389-HW          2369              0         1
  Valence        3390-HW          2369              0         1
  Valence        3391-OW          2368              0         2
  Valence        3392-HW          2369              0         1
  Valence        3393-HW          2369              0         1
  Valence        3394-OW          2368              0         2
  Valence        3395-HW          2369              0         1
  Valence        3396-HW          2369              0         1
  Valence        3397-OW          2368              0         2
  Valence        3398-HW          2369              0         1
  Valence        3399-HW          2369              0         1
  Valence        3400-OW          2368              0         2
  Valence        3401-HW          2369              0         1
  Valence        3402-HW          2369              0         1
  Valence        3403-OW          2368              0         2
  Valence        3404-HW          2369              0         1
  Valence        3405-HW          2369              0         1
  Valence        3406-OW          2368              0         2
  Valence        3407-HW          2369              0         1
  Valence        3408-HW          2369              0         1
  Valence        3409-OW          2368              0         2
  Valence        3410-HW          2369              0         1
  Valence        3411-HW          2369              0         1
  Valence        3412-OW          2368              0         2
  Valence        3413-HW          2369              0         1
  Valence        3414-HW          2369              0         1
  Valence        3415-OW          2368              0         2
  Valence        3416-HW          2369              0         1
  Valence        3417-HW          2369              0         1
  Valence        3418-OW          2368              0         2
  Valence        3419-HW          2369              0         1
  Valence        3420-HW          2369              0         1
  Valence        3421-OW          2368              0         2
  Valence        3422-HW          2369              0         1
  Valence        3423-HW          2369              0         1
  Valence        3424-OW          2368              0         2
  Valence        3425-HW          2369              0         1
  Valence        3426-HW          2369              0         1
  Valence        3427-OW          2368              0         2
  Valence        3428-HW          2369              0         1
  Valence        3429-HW          2369              0         1
  Valence        3430-OW          2368              0         2
  Valence        3431-HW          2369              0         1
  Valence        3432-HW          2369              0         1
  Valence        3433-OW          2368              0         2
  Valence        3434-HW          2369              0         1
  Valence        3435-HW          2369              0         1
  Valence        3436-OW          2368              0         2
  Valence        3437-HW          2369              0         1
  Valence        3438-HW          2369              0         1
  Valence        3439-OW          2368              0         2
  Valence        3440-HW          2369              0         1
  Valence        3441-HW          2369              0         1
  Valence        3442-OW          2368              0         2
  Valence        3443-HW          2369              0         1
  Valence        3444-HW          2369              0         1
  Valence        3445-OW          2368              0         2
  Valence        3446-HW          2369              0         1
  Valence        3447-HW          2369              0         1
  Valence        3448-OW          2368              0         2
  Valence        3449-HW          2369              0         1
  Valence        3450-HW          2369              0         1
  Valence        3451-OW          2368              0         2
  Valence        3452-HW          2369              0         1
  Valence        3453-HW          2369              0         1
  Valence        3454-OW          2368              0         2
  Valence        3455-HW          2369              0         1
  Valence        3456-HW          2369              0         1
  Valence        3457-OW          2368              0         2
  Valence        3458-HW          2369              0         1
  Valence        3459-HW          2369              0         1
  Valence        3460-OW          2368              0         2
  Valence        3461-HW          2369              0         1
  Valence        3462-HW          2369              0         1
  Valence        3463-OW          2368              0         2
  Valence        3464-HW          2369              0         1
  Valence        3465-HW          2369              0         1
  Valence        3466-OW          2368              0         2
  Valence        3467-HW          2369              0         1
  Valence        3468-HW          2369              0         1
  Valence        3469-OW          2368              0         2
  Valence        3470-HW          2369              0         1
  Valence        3471-HW          2369              0         1
  Valence        3472-OW          2368              0         2
  Valence        3473-HW          2369              0         1
  Valence        3474-HW          2369              0         1
  Valence        3475-OW          2368              0         2
  Valence        3476-HW          2369              0         1
  Valence        3477-HW          2369              0         1
  Valence        3478-OW          2368              0         2
  Valence        3479-HW          2369              0         1
  Valence        3480-HW          2369              0         1
  Valence        3481-OW          2368              0         2
  Valence        3482-HW          2369              0         1
  Valence        3483-HW          2369              0         1
  Valence        3484-OW          2368              0         2
  Valence        3485-HW          2369              0         1
  Valence        3486-HW          2369              0         1
  Valence        3487-OW          2368              0         2
  Valence        3488-HW          2369              0         1
  Valence        3489-HW          2369              0         1
  Valence        3490-OW          2368              0         2
  Valence        3491-HW          2369              0         1
  Valence        3492-HW          2369              0         1
  Valence        3493-OW          2368              0         2
  Valence        3494-HW          2369              0         1
  Valence        3495-HW          2369              0         1
  Valence        3496-OW          2368              0         2
  Valence        3497-HW          2369              0         1
  Valence        3498-HW          2369              0         1
  Valence        3499-OW          2368              0         2
  Valence        3500-HW          2369              0         1
  Valence        3501-HW          2369              0         1
  Valence        3502-OW          2368              0         2
  Valence        3503-HW          2369              0         1
  Valence        3504-HW          2369              0         1
  Valence        3505-OW          2368              0         2
  Valence        3506-HW          2369              0         1
  Valence        3507-HW          2369              0         1
  Valence        3508-OW          2368              0         2
  Valence        3509-HW          2369              0         1
  Valence        3510-HW          2369              0         1
  Valence        3511-OW          2368              0         2
  Valence        3512-HW          2369              0         1
  Valence        3513-HW          2369              0         1
  Valence        3514-OW          2368              0         2
  Valence        3515-HW          2369              0         1
  Valence        3516-HW          2369              0         1
  Valence        3517-OW          2368              0         2
  Valence        3518-HW          2369              0         1
  Valence        3519-HW          2369              0         1
  Valence        3520-OW          2368              0         2
  Valence        3521-HW          2369              0         1
  Valence        3522-HW          2369              0         1
  Valence        3523-OW          2368              0         2
  Valence        3524-HW          2369              0         1
  Valence        3525-HW          2369              0         1
  Valence        3526-OW          2368              0         2
  Valence        3527-HW          2369              0         1
  Valence        3528-HW          2369              0         1
  Valence        3529-OW          2368              0         2
  Valence        3530-HW          2369              0         1
  Valence        3531-HW          2369              0         1
  Valence        3532-OW          2368              0         2
  Valence        3533-HW          2369              0         1
  Valence        3534-HW          2369              0         1
  Valence        3535-OW          2368              0         2
  Valence        3536-HW          2369              0         1
  Valence        3537-HW          2369              0         1
  Valence        3538-OW          2368              0         2
  Valence        3539-HW          2369              0         1
  Valence        3540-HW          2369              0         1
  Valence        3541-OW          2368              0         2
  Valence        3542-HW          2369              0         1
  Valence        3543-HW          2369              0         1
  Valence        3544-OW          2368              0         2
  Valence        3545-HW          2369              0         1
  Valence        3546-HW          2369              0         1
  Valence        3547-OW          2368              0         2
  Valence        3548-HW          2369              0         1
  Valence        3549-HW          2369              0         1
  Valence        3550-OW          2368              0         2
  Valence        3551-HW          2369              0         1
  Valence        3552-HW          2369              0         1
  Valence        3553-OW          2368              0         2
  Valence        3554-HW          2369              0         1
  Valence        3555-HW          2369              0         1
  Valence        3556-OW          2368              0         2
  Valence        3557-HW          2369              0         1
  Valence        3558-HW          2369              0         1
  Valence        3559-OW          2368              0         2
  Valence        3560-HW          2369              0         1
  Valence        3561-HW          2369              0         1
  Valence        3562-OW          2368              0         2
  Valence        3563-HW          2369              0         1
  Valence        3564-HW          2369              0         1
  Valence        3565-OW          2368              0         2
  Valence        3566-HW          2369              0         1
  Valence        3567-HW          2369              0         1
  Valence        3568-OW          2368              0         2
  Valence        3569-HW          2369              0         1
  Valence        3570-HW          2369              0         1
  Valence        3571-OW          2368              0         2
  Valence        3572-HW          2369              0         1
  Valence        3573-HW          2369              0         1
  Valence        3574-OW          2368              0         2
  Valence        3575-HW          2369              0         1
  Valence        3576-HW          2369              0         1
  Valence        3577-OW          2368              0         2
  Valence        3578-HW          2369              0         1
  Valence        3579-HW          2369              0         1
  Valence        3580-OW          2368              0         2
  Valence        3581-HW          2369              0         1
  Valence        3582-HW          2369              0         1
  Valence        3583-OW          2368              0         2
  Valence        3584-HW          2369              0         1
  Valence        3585-HW          2369              0         1
  Valence        3586-OW          2368              0         2
  Valence        3587-HW          2369              0         1
  Valence        3588-HW          2369              0         1
  Valence        3589-OW          2368              0         2
  Valence        3590-HW          2369              0         1
  Valence        3591-HW          2369              0         1
  Valence        3592-OW          2368              0         2
  Valence        3593-HW          2369              0         1
  Valence        3594-HW          2369              0         1
  Valence        3595-OW          2368              0         2
  Valence        3596-HW          2369              0         1
  Valence        3597-HW          2369              0         1
  Valence        3598-OW          2368              0         2
  Valence        3599-HW          2369              0         1
  Valence        3600-HW          2369              0         1
  Valence        3601-OW          2368              0         2
  Valence        3602-HW          2369              0         1
  Valence        3603-HW          2369              0         1
  Valence        3604-OW          2368              0         2
  Valence        3605-HW          2369              0         1
  Valence        3606-HW          2369              0         1
  Valence        3607-OW          2368              0         2
  Valence        3608-HW          2369              0         1
  Valence        3609-HW          2369              0         1
  Valence        3610-OW          2368              0         2
  Valence        3611-HW          2369              0         1
  Valence        3612-HW          2369              0         1
  Valence        3613-OW          2368              0         2
  Valence        3614-HW          2369              0         1
  Valence        3615-HW          2369              0         1
  Valence        3616-OW          2368              0         2
  Valence        3617-HW          2369              0         1
  Valence        3618-HW          2369              0         1
  Valence        3619-OW          2368              0         2
  Valence        3620-HW          2369              0         1
  Valence        3621-HW          2369              0         1
  Valence        3622-OW          2368              0         2
  Valence        3623-HW          2369              0         1
  Valence        3624-HW          2369              0         1
  Valence        3625-OW          2368              0         2
  Valence        3626-HW          2369              0         1
  Valence        3627-HW          2369              0         1
  Valence        3628-OW          2368              0         2
  Valence        3629-HW          2369              0         1
  Valence        3630-HW          2369              0         1
  Valence        3631-OW          2368              0         2
  Valence        3632-HW          2369              0         1
  Valence        3633-HW          2369              0         1
  Valence        3634-OW          2368              0         2
  Valence        3635-HW          2369              0         1
  Valence        3636-HW          2369              0         1
  Valence        3637-OW          2368              0         2
  Valence        3638-HW          2369              0         1
  Valence        3639-HW          2369              0         1
  Valence        3640-OW          2368              0         2
  Valence        3641-HW          2369              0         1
  Valence        3642-HW          2369              0         1
  Valence        3643-OW          2368              0         2
  Valence        3644-HW          2369              0         1
  Valence        3645-HW          2369              0         1
  Valence        3646-OW          2368              0         2
  Valence        3647-HW          2369              0         1
  Valence        3648-HW          2369              0         1
  Valence        3649-OW          2368              0         2
  Valence        3650-HW          2369              0         1
  Valence        3651-HW          2369              0         1
  Valence        3652-OW          2368              0         2
  Valence        3653-HW          2369              0         1
  Valence        3654-HW          2369              0         1
  Valence        3655-OW          2368              0         2
  Valence        3656-HW          2369              0         1
  Valence        3657-HW          2369              0         1
  Valence        3658-OW          2368              0         2
  Valence        3659-HW          2369              0         1
  Valence        3660-HW          2369              0         1
  Valence        3661-OW          2368              0         2
  Valence        3662-HW          2369              0         1
  Valence        3663-HW          2369              0         1
  Valence        3664-OW          2368              0         2
  Valence        3665-HW          2369              0         1
  Valence        3666-HW          2369              0         1
  Valence        3667-OW          2368              0         2
  Valence        3668-HW          2369              0         1
  Valence        3669-HW          2369              0         1
  Valence        3670-OW          2368              0         2
  Valence        3671-HW          2369              0         1
  Valence        3672-HW          2369              0         1
  Valence        3673-OW          2368              0         2
  Valence        3674-HW          2369              0         1
  Valence        3675-HW          2369              0         1
  Valence        3676-OW          2368              0         2
  Valence        3677-HW          2369              0         1
  Valence        3678-HW          2369              0         1
  Valence        3679-OW          2368              0         2
  Valence        3680-HW          2369              0         1
  Valence        3681-HW          2369              0         1
  Valence        3682-OW          2368              0         2
  Valence        3683-HW          2369              0         1
  Valence        3684-HW          2369              0         1
  Valence        3685-OW          2368              0         2
  Valence        3686-HW          2369              0         1
  Valence        3687-HW          2369              0         1
  Valence        3688-OW          2368              0         2
  Valence        3689-HW          2369              0         1
  Valence        3690-HW          2369              0         1
  Valence        3691-OW          2368              0         2
  Valence        3692-HW          2369              0         1
  Valence        3693-HW          2369              0         1
  Valence        3694-OW          2368              0         2
  Valence        3695-HW          2369              0         1
  Valence        3696-HW          2369              0         1
  Valence        3697-OW          2368              0         2
  Valence        3698-HW          2369              0         1
  Valence        3699-HW          2369              0         1
  Valence        3700-OW          2368              0         2
  Valence        3701-HW          2369              0         1
  Valence        3702-HW          2369              0         1
  Valence        3703-OW          2368              0         2
  Valence        3704-HW          2369              0         1
  Valence        3705-HW          2369              0         1
  Valence        3706-OW          2368              0         2
  Valence        3707-HW          2369              0         1
  Valence        3708-HW          2369              0         1
  Valence        3709-OW          2368              0         2
  Valence        3710-HW          2369              0         1
  Valence        3711-HW          2369              0         1
  Valence        3712-OW          2368              0         2
  Valence        3713-HW          2369              0         1
  Valence        3714-HW          2369              0         1
  Valence        3715-OW          2368              0         2
  Valence        3716-HW          2369              0         1
  Valence        3717-HW          2369              0         1
  Valence        3718-OW          2368              0         2
  Valence        3719-HW          2369              0         1
  Valence        3720-HW          2369              0         1
  Valence        3721-OW          2368              0         2
  Valence        3722-HW          2369              0         1
  Valence        3723-HW          2369              0         1
  Valence        3724-OW          2368              0         2
  Valence        3725-HW          2369              0         1
  Valence        3726-HW          2369              0         1
  Valence        3727-OW          2368              0         2
  Valence        3728-HW          2369              0         1
  Valence        3729-HW          2369              0         1
  Valence        3730-OW          2368              0         2
  Valence        3731-HW          2369              0         1
  Valence        3732-HW          2369              0         1
  Valence        3733-OW          2368              0         2
  Valence        3734-HW          2369              0         1
  Valence        3735-HW          2369              0         1
  Valence        3736-OW          2368              0         2
  Valence        3737-HW          2369              0         1
  Valence        3738-HW          2369              0         1
  Valence        3739-OW          2368              0         2
  Valence        3740-HW          2369              0         1
  Valence        3741-HW          2369              0         1
  Valence        3742-OW          2368              0         2
  Valence        3743-HW          2369              0         1
  Valence        3744-HW          2369              0         1
  Valence        3745-OW          2368              0         2
  Valence        3746-HW          2369              0         1
  Valence        3747-HW          2369              0         1
  Valence        3748-OW          2368              0         2
  Valence        3749-HW          2369              0         1
  Valence        3750-HW          2369              0         1
  Valence        3751-OW          2368              0         2
  Valence        3752-HW          2369              0         1
  Valence        3753-HW          2369              0         1
  Valence        3754-OW          2368              0         2
  Valence        3755-HW          2369              0         1
  Valence        3756-HW          2369              0         1
  Valence        3757-OW          2368              0         2
  Valence        3758-HW          2369              0         1
  Valence        3759-HW          2369              0         1
  Valence        3760-OW          2368              0         2
  Valence        3761-HW          2369              0         1
  Valence        3762-HW          2369              0         1
  Valence        3763-OW          2368              0         2
  Valence        3764-HW          2369              0         1
  Valence        3765-HW          2369              0         1
  Valence        3766-OW          2368              0         2
  Valence        3767-HW          2369              0         1
  Valence        3768-HW          2369              0         1
  Valence        3769-OW          2368              0         2
  Valence        3770-HW          2369              0         1
  Valence        3771-HW          2369              0         1
  Valence        3772-OW          2368              0         2
  Valence        3773-HW          2369              0         1
  Valence        3774-HW          2369              0         1
  Valence        3775-OW          2368              0         2
  Valence        3776-HW          2369              0         1
  Valence        3777-HW          2369              0         1
  Valence        3778-OW          2368              0         2
  Valence        3779-HW          2369              0         1
  Valence        3780-HW          2369              0         1
  Valence        3781-OW          2368              0         2
  Valence        3782-HW          2369              0         1
  Valence        3783-HW          2369              0         1
  Valence        3784-OW          2368              0         2
  Valence        3785-HW          2369              0         1
  Valence        3786-HW          2369              0         1
  Valence        3787-OW          2368              0         2
  Valence        3788-HW          2369              0         1
  Valence        3789-HW          2369              0         1
  Valence        3790-OW          2368              0         2
  Valence        3791-HW          2369              0         1
  Valence        3792-HW          2369              0         1
  Valence        3793-OW          2368              0         2
  Valence        3794-HW          2369              0         1
  Valence        3795-HW          2369              0         1
  Valence        3796-OW          2368              0         2
  Valence        3797-HW          2369              0         1
  Valence        3798-HW          2369              0         1
  Valence        3799-OW          2368              0         2
  Valence        3800-HW          2369              0         1
  Valence        3801-HW          2369              0         1
  Valence        3802-OW          2368              0         2
  Valence        3803-HW          2369              0         1
  Valence        3804-HW          2369              0         1
  Valence        3805-OW          2368              0         2
  Valence        3806-HW          2369              0         1
  Valence        3807-HW          2369              0         1
  Valence        3808-OW          2368              0         2
  Valence        3809-HW          2369              0         1
  Valence        3810-HW          2369              0         1
  Valence        3811-OW          2368              0         2
  Valence        3812-HW          2369              0         1
  Valence        3813-HW          2369              0         1
  Valence        3814-OW          2368              0         2
  Valence        3815-HW          2369              0         1
  Valence        3816-HW          2369              0         1
  Valence        3817-OW          2368              0         2
  Valence        3818-HW          2369              0         1
  Valence        3819-HW          2369              0         1
  Valence        3820-OW          2368              0         2
  Valence        3821-HW          2369              0         1
  Valence        3822-HW          2369              0         1
  Valence        3823-OW          2368              0         2
  Valence        3824-HW          2369              0         1
  Valence        3825-HW          2369              0         1
  Valence        3826-OW          2368              0         2
  Valence        3827-HW          2369              0         1
  Valence        3828-HW          2369              0         1
  Valence        3829-OW          2368              0         2
  Valence        3830-HW          2369              0         1
  Valence        3831-HW          2369              0         1
  Valence        3832-OW          2368              0         2
  Valence        3833-HW          2369              0         1
  Valence        3834-HW          2369              0         1
  Valence        3835-OW          2368              0         2
  Valence        3836-HW          2369              0         1
  Valence        3837-HW          2369              0         1
  Valence        3838-OW          2368              0         2
  Valence        3839-HW          2369              0         1
  Valence        3840-HW          2369              0         1
  Valence        3841-OW          2368              0         2
  Valence        3842-HW          2369              0         1
  Valence        3843-HW          2369              0         1
  Valence        3844-OW          2368              0         2
  Valence        3845-HW          2369              0         1
  Valence        3846-HW          2369              0         1
  Valence        3847-OW          2368              0         2
  Valence        3848-HW          2369              0         1
  Valence        3849-HW          2369              0         1
  Valence        3850-OW          2368              0         2
  Valence        3851-HW          2369              0         1
  Valence        3852-HW          2369              0         1
  Valence        3853-OW          2368              0         2
  Valence        3854-HW          2369              0         1
  Valence        3855-HW          2369              0         1
  Valence        3856-OW          2368              0         2
  Valence        3857-HW          2369              0         1
  Valence        3858-HW          2369              0         1
  Valence        3859-OW          2368              0         2
  Valence        3860-HW          2369              0         1
  Valence        3861-HW          2369              0         1
  Valence        3862-OW          2368              0         2
  Valence        3863-HW          2369              0         1
  Valence        3864-HW          2369              0         1
  Valence        3865-OW          2368              0         2
  Valence        3866-HW          2369              0         1
  Valence        3867-HW          2369              0         1
  Valence        3868-OW          2368              0         2
  Valence        3869-HW          2369              0         1
  Valence        3870-HW          2369              0         1
  Valence        3871-OW          2368              0         2
  Valence        3872-HW          2369              0         1
  Valence        3873-HW          2369              0         1
  Valence        3874-OW          2368              0         2
  Valence        3875-HW          2369              0         1
  Valence        3876-HW          2369              0         1
  Valence        3877-OW          2368              0         2
  Valence        3878-HW          2369              0         1
  Valence        3879-HW          2369              0         1
  Valence        3880-OW          2368              0         2
  Valence        3881-HW          2369              0         1
  Valence        3882-HW          2369              0         1
  Valence        3883-OW          2368              0         2
  Valence        3884-HW          2369              0         1
  Valence        3885-HW          2369              0         1
  Valence        3886-OW          2368              0         2
  Valence        3887-HW          2369              0         1
  Valence        3888-HW          2369              0         1
  Valence        3889-OW          2368              0         2
  Valence        3890-HW          2369              0         1
  Valence        3891-HW          2369              0         1
  Valence        3892-OW          2368              0         2
  Valence        3893-HW          2369              0         1
  Valence        3894-HW          2369              0         1
  Valence        3895-OW          2368              0         2
  Valence        3896-HW          2369              0         1
  Valence        3897-HW          2369              0         1
  Valence        3898-OW          2368              0         2
  Valence        3899-HW          2369              0         1
  Valence        3900-HW          2369              0         1
  Valence        3901-OW          2368              0         2
  Valence        3902-HW          2369              0         1
  Valence        3903-HW          2369              0         1
  Valence        3904-OW          2368              0         2
  Valence        3905-HW          2369              0         1
  Valence        3906-HW          2369              0         1
  Valence        3907-OW          2368              0         2
  Valence        3908-HW          2369              0         1
  Valence        3909-HW          2369              0         1
  Valence        3910-OW          2368              0         2
  Valence        3911-HW          2369              0         1
  Valence        3912-HW          2369              0         1
  Valence        3913-OW          2368              0         2
  Valence        3914-HW          2369              0         1
  Valence        3915-HW          2369              0         1
  Valence        3916-OW          2368              0         2
  Valence        3917-HW          2369              0         1
  Valence        3918-HW          2369              0         1
  Valence        3919-OW          2368              0         2
  Valence        3920-HW          2369              0         1
  Valence        3921-HW          2369              0         1
  Valence        3922-OW          2368              0         2
  Valence        3923-HW          2369              0         1
  Valence        3924-HW          2369              0         1
  Valence        3925-OW          2368              0         2
  Valence        3926-HW          2369              0         1
  Valence        3927-HW          2369              0         1
  Valence        3928-OW          2368              0         2
  Valence        3929-HW          2369              0         1
  Valence        3930-HW          2369              0         1
  Valence        3931-OW          2368              0         2
  Valence        3932-HW          2369              0         1
  Valence        3933-HW          2369              0         1
  Valence        3934-OW          2368              0         2
  Valence        3935-HW          2369              0         1
  Valence        3936-HW          2369              0         1
  Valence        3937-OW          2368              0         2
  Valence        3938-HW          2369              0         1
  Valence        3939-HW          2369              0         1
  Valence        3940-OW          2368              0         2
  Valence        3941-HW          2369              0         1
  Valence        3942-HW          2369              0         1
  Valence        3943-OW          2368              0         2
  Valence        3944-HW          2369              0         1
  Valence        3945-HW          2369              0         1
  Valence        3946-OW          2368              0         2
  Valence        3947-HW          2369              0         1
  Valence        3948-HW          2369              0         1
  Valence        3949-OW          2368              0         2
  Valence        3950-HW          2369              0         1
  Valence        3951-HW          2369              0         1
  Valence        3952-OW          2368              0         2
  Valence        3953-HW          2369              0         1
  Valence        3954-HW          2369              0         1
  Valence        3955-OW          2368              0         2
  Valence        3956-HW          2369              0         1
  Valence        3957-HW          2369              0         1
  Valence        3958-OW          2368              0         2
  Valence        3959-HW          2369              0         1
  Valence        3960-HW          2369              0         1
  Valence        3961-OW          2368              0         2
  Valence        3962-HW          2369              0         1
  Valence        3963-HW          2369              0         1
  Valence        3964-OW          2368              0         2
  Valence        3965-HW          2369              0         1
  Valence        3966-HW          2369              0         1
  Valence        3967-OW          2368              0         2
  Valence        3968-HW          2369              0         1
  Valence        3969-HW          2369              0         1
  Valence        3970-OW          2368              0         2
  Valence        3971-HW          2369              0         1
  Valence        3972-HW          2369              0         1
  Valence        3973-OW          2368              0         2
  Valence        3974-HW          2369              0         1
  Valence        3975-HW          2369              0         1
  Valence        3976-OW          2368              0         2
  Valence        3977-HW          2369              0         1
  Valence        3978-HW          2369              0         1
  Valence        3979-OW          2368              0         2
  Valence        3980-HW          2369              0         1
  Valence        3981-HW          2369              0         1
  Valence        3982-OW          2368              0         2
  Valence        3983-HW          2369              0         1
  Valence        3984-HW          2369              0         1
  Valence        3985-OW          2368              0         2
  Valence        3986-HW          2369              0         1
  Valence        3987-HW          2369              0         1
  Valence        3988-OW          2368              0         2
  Valence        3989-HW          2369              0         1
  Valence        3990-HW          2369              0         1
  Valence        3991-OW          2368              0         2
  Valence        3992-HW          2369              0         1
  Valence        3993-HW          2369              0         1
  Valence        3994-OW          2368              0         2
  Valence        3995-HW          2369              0         1
  Valence        3996-HW          2369              0         1
  Valence        3997-OW          2368              0         2
  Valence        3998-HW          2369              0         1
  Valence        3999-HW          2369              0         1
  Valence        4000-OW          2368              0         2
  Valence        4001-HW          2369              0         1
  Valence        4002-HW          2369              0         1
  Valence        4003-OW          2368              0         2
  Valence        4004-HW          2369              0         1
  Valence        4005-HW          2369              0         1
  Valence        4006-OW          2368              0         2
  Valence        4007-HW          2369              0         1
  Valence        4008-HW          2369              0         1
  Valence        4009-OW          2368              0         2
  Valence        4010-HW          2369              0         1
  Valence        4011-HW          2369              0         1
  Valence        4012-OW          2368              0         2
  Valence        4013-HW          2369              0         1
  Valence        4014-HW          2369              0         1
  Valence        4015-OW          2368              0         2
  Valence        4016-HW          2369              0         1
  Valence        4017-HW          2369              0         1
  Valence        4018-OW          2368              0         2
  Valence        4019-HW          2369              0         1
  Valence        4020-HW          2369              0         1
  Valence        4021-OW          2368              0         2
  Valence        4022-HW          2369              0         1
  Valence        4023-HW          2369              0         1
  Valence        4024-OW          2368              0         2
  Valence        4025-HW          2369              0         1
  Valence        4026-HW          2369              0         1
  Valence        4027-OW          2368              0         2
  Valence        4028-HW          2369              0         1
  Valence        4029-HW          2369              0         1
  Valence        4030-OW          2368              0         2
  Valence        4031-HW          2369              0         1
  Valence        4032-HW          2369              0         1
  Valence        4033-OW          2368              0         2
  Valence        4034-HW          2369              0         1
  Valence        4035-HW          2369              0         1
  Valence        4036-OW          2368              0         2
  Valence        4037-HW          2369              0         1
  Valence        4038-HW          2369              0         1
  Valence        4039-OW          2368              0         2
  Valence        4040-HW          2369              0         1
  Valence        4041-HW          2369              0         1
  Valence        4042-OW          2368              0         2
  Valence        4043-HW          2369              0         1
  Valence        4044-HW          2369              0         1
  Valence        4045-OW          2368              0         2
  Valence        4046-HW          2369              0         1
  Valence        4047-HW          2369              0         1
  Valence        4048-OW          2368              0         2
  Valence        4049-HW          2369              0         1
  Valence        4050-HW          2369              0         1
  Valence        4051-OW          2368              0         2
  Valence        4052-HW          2369              0         1
  Valence        4053-HW          2369              0         1
  Valence        4054-OW          2368              0         2
  Valence        4055-HW          2369              0         1
  Valence        4056-HW          2369              0         1
  Valence        4057-OW          2368              0         2
  Valence        4058-HW          2369              0         1
  Valence        4059-HW          2369              0         1
  Valence        4060-OW          2368              0         2
  Valence        4061-HW          2369              0         1
  Valence        4062-HW          2369              0         1
  Valence        4063-OW          2368              0         2
  Valence        4064-HW          2369              0         1
  Valence        4065-HW          2369              0         1
  Valence        4066-OW          2368              0         2
  Valence        4067-HW          2369              0         1
  Valence        4068-HW          2369              0         1
  Valence        4069-OW          2368              0         2
  Valence        4070-HW          2369              0         1
  Valence        4071-HW          2369              0         1
  Valence        4072-OW          2368              0         2
  Valence        4073-HW          2369              0         1
  Valence        4074-HW          2369              0         1
  Valence        4075-OW          2368              0         2
  Valence        4076-HW          2369              0         1
  Valence        4077-HW          2369              0         1
  Valence        4078-OW          2368              0         2
  Valence        4079-HW          2369              0         1
  Valence        4080-HW          2369              0         1
  Valence        4081-OW          2368              0         2
  Valence        4082-HW          2369              0         1
  Valence        4083-HW          2369              0         1
  Valence        4084-OW          2368              0         2
  Valence        4085-HW          2369              0         1
  Valence        4086-HW          2369              0         1
  Valence        4087-OW          2368              0         2
  Valence        4088-HW          2369              0         1
  Valence        4089-HW          2369              0         1
  Valence        4090-OW          2368              0         2
  Valence        4091-HW          2369              0         1
  Valence        4092-HW          2369              0         1
  Valence        4093-OW          2368              0         2
  Valence        4094-HW          2369              0         1
  Valence        4095-HW          2369              0         1
  Valence        4096-OW          2368              0         2
  Valence        4097-HW          2369              0         1
  Valence        4098-HW          2369              0         1
  Valence        4099-OW          2368              0         2
  Valence        4100-HW          2369              0         1
  Valence        4101-HW          2369              0         1
  Valence        4102-OW          2368              0         2
  Valence        4103-HW          2369              0         1
  Valence        4104-HW          2369              0         1
  Valence        4105-OW          2368              0         2
  Valence        4106-HW          2369              0         1
  Valence        4107-HW          2369              0         1
  Valence        4108-OW          2368              0         2
  Valence        4109-HW          2369              0         1
  Valence        4110-HW          2369              0         1
  Valence        4111-OW          2368              0         2
  Valence        4112-HW          2369              0         1
  Valence        4113-HW          2369              0         1
  Valence        4114-OW          2368              0         2
  Valence        4115-HW          2369              0         1
  Valence        4116-HW          2369              0         1
  Valence        4117-OW          2368              0         2
  Valence        4118-HW          2369              0         1
  Valence        4119-HW          2369              0         1
  Valence        4120-OW          2368              0         2
  Valence        4121-HW          2369              0         1
  Valence        4122-HW          2369              0         1
  Valence        4123-OW          2368              0         2
  Valence        4124-HW          2369              0         1
  Valence        4125-HW          2369              0         1
  Valence        4126-OW          2368              0         2
  Valence        4127-HW          2369              0         1
  Valence        4128-HW          2369              0         1
  Valence        4129-OW          2368              0         2
  Valence        4130-HW          2369              0         1
  Valence        4131-HW          2369              0         1
  Valence        4132-OW          2368              0         2
  Valence        4133-HW          2369              0         1
  Valence        4134-HW          2369              0         1
  Valence        4135-OW          2368              0         2
  Valence        4136-HW          2369              0         1
  Valence        4137-HW          2369              0         1
  Valence        4138-OW          2368              0         2
  Valence        4139-HW          2369              0         1
  Valence        4140-HW          2369              0         1
  Valence        4141-OW          2368              0         2
  Valence        4142-HW          2369              0         1
  Valence        4143-HW          2369              0         1
  Valence        4144-OW          2368              0         2
  Valence        4145-HW          2369              0         1
  Valence        4146-HW          2369              0         1
  Valence        4147-OW          2368              0         2
  Valence        4148-HW          2369              0         1
  Valence        4149-HW          2369              0         1
  Valence        4150-OW          2368              0         2
  Valence        4151-HW          2369              0         1
  Valence        4152-HW          2369              0         1
  Valence        4153-OW          2368              0         2
  Valence        4154-HW          2369              0         1
  Valence        4155-HW          2369              0         1
  Valence        4156-OW          2368              0         2
  Valence        4157-HW          2369              0         1
  Valence        4158-HW          2369              0         1
  Valence        4159-OW          2368              0         2
  Valence        4160-HW          2369              0         1
  Valence        4161-HW          2369              0         1
  Valence        4162-OW          2368              0         2
  Valence        4163-HW          2369              0         1
  Valence        4164-HW          2369              0         1
  Valence        4165-OW          2368              0         2
  Valence        4166-HW          2369              0         1
  Valence        4167-HW          2369              0         1
  Valence        4168-OW          2368              0         2
  Valence        4169-HW          2369              0         1
  Valence        4170-HW          2369              0         1
  Valence        4171-OW          2368              0         2
  Valence        4172-HW          2369              0         1
  Valence        4173-HW          2369              0         1
  Valence        4174-OW          2368              0         2
  Valence        4175-HW          2369              0         1
  Valence        4176-HW          2369              0         1
  Valence        4177-OW          2368              0         2
  Valence        4178-HW          2369              0         1
  Valence        4179-HW          2369              0         1
  Valence        4180-OW          2368              0         2
  Valence        4181-HW          2369              0         1
  Valence        4182-HW          2369              0         1
  Valence        4183-OW          2368              0         2
  Valence        4184-HW          2369              0         1
  Valence        4185-HW          2369              0         1
  Valence        4186-OW          2368              0         2
  Valence        4187-HW          2369              0         1
  Valence        4188-HW          2369              0         1
  Valence        4189-OW          2368              0         2
  Valence        4190-HW          2369              0         1
  Valence        4191-HW          2369              0         1
  Valence        4192-OW          2368              0         2
  Valence        4193-HW          2369              0         1
  Valence        4194-HW          2369              0         1
  Valence        4195-OW          2368              0         2
  Valence        4196-HW          2369              0         1
  Valence        4197-HW          2369              0         1
  Valence        4198-OW          2368              0         2
  Valence        4199-HW          2369              0         1
  Valence        4200-HW          2369              0         1
  Valence        4201-OW          2368              0         2
  Valence        4202-HW          2369              0         1
  Valence        4203-HW          2369              0         1
  Valence        4204-OW          2368              0         2
  Valence        4205-HW          2369              0         1
  Valence        4206-HW          2369              0         1
  Valence        4207-OW          2368              0         2
  Valence        4208-HW          2369              0         1
  Valence        4209-HW          2369              0         1
  Valence        4210-OW          2368              0         2
  Valence        4211-HW          2369              0         1
  Valence        4212-HW          2369              0         1
  Valence        4213-OW          2368              0         2
  Valence        4214-HW          2369              0         1
  Valence        4215-HW          2369              0         1
  Valence        4216-OW          2368              0         2
  Valence        4217-HW          2369              0         1
  Valence        4218-HW          2369              0         1
  Valence        4219-OW          2368              0         2
  Valence        4220-HW          2369              0         1
  Valence        4221-HW          2369              0         1
  Valence        4222-OW          2368              0         2
  Valence        4223-HW          2369              0         1
  Valence        4224-HW          2369              0         1
  Valence        4225-OW          2368              0         2
  Valence        4226-HW          2369              0         1
  Valence        4227-HW          2369              0         1
  Valence        4228-OW          2368              0         2
  Valence        4229-HW          2369              0         1
  Valence        4230-HW          2369              0         1
  Valence        4231-OW          2368              0         2
  Valence        4232-HW          2369              0         1
  Valence        4233-HW          2369              0         1
  Valence        4234-OW          2368              0         2
  Valence        4235-HW          2369              0         1
  Valence        4236-HW          2369              0         1
  Valence        4237-OW          2368              0         2
  Valence        4238-HW          2369              0         1
  Valence        4239-HW          2369              0         1
  Valence        4240-OW          2368              0         2
  Valence        4241-HW          2369              0         1
  Valence        4242-HW          2369              0         1
  Valence        4243-OW          2368              0         2
  Valence        4244-HW          2369              0         1
  Valence        4245-HW          2369              0         1
  Valence        4246-OW          2368              0         2
  Valence        4247-HW          2369              0         1
  Valence        4248-HW          2369              0         1
  Valence        4249-OW          2368              0         2
  Valence        4250-HW          2369              0         1
  Valence        4251-HW          2369              0         1
  Valence        4252-OW          2368              0         2
  Valence        4253-HW          2369              0         1
  Valence        4254-HW          2369              0         1
  Valence        4255-OW          2368              0         2
  Valence        4256-HW          2369              0         1
  Valence        4257-HW          2369              0         1
  Valence        4258-OW          2368              0         2
  Valence        4259-HW          2369              0         1
  Valence        4260-HW          2369              0         1
  Valence        4261-OW          2368              0         2
  Valence        4262-HW          2369              0         1
  Valence        4263-HW          2369              0         1
  Valence        4264-OW          2368              0         2
  Valence        4265-HW          2369              0         1
  Valence        4266-HW          2369              0         1
  Valence        4267-OW          2368              0         2
  Valence        4268-HW          2369              0         1
  Valence        4269-HW          2369              0         1
  Valence        4270-OW          2368              0         2
  Valence        4271-HW          2369              0         1
  Valence        4272-HW          2369              0         1
  Valence        4273-OW          2368              0         2
  Valence        4274-HW          2369              0         1
  Valence        4275-HW          2369              0         1
  Valence        4276-OW          2368              0         2
  Valence        4277-HW          2369              0         1
  Valence        4278-HW          2369              0         1
  Valence        4279-OW          2368              0         2
  Valence        4280-HW          2369              0         1
  Valence        4281-HW          2369              0         1
  Valence        4282-OW          2368              0         2
  Valence        4283-HW          2369              0         1
  Valence        4284-HW          2369              0         1
  Valence        4285-OW          2368              0         2
  Valence        4286-HW          2369              0         1
  Valence        4287-HW          2369              0         1
  Valence        4288-OW          2368              0         2
  Valence        4289-HW          2369              0         1
  Valence        4290-HW          2369              0         1
  Valence        4291-OW          2368              0         2
  Valence        4292-HW          2369              0         1
  Valence        4293-HW          2369              0         1
  Valence        4294-OW          2368              0         2
  Valence        4295-HW          2369              0         1
  Valence        4296-HW          2369              0         1
  Valence        4297-OW          2368              0         2
  Valence        4298-HW          2369              0         1
  Valence        4299-HW          2369              0         1
  Valence        4300-OW          2368              0         2
  Valence        4301-HW          2369              0         1
  Valence        4302-HW          2369              0         1
  Valence        4303-OW          2368              0         2
  Valence        4304-HW          2369              0         1
  Valence        4305-HW          2369              0         1
  Valence        4306-OW          2368              0         2
  Valence        4307-HW          2369              0         1
  Valence        4308-HW          2369              0         1
  Valence        4309-OW          2368              0         2
  Valence        4310-HW          2369              0         1
  Valence        4311-HW          2369              0         1
  Valence        4312-OW          2368              0         2
  Valence        4313-HW          2369              0         1
  Valence        4314-HW          2369              0         1
  Valence        4315-OW          2368              0         2
  Valence        4316-HW          2369              0         1
  Valence        4317-HW          2369              0         1
  Valence        4318-OW          2368              0         2
  Valence        4319-HW          2369              0         1
  Valence        4320-HW          2369              0         1
  Valence        4321-OW          2368              0         2
  Valence        4322-HW          2369              0         1
  Valence        4323-HW          2369              0         1
  Valence        4324-OW          2368              0         2
  Valence        4325-HW          2369              0         1
  Valence        4326-HW          2369              0         1
  Valence        4327-OW          2368              0         2
  Valence        4328-HW          2369              0         1
  Valence        4329-HW          2369              0         1
  Valence        4330-OW          2368              0         2
  Valence        4331-HW          2369              0         1
  Valence        4332-HW          2369              0         1
  Valence        4333-OW          2368              0         2
  Valence        4334-HW          2369              0         1
  Valence        4335-HW          2369              0         1
  Valence        4336-OW          2368              0         2
  Valence        4337-HW          2369              0         1
  Valence        4338-HW          2369              0         1
  Valence        4339-OW          2368              0         2
  Valence        4340-HW          2369              0         1
  Valence        4341-HW          2369              0         1
  Valence        4342-OW          2368              0         2
  Valence        4343-HW          2369              0         1
  Valence        4344-HW          2369              0         1
  Valence        4345-OW          2368              0         2
  Valence        4346-HW          2369              0         1
  Valence        4347-HW          2369              0         1
  Valence        4348-OW          2368              0         2
  Valence        4349-HW          2369              0         1
  Valence        4350-HW          2369              0         1
  Valence        4351-OW          2368              0         2
  Valence        4352-HW          2369              0         1
  Valence        4353-HW          2369              0         1
  Valence        4354-OW          2368              0         2
  Valence        4355-HW          2369              0         1
  Valence        4356-HW          2369              0         1
  Valence        4357-OW          2368              0         2
  Valence        4358-HW          2369              0         1
  Valence        4359-HW          2369              0         1
  Valence        4360-OW          2368              0         2
  Valence        4361-HW          2369              0         1
  Valence        4362-HW          2369              0         1
  Valence        4363-OW          2368              0         2
  Valence        4364-HW          2369              0         1
  Valence        4365-HW          2369              0         1
  Valence        4366-OW          2368              0         2
  Valence        4367-HW          2369              0         1
  Valence        4368-HW          2369              0         1
  Valence        4369-OW          2368              0         2
  Valence        4370-HW          2369              0         1
  Valence        4371-HW          2369              0         1
  Valence        4372-OW          2368              0         2
  Valence        4373-HW          2369              0         1
  Valence        4374-HW          2369              0         1
  Valence        4375-OW          2368              0         2
  Valence        4376-HW          2369              0         1
  Valence        4377-HW          2369              0         1
  Valence        4378-OW          2368              0         2
  Valence        4379-HW          2369              0         1
  Valence        4380-HW          2369              0         1
  Valence        4381-OW          2368              0         2
  Valence        4382-HW          2369              0         1
  Valence        4383-HW          2369              0         1
  Valence        4384-OW          2368              0         2
  Valence        4385-HW          2369              0         1
  Valence        4386-HW          2369              0         1
  Valence        4387-OW          2368              0         2
  Valence        4388-HW          2369              0         1
  Valence        4389-HW          2369              0         1
  Valence        4390-OW          2368              0         2
  Valence        4391-HW          2369              0         1
  Valence        4392-HW          2369              0         1
  Valence        4393-OW          2368              0         2
  Valence        4394-HW          2369              0         1
  Valence        4395-HW          2369              0         1
  Valence        4396-OW          2368              0         2
  Valence        4397-HW          2369              0         1
  Valence        4398-HW          2369              0         1
  Valence        4399-OW          2368              0         2
  Valence        4400-HW          2369              0         1
  Valence        4401-HW          2369              0         1
  Valence        4402-OW          2368              0         2
  Valence        4403-HW          2369              0         1
  Valence        4404-HW          2369              0         1
  Valence        4405-OW          2368              0         2
  Valence        4406-HW          2369              0         1
  Valence        4407-HW          2369              0         1
  Valence        4408-OW          2368              0         2
  Valence        4409-HW          2369              0         1
  Valence        4410-HW          2369              0         1
  Valence        4411-OW          2368              0         2
  Valence        4412-HW          2369              0         1
  Valence        4413-HW          2369              0         1
  Valence        4414-OW          2368              0         2
  Valence        4415-HW          2369              0         1
  Valence        4416-HW          2369              0         1
  Valence        4417-OW          2368              0         2
  Valence        4418-HW          2369              0         1
  Valence        4419-HW          2369              0         1
  Valence        4420-OW          2368              0         2
  Valence        4421-HW          2369              0         1
  Valence        4422-HW          2369              0         1
  Valence        4423-OW          2368              0         2
  Valence        4424-HW          2369              0         1
  Valence        4425-HW          2369              0         1
  Valence        4426-OW          2368              0         2
  Valence        4427-HW          2369              0         1
  Valence        4428-HW          2369              0         1
  Valence        4429-OW          2368              0         2
  Valence        4430-HW          2369              0         1
  Valence        4431-HW          2369              0         1
  Valence        4432-OW          2368              0         2
  Valence        4433-HW          2369              0         1
  Valence        4434-HW          2369              0         1
  Valence        4435-OW          2368              0         2
  Valence        4436-HW          2369              0         1
  Valence        4437-HW          2369              0         1
  Valence        4438-OW          2368              0         2
  Valence        4439-HW          2369              0         1
  Valence        4440-HW          2369              0         1
  Valence        4441-OW          2368              0         2
  Valence        4442-HW          2369              0         1
  Valence        4443-HW          2369              0         1
  Valence        4444-OW          2368              0         2
  Valence        4445-HW          2369              0         1
  Valence        4446-HW          2369              0         1
  Valence        4447-OW          2368              0         2
  Valence        4448-HW          2369              0         1
  Valence        4449-HW          2369              0         1
  Valence        4450-OW          2368              0         2
  Valence        4451-HW          2369              0         1
  Valence        4452-HW          2369              0         1
  Valence        4453-OW          2368              0         2
  Valence        4454-HW          2369              0         1
  Valence        4455-HW          2369              0         1
  Valence        4456-OW          2368              0         2
  Valence        4457-HW          2369              0         1
  Valence        4458-HW          2369              0         1
  Valence        4459-OW          2368              0         2
  Valence        4460-HW          2369              0         1
  Valence        4461-HW          2369              0         1
  Valence        4462-OW          2368              0         2
  Valence        4463-HW          2369              0         1
  Valence        4464-HW          2369              0         1
  Valence        4465-OW          2368              0         2
  Valence        4466-HW          2369              0         1
  Valence        4467-HW          2369              0         1
  Valence        4468-OW          2368              0         2
  Valence        4469-HW          2369              0         1
  Valence        4470-HW          2369              0         1
  Valence        4471-OW          2368              0         2
  Valence        4472-HW          2369              0         1
  Valence        4473-HW          2369              0         1
  Valence        4474-OW          2368              0         2
  Valence        4475-HW          2369              0         1
  Valence        4476-HW          2369              0         1
  Valence        4477-OW          2368              0         2
  Valence        4478-HW          2369              0         1
  Valence        4479-HW          2369              0         1
  Valence        4480-OW          2368              0         2
  Valence        4481-HW          2369              0         1
  Valence        4482-HW          2369              0         1
  Valence        4483-OW          2368              0         2
  Valence        4484-HW          2369              0         1
  Valence        4485-HW          2369              0         1
  Valence        4486-OW          2368              0         2
  Valence        4487-HW          2369              0         1
  Valence        4488-HW          2369              0         1
  Valence        4489-OW          2368              0         2
  Valence        4490-HW          2369              0         1
  Valence        4491-HW          2369              0         1
  Valence        4492-OW          2368              0         2
  Valence        4493-HW          2369              0         1
  Valence        4494-HW          2369              0         1
  Valence        4495-OW          2368              0         2
  Valence        4496-HW          2369              0         1
  Valence        4497-HW          2369              0         1
  Valence        4498-OW          2368              0         2
  Valence        4499-HW          2369              0         1
  Valence        4500-HW          2369              0         1
  Valence        4501-OW          2368              0         2
  Valence        4502-HW          2369              0         1
  Valence        4503-HW          2369              0         1
  Valence        4504-OW          2368              0         2
  Valence        4505-HW          2369              0         1
  Valence        4506-HW          2369              0         1
  Valence        4507-OW          2368              0         2
  Valence        4508-HW          2369              0         1
  Valence        4509-HW          2369              0         1
  Valence        4510-OW          2368              0         2
  Valence        4511-HW          2369              0         1
  Valence        4512-HW          2369              0         1
  Valence        4513-OW          2368              0         2
  Valence        4514-HW          2369              0         1
  Valence        4515-HW          2369              0         1
  Valence        4516-OW          2368              0         2
  Valence        4517-HW          2369              0         1
  Valence        4518-HW          2369              0         1
  Valence        4519-OW          2368              0         2
  Valence        4520-HW          2369              0         1
  Valence        4521-HW          2369              0         1
  Valence        4522-OW          2368              0         2
  Valence        4523-HW          2369              0         1
  Valence        4524-HW          2369              0         1
  Valence        4525-OW          2368              0         2
  Valence        4526-HW          2369              0         1
  Valence        4527-HW          2369              0         1
  Valence        4528-OW          2368              0         2
  Valence        4529-HW          2369              0         1
  Valence        4530-HW          2369              0         1
  Valence        4531-OW          2368              0         2
  Valence        4532-HW          2369              0         1
  Valence        4533-HW          2369              0         1
  Valence        4534-OW          2368              0         2
  Valence        4535-HW          2369              0         1
  Valence        4536-HW          2369              0         1
  Valence        4537-OW          2368              0         2
  Valence        4538-HW          2369              0         1
  Valence        4539-HW          2369              0         1
  Valence        4540-OW          2368              0         2
  Valence        4541-HW          2369              0         1
  Valence        4542-HW          2369              0         1
  Valence        4543-OW          2368              0         2
  Valence        4544-HW          2369              0         1
  Valence        4545-HW          2369              0         1
  Valence        4546-OW          2368              0         2
  Valence        4547-HW          2369              0         1
  Valence        4548-HW          2369              0         1
  Valence        4549-OW          2368              0         2
  Valence        4550-HW          2369              0         1
  Valence        4551-HW          2369              0         1
  Valence        4552-OW          2368              0         2
  Valence        4553-HW          2369              0         1
  Valence        4554-HW          2369              0         1
  Valence        4555-OW          2368              0         2
  Valence        4556-HW          2369              0         1
  Valence        4557-HW          2369              0         1
  Valence        4558-OW          2368              0         2
  Valence        4559-HW          2369              0         1
  Valence        4560-HW          2369              0         1
  Valence        4561-OW          2368              0         2
  Valence        4562-HW          2369              0         1
  Valence        4563-HW          2369              0         1
  Valence        4564-OW          2368              0         2
  Valence        4565-HW          2369              0         1
  Valence        4566-HW          2369              0         1
  Valence        4567-OW          2368              0         2
  Valence        4568-HW          2369              0         1
  Valence        4569-HW          2369              0         1
  Valence        4570-OW          2368              0         2
  Valence        4571-HW          2369              0         1
  Valence        4572-HW          2369              0         1
  Valence        4573-OW          2368              0         2
  Valence        4574-HW          2369              0         1
  Valence        4575-HW          2369              0         1
  Valence        4576-OW          2368              0         2
  Valence        4577-HW          2369              0         1
  Valence        4578-HW          2369              0         1
  Valence        4579-OW          2368              0         2
  Valence        4580-HW          2369              0         1
  Valence        4581-HW          2369              0         1
  Valence        4582-OW          2368              0         2
  Valence        4583-HW          2369              0         1
  Valence        4584-HW          2369              0         1
  Valence        4585-OW          2368              0         2
  Valence        4586-HW          2369              0         1
  Valence        4587-HW          2369              0         1
  Valence        4588-OW          2368              0         2
  Valence        4589-HW          2369              0         1
  Valence        4590-HW          2369              0         1
  Valence        4591-OW          2368              0         2
  Valence        4592-HW          2369              0         1
  Valence        4593-HW          2369              0         1
  Valence        4594-OW          2368              0         2
  Valence        4595-HW          2369              0         1
  Valence        4596-HW          2369              0         1
  Valence        4597-OW          2368              0         2
  Valence        4598-HW          2369              0         1
  Valence        4599-HW          2369              0         1
  Valence        4600-OW          2368              0         2
  Valence        4601-HW          2369              0         1
  Valence        4602-HW          2369              0         1
  Valence        4603-OW          2368              0         2
  Valence        4604-HW          2369              0         1
  Valence        4605-HW          2369              0         1
  Valence        4606-OW          2368              0         2
  Valence        4607-HW          2369              0         1
  Valence        4608-HW          2369              0         1
  Valence        4609-OW          2368              0         2
  Valence        4610-HW          2369              0         1
  Valence        4611-HW          2369              0         1
  Valence        4612-OW          2368              0         2
  Valence        4613-HW          2369              0         1
  Valence        4614-HW          2369              0         1
  Valence        4615-OW          2368              0         2
  Valence        4616-HW          2369              0         1
  Valence        4617-HW          2369              0         1
  Valence        4618-OW          2368              0         2
  Valence        4619-HW          2369              0         1
  Valence        4620-HW          2369              0         1
  Valence        4621-OW          2368              0         2
  Valence        4622-HW          2369              0         1
  Valence        4623-HW          2369              0         1
  Valence        4624-OW          2368              0         2
  Valence        4625-HW          2369              0         1
  Valence        4626-HW          2369              0         1
  Valence        4627-OW          2368              0         2
  Valence        4628-HW          2369              0         1
  Valence        4629-HW          2369              0         1
  Valence        4630-OW          2368              0         2
  Valence        4631-HW          2369              0         1
  Valence        4632-HW          2369              0         1
  Valence        4633-OW          2368              0         2
  Valence        4634-HW          2369              0         1
  Valence        4635-HW          2369              0         1
  Valence        4636-OW          2368              0         2
  Valence        4637-HW          2369              0         1
  Valence        4638-HW          2369              0         1
  Valence        4639-OW          2368              0         2
  Valence        4640-HW          2369              0         1
  Valence        4641-HW          2369              0         1
  Valence        4642-OW          2368              0         2
  Valence        4643-HW          2369              0         1
  Valence        4644-HW          2369              0         1
  Valence        4645-OW          2368              0         2
  Valence        4646-HW          2369              0         1
  Valence        4647-HW          2369              0         1
  Valence        4648-OW          2368              0         2
  Valence        4649-HW          2369              0         1
  Valence        4650-HW          2369              0         1
  Valence        4651-OW          2368              0         2
  Valence        4652-HW          2369              0         1
  Valence        4653-HW          2369              0         1
  Valence        4654-OW          2368              0         2
  Valence        4655-HW          2369              0         1
  Valence        4656-HW          2369              0         1
  Valence        4657-OW          2368              0         2
  Valence        4658-HW          2369              0         1
  Valence        4659-HW          2369              0         1
  Valence        4660-OW          2368              0         2
  Valence        4661-HW          2369              0         1
  Valence        4662-HW          2369              0         1
  Valence        4663-OW          2368              0         2
  Valence        4664-HW          2369              0         1
  Valence        4665-HW          2369              0         1
  Valence        4666-OW          2368              0         2
  Valence        4667-HW          2369              0         1
  Valence        4668-HW          2369              0         1
  Valence        4669-OW          2368              0         2
  Valence        4670-HW          2369              0         1
  Valence        4671-HW          2369              0         1
  Valence        4672-OW          2368              0         2
  Valence        4673-HW          2369              0         1
  Valence        4674-HW          2369              0         1
  Valence        4675-OW          2368              0         2
  Valence        4676-HW          2369              0         1
  Valence        4677-HW          2369              0         1
  Valence        4678-OW          2368              0         2
  Valence        4679-HW          2369              0         1
  Valence        4680-HW          2369              0         1
  Valence        4681-OW          2368              0         2
  Valence        4682-HW          2369              0         1
  Valence        4683-HW          2369              0         1
  Valence        4684-OW          2368              0         2
  Valence        4685-HW          2369              0         1
  Valence        4686-HW          2369              0         1
  Valence        4687-OW          2368              0         2
  Valence        4688-HW          2369              0         1
  Valence        4689-HW          2369              0         1
  Valence        4690-OW          2368              0         2
  Valence        4691-HW          2369              0         1
  Valence        4692-HW          2369              0         1
  Valence        4693-OW          2368              0         2
  Valence        4694-HW          2369              0         1
  Valence        4695-HW          2369              0         1
  Valence        4696-OW          2368              0         2
  Valence        4697-HW          2369              0         1
  Valence        4698-HW          2369              0         1
  Valence        4699-OW          2368              0         2
  Valence        4700-HW          2369              0         1
  Valence        4701-HW          2369              0         1
  Valence        4702-OW          2368              0         2
  Valence        4703-HW          2369              0         1
  Valence        4704-HW          2369              0         1
  Valence        4705-OW          2368              0         2
  Valence        4706-HW          2369              0         1
  Valence        4707-HW          2369              0         1
  Valence        4708-OW          2368              0         2
  Valence        4709-HW          2369              0         1
  Valence        4710-HW          2369              0         1
  Valence        4711-OW          2368              0         2
  Valence        4712-HW          2369              0         1
  Valence        4713-HW          2369              0         1
  Valence        4714-OW          2368              0         2
  Valence        4715-HW          2369              0         1
  Valence        4716-HW          2369              0         1
  Valence        4717-OW          2368              0         2
  Valence        4718-HW          2369              0         1
  Valence        4719-HW          2369              0         1
  Valence        4720-OW          2368              0         2
  Valence        4721-HW          2369              0         1
  Valence        4722-HW          2369              0         1
  Valence        4723-OW          2368              0         2
  Valence        4724-HW          2369              0         1
  Valence        4725-HW          2369              0         1
  Valence        4726-OW          2368              0         2
  Valence        4727-HW          2369              0         1
  Valence        4728-HW          2369              0         1
  Valence        4729-OW          2368              0         2
  Valence        4730-HW          2369              0         1
  Valence        4731-HW          2369              0         1
  Valence        4732-OW          2368              0         2
  Valence        4733-HW          2369              0         1
  Valence        4734-HW          2369              0         1
  Valence        4735-OW          2368              0         2
  Valence        4736-HW          2369              0         1
  Valence        4737-HW          2369              0         1
  Valence        4738-OW          2368              0         2
  Valence        4739-HW          2369              0         1
  Valence        4740-HW          2369              0         1
  Valence        4741-OW          2368              0         2
  Valence        4742-HW          2369              0         1
  Valence        4743-HW          2369              0         1
  Valence        4744-OW          2368              0         2
  Valence        4745-HW          2369              0         1
  Valence        4746-HW          2369              0         1
  Valence        4747-OW          2368              0         2
  Valence        4748-HW          2369              0         1
  Valence        4749-HW          2369              0         1
  Valence        4750-OW          2368              0         2
  Valence        4751-HW          2369              0         1
  Valence        4752-HW          2369              0         1
  Valence        4753-OW          2368              0         2
  Valence        4754-HW          2369              0         1
  Valence        4755-HW          2369              0         1
  Valence        4756-OW          2368              0         2
  Valence        4757-HW          2369              0         1
  Valence        4758-HW          2369              0         1
  Valence        4759-OW          2368              0         2
  Valence        4760-HW          2369              0         1
  Valence        4761-HW          2369              0         1
  Valence        4762-OW          2368              0         2
  Valence        4763-HW          2369              0         1
  Valence        4764-HW          2369              0         1
  Valence        4765-OW          2368              0         2
  Valence        4766-HW          2369              0         1
  Valence        4767-HW          2369              0         1
  Valence        4768-OW          2368              0         2
  Valence        4769-HW          2369              0         1
  Valence        4770-HW          2369              0         1
  Valence        4771-OW          2368              0         2
  Valence        4772-HW          2369              0         1
  Valence        4773-HW          2369              0         1
  Valence        4774-OW          2368              0         2
  Valence        4775-HW          2369              0         1
  Valence        4776-HW          2369              0         1
  Valence        4777-OW          2368              0         2
  Valence        4778-HW          2369              0         1
  Valence        4779-HW          2369              0         1
  Valence        4780-OW          2368              0         2
  Valence        4781-HW          2369              0         1
  Valence        4782-HW          2369              0         1
  Valence        4783-OW          2368              0         2
  Valence        4784-HW          2369              0         1
  Valence        4785-HW          2369              0         1
  Valence        4786-OW          2368              0         2
  Valence        4787-HW          2369              0         1
  Valence        4788-HW          2369              0         1
  Valence        4789-OW          2368              0         2
  Valence        4790-HW          2369              0         1
  Valence        4791-HW          2369              0         1
  Valence        4792-OW          2368              0         2
  Valence        4793-HW          2369              0         1
  Valence        4794-HW          2369              0         1
  Valence        4795-OW          2368              0         2
  Valence        4796-HW          2369              0         1
  Valence        4797-HW          2369              0         1
  Valence        4798-OW          2368              0         2
  Valence        4799-HW          2369              0         1
  Valence        4800-HW          2369              0         1
  Valence        4801-OW          2368              0         2
  Valence        4802-HW          2369              0         1
  Valence        4803-HW          2369              0         1
  Valence        4804-OW          2368              0         2
  Valence        4805-HW          2369              0         1
  Valence        4806-HW          2369              0         1
  Valence        4807-OW          2368              0         2
  Valence        4808-HW          2369              0         1
  Valence        4809-HW          2369              0         1
  Valence        4810-OW          2368              0         2
  Valence        4811-HW          2369              0         1
  Valence        4812-HW          2369              0         1
  Valence        4813-OW          2368              0         2
  Valence        4814-HW          2369              0         1
  Valence        4815-HW          2369              0         1
  Valence        4816-OW          2368              0         2
  Valence        4817-HW          2369              0         1
  Valence        4818-HW          2369              0         1
  Valence        4819-OW          2368              0         2
  Valence        4820-HW          2369              0         1
  Valence        4821-HW          2369              0         1
  Valence        4822-OW          2368              0         2
  Valence        4823-HW          2369              0         1
  Valence        4824-HW          2369              0         1
  Valence        4825-OW          2368              0         2
  Valence        4826-HW          2369              0         1
  Valence        4827-HW          2369              0         1
  Valence        4828-OW          2368              0         2
  Valence        4829-HW          2369              0         1
  Valence        4830-HW          2369              0         1
  Valence        4831-OW          2368              0         2
  Valence        4832-HW          2369              0         1
  Valence        4833-HW          2369              0         1
  Valence        4834-OW          2368              0         2
  Valence        4835-HW          2369              0         1
  Valence        4836-HW          2369              0         1
  Valence        4837-OW          2368              0         2
  Valence        4838-HW          2369              0         1
  Valence        4839-HW          2369              0         1
  Valence        4840-OW          2368              0         2
  Valence        4841-HW          2369              0         1
  Valence        4842-HW          2369              0         1
  Valence        4843-OW          2368              0         2
  Valence        4844-HW          2369              0         1
  Valence        4845-HW          2369              0         1
  Valence        4846-OW          2368              0         2
  Valence        4847-HW          2369              0         1
  Valence        4848-HW          2369              0         1
  Valence        4849-OW          2368              0         2
  Valence        4850-HW          2369              0         1
  Valence        4851-HW          2369              0         1
  Valence        4852-OW          2368              0         2
  Valence        4853-HW          2369              0         1
  Valence        4854-HW          2369              0         1
  Valence        4855-OW          2368              0         2
  Valence        4856-HW          2369              0         1
  Valence        4857-HW          2369              0         1
  Valence        4858-OW          2368              0         2
  Valence        4859-HW          2369              0         1
  Valence        4860-HW          2369              0         1
  Valence        4861-OW          2368              0         2
  Valence        4862-HW          2369              0         1
  Valence        4863-HW          2369              0         1
  Valence        4864-OW          2368              0         2
  Valence        4865-HW          2369              0         1
  Valence        4866-HW          2369              0         1
  Valence        4867-OW          2368              0         2
  Valence        4868-HW          2369              0         1
  Valence        4869-HW          2369              0         1
  Valence        4870-OW          2368              0         2
  Valence        4871-HW          2369              0         1
  Valence        4872-HW          2369              0         1
  Valence        4873-OW          2368              0         2
  Valence        4874-HW          2369              0         1
  Valence        4875-HW          2369              0         1
  Valence        4876-OW          2368              0         2
  Valence        4877-HW          2369              0         1
  Valence        4878-HW          2369              0         1
  Valence        4879-OW          2368              0         2
  Valence        4880-HW          2369              0         1
  Valence        4881-HW          2369              0         1
  Valence        4882-OW          2368              0         2
  Valence        4883-HW          2369              0         1
  Valence        4884-HW          2369              0         1
  Valence        4885-OW          2368              0         2
  Valence        4886-HW          2369              0         1
  Valence        4887-HW          2369              0         1
  Valence        4888-OW          2368              0         2
  Valence        4889-HW          2369              0         1
  Valence        4890-HW          2369              0         1
  Valence        4891-OW          2368              0         2
  Valence        4892-HW          2369              0         1
  Valence        4893-HW          2369              0         1
  Valence        4894-OW          2368              0         2
  Valence        4895-HW          2369              0         1
  Valence        4896-HW          2369              0         1
  Valence        4897-OW          2368              0         2
  Valence        4898-HW          2369              0         1
  Valence        4899-HW          2369              0         1
  Valence        4900-OW          2368              0         2
  Valence        4901-HW          2369              0         1
  Valence        4902-HW          2369              0         1
  Valence        4903-OW          2368              0         2
  Valence        4904-HW          2369              0         1
  Valence        4905-HW          2369              0         1
  Valence        4906-OW          2368              0         2
  Valence        4907-HW          2369              0         1
  Valence        4908-HW          2369              0         1
  Valence        4909-OW          2368              0         2
  Valence        4910-HW          2369              0         1
  Valence        4911-HW          2369              0         1
  Valence        4912-OW          2368              0         2
  Valence        4913-HW          2369              0         1
  Valence        4914-HW          2369              0         1
  Valence        4915-OW          2368              0         2
  Valence        4916-HW          2369              0         1
  Valence        4917-HW          2369              0         1
  Valence        4918-OW          2368              0         2
  Valence        4919-HW          2369              0         1
  Valence        4920-HW          2369              0         1
  Valence        4921-OW          2368              0         2
  Valence        4922-HW          2369              0         1
  Valence        4923-HW          2369              0         1
  Valence        4924-OW          2368              0         2
  Valence        4925-HW          2369              0         1
  Valence        4926-HW          2369              0         1
  Valence        4927-OW          2368              0         2
  Valence        4928-HW          2369              0         1
  Valence        4929-HW          2369              0         1
  Valence        4930-OW          2368              0         2
  Valence        4931-HW          2369              0         1
  Valence        4932-HW          2369              0         1
  Valence        4933-OW          2368              0         2
  Valence        4934-HW          2369              0         1
  Valence        4935-HW          2369              0         1
  Valence        4936-OW          2368              0         2
  Valence        4937-HW          2369              0         1
  Valence        4938-HW          2369              0         1
  Valence        4939-OW          2368              0         2
  Valence        4940-HW          2369              0         1
  Valence        4941-HW          2369              0         1
  Valence        4942-OW          2368              0         2
  Valence        4943-HW          2369              0         1
  Valence        4944-HW          2369              0         1
  Valence        4945-OW          2368              0         2
  Valence        4946-HW          2369              0         1
  Valence        4947-HW          2369              0         1
  Valence        4948-OW          2368              0         2
  Valence        4949-HW          2369              0         1
  Valence        4950-HW          2369              0         1
  Valence        4951-OW          2368              0         2
  Valence        4952-HW          2369              0         1
  Valence        4953-HW          2369              0         1
  Valence        4954-OW          2368              0         2
  Valence        4955-HW          2369              0         1
  Valence        4956-HW          2369              0         1
  Valence        4957-OW          2368              0         2
  Valence        4958-HW          2369              0         1
  Valence        4959-HW          2369              0         1
  Valence        4960-OW          2368              0         2
  Valence        4961-HW          2369              0         1
  Valence        4962-HW          2369              0         1
  Valence        4963-OW          2368              0         2
  Valence        4964-HW          2369              0         1
  Valence        4965-HW          2369              0         1
  Valence        4966-OW          2368              0         2
  Valence        4967-HW          2369              0         1
  Valence        4968-HW          2369              0         1
  Valence        4969-OW          2368              0         2
  Valence        4970-HW          2369              0         1
  Valence        4971-HW          2369              0         1
  Valence        4972-OW          2368              0         2
  Valence        4973-HW          2369              0         1
  Valence        4974-HW          2369              0         1
  Valence        4975-OW          2368              0         2
  Valence        4976-HW          2369              0         1
  Valence        4977-HW          2369              0         1
  Valence        4978-OW          2368              0         2
  Valence        4979-HW          2369              0         1
  Valence        4980-HW          2369              0         1
  Valence        4981-OW          2368              0         2
  Valence        4982-HW          2369              0         1
  Valence        4983-HW          2369              0         1
  Valence        4984-OW          2368              0         2
  Valence        4985-HW          2369              0         1
  Valence        4986-HW          2369              0         1
  Valence        4987-OW          2368              0         2
  Valence        4988-HW          2369              0         1
  Valence        4989-HW          2369              0         1
  Valence        4990-OW          2368              0         2
  Valence        4991-HW          2369              0         1
  Valence        4992-HW          2369              0         1
  Valence        4993-OW          2368              0         2
  Valence        4994-HW          2369              0         1
  Valence        4995-HW          2369              0         1
  Valence        4996-OW          2368              0         2
  Valence        4997-HW          2369              0         1
  Valence        4998-HW          2369              0         1
  Valence        4999-OW          2368              0         2
  Valence        5000-HW          2369              0         1
  Valence        5001-HW          2369              0         1
  Valence        5002-OW          2368              0         2
  Valence        5003-HW          2369              0         1
  Valence        5004-HW          2369              0         1
  Valence        5005-OW          2368              0         2
  Valence        5006-HW          2369              0         1
  Valence        5007-HW          2369              0         1
  Valence        5008-OW          2368              0         2
  Valence        5009-HW          2369              0         1
  Valence        5010-HW          2369              0         1
  Valence        5011-OW          2368              0         2
  Valence        5012-HW          2369              0         1
  Valence        5013-HW          2369              0         1
  Valence        5014-OW          2368              0         2
  Valence        5015-HW          2369              0         1
  Valence        5016-HW          2369              0         1
  Valence        5017-OW          2368              0         2
  Valence        5018-HW          2369              0         1
  Valence        5019-HW          2369              0         1
  Valence        5020-OW          2368              0         2
  Valence        5021-HW          2369              0         1
  Valence        5022-HW          2369              0         1
  Valence        5023-OW          2368              0         2
  Valence        5024-HW          2369              0         1
  Valence        5025-HW          2369              0         1
  Valence        5026-OW          2368              0         2
  Valence        5027-HW          2369              0         1
  Valence        5028-HW          2369              0         1
  Valence        5029-OW          2368              0         2
  Valence        5030-HW          2369              0         1
  Valence        5031-HW          2369              0         1
  Valence        5032-OW          2368              0         2
  Valence        5033-HW          2369              0         1
  Valence        5034-HW          2369              0         1
  Valence        5035-OW          2368              0         2
  Valence        5036-HW          2369              0         1
  Valence        5037-HW          2369              0         1
  Valence        5038-OW          2368              0         2
  Valence        5039-HW          2369              0         1
  Valence        5040-HW          2369              0         1
  Valence        5041-OW          2368              0         2
  Valence        5042-HW          2369              0         1
  Valence        5043-HW          2369              0         1
  Valence        5044-OW          2368              0         2
  Valence        5045-HW          2369              0         1
  Valence        5046-HW          2369              0         1
  Valence        5047-OW          2368              0         2
  Valence        5048-HW          2369              0         1
  Valence        5049-HW          2369              0         1
  Valence        5050-OW          2368              0         2
  Valence        5051-HW          2369              0         1
  Valence        5052-HW          2369              0         1
  Valence        5053-OW          2368              0         2
  Valence        5054-HW          2369              0         1
  Valence        5055-HW          2369              0         1
  Valence        5056-OW          2368              0         2
  Valence        5057-HW          2369              0         1
  Valence        5058-HW          2369              0         1
  Valence        5059-OW          2368              0         2
  Valence        5060-HW          2369              0         1
  Valence        5061-HW          2369              0         1
  Valence        5062-OW          2368              0         2
  Valence        5063-HW          2369              0         1
  Valence        5064-HW          2369              0         1
  Valence        5065-OW          2368              0         2
  Valence        5066-HW          2369              0         1
  Valence        5067-HW          2369              0         1
  Valence        5068-OW          2368              0         2
  Valence        5069-HW          2369              0         1
  Valence        5070-HW          2369              0         1
  Valence        5071-OW          2368              0         2
  Valence        5072-HW          2369              0         1
  Valence        5073-HW          2369              0         1
  Valence        5074-OW          2368              0         2
  Valence        5075-HW          2369              0         1
  Valence        5076-HW          2369              0         1
  Valence        5077-OW          2368              0         2
  Valence        5078-HW          2369              0         1
  Valence        5079-HW          2369              0         1
  Valence        5080-OW          2368              0         2
  Valence        5081-HW          2369              0         1
  Valence        5082-HW          2369              0         1
  Valence        5083-OW          2368              0         2
  Valence        5084-HW          2369              0         1
  Valence        5085-HW          2369              0         1
  Valence        5086-OW          2368              0         2
  Valence        5087-HW          2369              0         1
  Valence        5088-HW          2369              0         1
  Valence        5089-OW          2368              0         2
  Valence        5090-HW          2369              0         1
  Valence        5091-HW          2369              0         1
  Valence        5092-OW          2368              0         2
  Valence        5093-HW          2369              0         1
  Valence        5094-HW          2369              0         1
  Valence        5095-OW          2368              0         2
  Valence        5096-HW          2369              0         1
  Valence        5097-HW          2369              0         1
  Valence        5098-OW          2368              0         2
  Valence        5099-HW          2369              0         1
  Valence        5100-HW          2369              0         1
  Valence        5101-OW          2368              0         2
  Valence        5102-HW          2369              0         1
  Valence        5103-HW          2369              0         1
  Valence        5104-OW          2368              0         2
  Valence        5105-HW          2369              0         1
  Valence        5106-HW          2369              0         1
  Valence        5107-OW          2368              0         2
  Valence        5108-HW          2369              0         1
  Valence        5109-HW          2369              0         1
  Valence        5110-OW          2368              0         2
  Valence        5111-HW          2369              0         1
  Valence        5112-HW          2369              0         1
  Valence        5113-OW          2368              0         2
  Valence        5114-HW          2369              0         1
  Valence        5115-HW          2369              0         1
  Valence        5116-OW          2368              0         2
  Valence        5117-HW          2369              0         1
  Valence        5118-HW          2369              0         1
  Valence        5119-OW          2368              0         2
  Valence        5120-HW          2369              0         1
  Valence        5121-HW          2369              0         1
  Valence        5122-OW          2368              0         2
  Valence        5123-HW          2369              0         1
  Valence        5124-HW          2369              0         1
  Valence        5125-OW          2368              0         2
  Valence        5126-HW          2369              0         1
  Valence        5127-HW          2369              0         1
  Valence        5128-OW          2368              0         2
  Valence        5129-HW          2369              0         1
  Valence        5130-HW          2369              0         1
  Valence        5131-OW          2368              0         2
  Valence        5132-HW          2369              0         1
  Valence        5133-HW          2369              0         1
  Valence        5134-OW          2368              0         2
  Valence        5135-HW          2369              0         1
  Valence        5136-HW          2369              0         1
  Valence        5137-OW          2368              0         2
  Valence        5138-HW          2369              0         1
  Valence        5139-HW          2369              0         1
  Valence        5140-OW          2368              0         2
  Valence        5141-HW          2369              0         1
  Valence        5142-HW          2369              0         1
  Valence        5143-OW          2368              0         2
  Valence        5144-HW          2369              0         1
  Valence        5145-HW          2369              0         1
  Valence        5146-OW          2368              0         2
  Valence        5147-HW          2369              0         1
  Valence        5148-HW          2369              0         1
  Valence        5149-OW          2368              0         2
  Valence        5150-HW          2369              0         1
  Valence        5151-HW          2369              0         1
  Valence        5152-OW          2368              0         2
  Valence        5153-HW          2369              0         1
  Valence        5154-HW          2369              0         1
  Valence        5155-OW          2368              0         2
  Valence        5156-HW          2369              0         1
  Valence        5157-HW          2369              0         1
  Valence        5158-OW          2368              0         2
  Valence        5159-HW          2369              0         1
  Valence        5160-HW          2369              0         1
  Valence        5161-OW          2368              0         2
  Valence        5162-HW          2369              0         1
  Valence        5163-HW          2369              0         1
  Valence        5164-OW          2368              0         2
  Valence        5165-HW          2369              0         1
  Valence        5166-HW          2369              0         1
  Valence        5167-OW          2368              0         2
  Valence        5168-HW          2369              0         1
  Valence        5169-HW          2369              0         1
  Valence        5170-OW          2368              0         2
  Valence        5171-HW          2369              0         1
  Valence        5172-HW          2369              0         1
  Valence        5173-OW          2368              0         2
  Valence        5174-HW          2369              0         1
  Valence        5175-HW          2369              0         1
  Valence        5176-OW          2368              0         2
  Valence        5177-HW          2369              0         1
  Valence        5178-HW          2369              0         1
  Valence        5179-OW          2368              0         2
  Valence        5180-HW          2369              0         1
  Valence        5181-HW          2369              0         1
  Valence        5182-OW          2368              0         2
  Valence        5183-HW          2369              0         1
  Valence        5184-HW          2369              0         1
  Valence        5185-OW          2368              0         2
  Valence        5186-HW          2369              0         1
  Valence        5187-HW          2369              0         1
  Valence        5188-OW          2368              0         2
  Valence        5189-HW          2369              0         1
  Valence        5190-HW          2369              0         1
  Valence        5191-OW          2368              0         2
  Valence        5192-HW          2369              0         1
  Valence        5193-HW          2369              0         1
  Valence        5194-OW          2368              0         2
  Valence        5195-HW          2369              0         1
  Valence        5196-HW          2369              0         1
  Valence        5197-OW          2368              0         2
  Valence        5198-HW          2369              0         1
  Valence        5199-HW          2369              0         1
  Valence        5200-OW          2368              0         2
  Valence        5201-HW          2369              0         1
  Valence        5202-HW          2369              0         1
  Valence        5203-OW          2368              0         2
  Valence        5204-HW          2369              0         1
  Valence        5205-HW          2369              0         1
  Valence        5206-OW          2368              0         2
  Valence        5207-HW          2369              0         1
  Valence        5208-HW          2369              0         1
  Valence        5209-OW          2368              0         2
  Valence        5210-HW          2369              0         1
  Valence        5211-HW          2369              0         1
  Valence        5212-OW          2368              0         2
  Valence        5213-HW          2369              0         1
  Valence        5214-HW          2369              0         1
  Valence        5215-OW          2368              0         2
  Valence        5216-HW          2369              0         1
  Valence        5217-HW          2369              0         1
  Valence        5218-OW          2368              0         2
  Valence        5219-HW          2369              0         1
  Valence        5220-HW          2369              0         1
  Valence        5221-OW          2368              0         2
  Valence        5222-HW          2369              0         1
  Valence        5223-HW          2369              0         1
  Valence        5224-OW          2368              0         2
  Valence        5225-HW          2369              0         1
  Valence        5226-HW          2369              0         1
  Valence        5227-OW          2368              0         2
  Valence        5228-HW          2369              0         1
  Valence        5229-HW          2369              0         1
  Valence        5230-OW          2368              0         2
  Valence        5231-HW          2369              0         1
  Valence        5232-HW          2369              0         1
  Valence        5233-OW          2368              0         2
  Valence        5234-HW          2369              0         1
  Valence        5235-HW          2369              0         1
  Valence        5236-OW          2368              0         2
  Valence        5237-HW          2369              0         1
  Valence        5238-HW          2369              0         1
  Valence        5239-OW          2368              0         2
  Valence        5240-HW          2369              0         1
  Valence        5241-HW          2369              0         1
  Valence        5242-OW          2368              0         2
  Valence        5243-HW          2369              0         1
  Valence        5244-HW          2369              0         1
  Valence        5245-OW          2368              0         2
  Valence        5246-HW          2369              0         1
  Valence        5247-HW          2369              0         1
  Valence        5248-OW          2368              0         2
  Valence        5249-HW          2369              0         1
  Valence        5250-HW          2369              0         1
  Valence        5251-OW          2368              0         2
  Valence        5252-HW          2369              0         1
  Valence        5253-HW          2369              0         1
  Valence        5254-OW          2368              0         2
  Valence        5255-HW          2369              0         1
  Valence        5256-HW          2369              0         1
  Valence        5257-OW          2368              0         2
  Valence        5258-HW          2369              0         1
  Valence        5259-HW          2369              0         1
  Valence        5260-OW          2368              0         2
  Valence        5261-HW          2369              0         1
  Valence        5262-HW          2369              0         1
  Valence        5263-OW          2368              0         2
  Valence        5264-HW          2369              0         1
  Valence        5265-HW          2369              0         1
  Valence        5266-OW          2368              0         2
  Valence        5267-HW          2369              0         1
  Valence        5268-HW          2369              0         1
  Valence        5269-OW          2368              0         2
  Valence        5270-HW          2369              0         1
  Valence        5271-HW          2369              0         1
  Valence        5272-OW          2368              0         2
  Valence        5273-HW          2369              0         1
  Valence        5274-HW          2369              0         1
  Valence        5275-OW          2368              0         2
  Valence        5276-HW          2369              0         1
  Valence        5277-HW          2369              0         1
  Valence        5278-OW          2368              0         2
  Valence        5279-HW          2369              0         1
  Valence        5280-HW          2369              0         1
  Valence        5281-OW          2368              0         2
  Valence        5282-HW          2369              0         1
  Valence        5283-HW          2369              0         1
  Valence        5284-OW          2368              0         2
  Valence        5285-HW          2369              0         1
  Valence        5286-HW          2369              0         1
  Valence        5287-OW          2368              0         2
  Valence        5288-HW          2369              0         1
  Valence        5289-HW          2369              0         1
  Valence        5290-OW          2368              0         2
  Valence        5291-HW          2369              0         1
  Valence        5292-HW          2369              0         1
  Valence        5293-OW          2368              0         2
  Valence        5294-HW          2369              0         1
  Valence        5295-HW          2369              0         1
  Valence        5296-OW          2368              0         2
  Valence        5297-HW          2369              0         1
  Valence        5298-HW          2369              0         1
  Valence        5299-OW          2368              0         2
  Valence        5300-HW          2369              0         1
  Valence        5301-HW          2369              0         1
  Valence        5302-OW          2368              0         2
  Valence        5303-HW          2369              0         1
  Valence        5304-HW          2369              0         1
  Valence        5305-OW          2368              0         2
  Valence        5306-HW          2369              0         1
  Valence        5307-HW          2369              0         1
  Valence        5308-OW          2368              0         2
  Valence        5309-HW          2369              0         1
  Valence        5310-HW          2369              0         1
  Valence        5311-OW          2368              0         2
  Valence        5312-HW          2369              0         1
  Valence        5313-HW          2369              0         1
  Valence        5314-OW          2368              0         2
  Valence        5315-HW          2369              0         1
  Valence        5316-HW          2369              0         1
  Valence        5317-OW          2368              0         2
  Valence        5318-HW          2369              0         1
  Valence        5319-HW          2369              0         1
  Valence        5320-OW          2368              0         2
  Valence        5321-HW          2369              0         1
  Valence        5322-HW          2369              0         1
  Valence        5323-OW          2368              0         2
  Valence        5324-HW          2369              0         1
  Valence        5325-HW          2369              0         1
  Valence        5326-OW          2368              0         2
  Valence        5327-HW          2369              0         1
  Valence        5328-HW          2369              0         1
  Valence        5329-OW          2368              0         2
  Valence        5330-HW          2369              0         1
  Valence        5331-HW          2369              0         1
  Valence        5332-OW          2368              0         2
  Valence        5333-HW          2369              0         1
  Valence        5334-HW          2369              0         1
  Valence        5335-OW          2368              0         2
  Valence        5336-HW          2369              0         1
  Valence        5337-HW          2369              0         1
  Valence        5338-OW          2368              0         2
  Valence        5339-HW          2369              0         1
  Valence        5340-HW          2369              0         1
  Valence        5341-OW          2368              0         2
  Valence        5342-HW          2369              0         1
  Valence        5343-HW          2369              0         1
  Valence        5344-OW          2368              0         2
  Valence        5345-HW          2369              0         1
  Valence        5346-HW          2369              0         1
  Valence        5347-OW          2368              0         2
  Valence        5348-HW          2369              0         1
  Valence        5349-HW          2369              0         1
  Valence        5350-OW          2368              0         2
  Valence        5351-HW          2369              0         1
  Valence        5352-HW          2369              0         1
  Valence        5353-OW          2368              0         2
  Valence        5354-HW          2369              0         1
  Valence        5355-HW          2369              0         1
  Valence        5356-OW          2368              0         2
  Valence        5357-HW          2369              0         1
  Valence        5358-HW          2369              0         1
  Valence        5359-OW          2368              0         2
  Valence        5360-HW          2369              0         1
  Valence        5361-HW          2369              0         1
  Valence        5362-OW          2368              0         2
  Valence        5363-HW          2369              0         1
  Valence        5364-HW          2369              0         1
  Valence        5365-OW          2368              0         2
  Valence        5366-HW          2369              0         1
  Valence        5367-HW          2369              0         1
  Valence        5368-OW          2368              0         2
  Valence        5369-HW          2369              0         1
  Valence        5370-HW          2369              0         1
  Valence        5371-OW          2368              0         2
  Valence        5372-HW          2369              0         1
  Valence        5373-HW          2369              0         1
  Valence        5374-OW          2368              0         2
  Valence        5375-HW          2369              0         1
  Valence        5376-HW          2369              0         1
  Valence        5377-OW          2368              0         2
  Valence        5378-HW          2369              0         1
  Valence        5379-HW          2369              0         1
  Valence        5380-OW          2368              0         2
  Valence        5381-HW          2369              0         1
  Valence        5382-HW          2369              0         1
  Valence        5383-OW          2368              0         2
  Valence        5384-HW          2369              0         1
  Valence        5385-HW          2369              0         1
  Valence        5386-OW          2368              0         2
  Valence        5387-HW          2369              0         1
  Valence        5388-HW          2369              0         1
  Valence        5389-OW          2368              0         2
  Valence        5390-HW          2369              0         1
  Valence        5391-HW          2369              0         1
  Valence        5392-OW          2368              0         2
  Valence        5393-HW          2369              0         1
  Valence        5394-HW          2369              0         1
  Valence        5395-OW          2368              0         2
  Valence        5396-HW          2369              0         1
  Valence        5397-HW          2369              0         1
  Valence        5398-OW          2368              0         2
  Valence        5399-HW          2369              0         1
  Valence        5400-HW          2369              0         1
  Valence        5401-OW          2368              0         2
  Valence        5402-HW          2369              0         1
  Valence        5403-HW          2369              0         1
  Valence        5404-OW          2368              0         2
  Valence        5405-HW          2369              0         1
  Valence        5406-HW          2369              0         1
  Valence        5407-OW          2368              0         2
  Valence        5408-HW          2369              0         1
  Valence        5409-HW          2369              0         1
  Valence        5410-OW          2368              0         2
  Valence        5411-HW          2369              0         1
  Valence        5412-HW          2369              0         1
  Valence        5413-OW          2368              0         2
  Valence        5414-HW          2369              0         1
  Valence        5415-HW          2369              0         1
  Valence        5416-OW          2368              0         2
  Valence        5417-HW          2369              0         1
  Valence        5418-HW          2369              0         1
  Valence        5419-OW          2368              0         2
  Valence        5420-HW          2369              0         1
  Valence        5421-HW          2369              0         1
  Valence        5422-OW          2368              0         2
  Valence        5423-HW          2369              0         1
  Valence        5424-HW          2369              0         1
  Valence        5425-OW          2368              0         2
  Valence        5426-HW          2369              0         1
  Valence        5427-HW          2369              0         1
  Valence        5428-OW          2368              0         2
  Valence        5429-HW          2369              0         1
  Valence        5430-HW          2369              0         1
  Valence        5431-OW          2368              0         2
  Valence        5432-HW          2369              0         1
  Valence        5433-HW          2369              0         1
  Valence        5434-OW          2368              0         2
  Valence        5435-HW          2369              0         1
  Valence        5436-HW          2369              0         1
  Valence        5437-OW          2368              0         2
  Valence        5438-HW          2369              0         1
  Valence        5439-HW          2369              0         1
  Valence        5440-OW          2368              0         2
  Valence        5441-HW          2369              0         1
  Valence        5442-HW          2369              0         1
  Valence        5443-OW          2368              0         2
  Valence        5444-HW          2369              0         1
  Valence        5445-HW          2369              0         1
  Valence        5446-OW          2368              0         2
  Valence        5447-HW          2369              0         1
  Valence        5448-HW          2369              0         1
  Valence        5449-OW          2368              0         2
  Valence        5450-HW          2369              0         1
  Valence        5451-HW          2369              0         1
  Valence        5452-OW          2368              0         2
  Valence        5453-HW          2369              0         1
  Valence        5454-HW          2369              0         1
  Valence        5455-OW          2368              0         2
  Valence        5456-HW          2369              0         1
  Valence        5457-HW          2369              0         1
  Valence        5458-OW          2368              0         2
  Valence        5459-HW          2369              0         1
  Valence        5460-HW          2369              0         1
  Valence        5461-OW          2368              0         2
  Valence        5462-HW          2369              0         1
  Valence        5463-HW          2369              0         1
  Valence        5464-OW          2368              0         2
  Valence        5465-HW          2369              0         1
  Valence        5466-HW          2369              0         1
  Valence        5467-OW          2368              0         2
  Valence        5468-HW          2369              0         1
  Valence        5469-HW          2369              0         1
  Valence        5470-OW          2368              0         2
  Valence        5471-HW          2369              0         1
  Valence        5472-HW          2369              0         1
  Valence        5473-OW          2368              0         2
  Valence        5474-HW          2369              0         1
  Valence        5475-HW          2369              0         1
  Valence        5476-OW          2368              0         2
  Valence        5477-HW          2369              0         1
  Valence        5478-HW          2369              0         1
  Valence        5479-OW          2368              0         2
  Valence        5480-HW          2369              0         1
  Valence        5481-HW          2369              0         1
  Valence        5482-OW          2368              0         2
  Valence        5483-HW          2369              0         1
  Valence        5484-HW          2369              0         1
  Valence        5485-OW          2368              0         2
  Valence        5486-HW          2369              0         1
  Valence        5487-HW          2369              0         1
  Valence        5488-OW          2368              0         2
  Valence        5489-HW          2369              0         1
  Valence        5490-HW          2369              0         1
  Valence        5491-OW          2368              0         2
  Valence        5492-HW          2369              0         1
  Valence        5493-HW          2369              0         1
  Valence        5494-OW          2368              0         2
  Valence        5495-HW          2369              0         1
  Valence        5496-HW          2369              0         1
  Valence        5497-OW          2368              0         2
  Valence        5498-HW          2369              0         1
  Valence        5499-HW          2369              0         1
  Valence        5500-OW          2368              0         2
  Valence        5501-HW          2369              0         1
  Valence        5502-HW          2369              0         1
  Valence        5503-OW          2368              0         2
  Valence        5504-HW          2369              0         1
  Valence        5505-HW          2369              0         1
  Valence        5506-OW          2368              0         2
  Valence        5507-HW          2369              0         1
  Valence        5508-HW          2369              0         1
  Valence        5509-OW          2368              0         2
  Valence        5510-HW          2369              0         1
  Valence        5511-HW          2369              0         1
  Valence        5512-OW          2368              0         2
  Valence        5513-HW          2369              0         1
  Valence        5514-HW          2369              0         1
  Valence        5515-OW          2368              0         2
  Valence        5516-HW          2369              0         1
  Valence        5517-HW          2369              0         1
  Valence        5518-OW          2368              0         2
  Valence        5519-HW          2369              0         1
  Valence        5520-HW          2369              0         1
  Valence        5521-OW          2368              0         2
  Valence        5522-HW          2369              0         1
  Valence        5523-HW          2369              0         1
  Valence        5524-OW          2368              0         2
  Valence        5525-HW          2369              0         1
  Valence        5526-HW          2369              0         1
  Valence        5527-OW          2368              0         2
  Valence        5528-HW          2369              0         1
  Valence        5529-HW          2369              0         1
  Valence        5530-OW          2368              0         2
  Valence        5531-HW          2369              0         1
  Valence        5532-HW          2369              0         1
  Valence        5533-OW          2368              0         2
  Valence        5534-HW          2369              0         1
  Valence        5535-HW          2369              0         1
  Valence        5536-OW          2368              0         2
  Valence        5537-HW          2369              0         1
  Valence        5538-HW          2369              0         1
  Valence        5539-OW          2368              0         2
  Valence        5540-HW          2369              0         1
  Valence        5541-HW          2369              0         1
  Valence        5542-OW          2368              0         2
  Valence        5543-HW          2369              0         1
  Valence        5544-HW          2369              0         1
  Valence        5545-OW          2368              0         2
  Valence        5546-HW          2369              0         1
  Valence        5547-HW          2369              0         1
  Valence        5548-OW          2368              0         2
  Valence        5549-HW          2369              0         1
  Valence        5550-HW          2369              0         1
  Valence        5551-OW          2368              0         2
  Valence        5552-HW          2369              0         1
  Valence        5553-HW          2369              0         1
  Valence        5554-OW          2368              0         2
  Valence        5555-HW          2369              0         1
  Valence        5556-HW          2369              0         1
  Valence        5557-OW          2368              0         2
  Valence        5558-HW          2369              0         1
  Valence        5559-HW          2369              0         1
  Valence        5560-OW          2368              0         2
  Valence        5561-HW          2369              0         1
  Valence        5562-HW          2369              0         1
  Valence        5563-OW          2368              0         2
  Valence        5564-HW          2369              0         1
  Valence        5565-HW          2369              0         1
  Valence        5566-OW          2368              0         2
  Valence        5567-HW          2369              0         1
  Valence        5568-HW          2369              0         1
  Valence        5569-OW          2368              0         2
  Valence        5570-HW          2369              0         1
  Valence        5571-HW          2369              0         1
  Valence        5572-OW          2368              0         2
  Valence        5573-HW          2369              0         1
  Valence        5574-HW          2369              0         1
  Valence        5575-OW          2368              0         2
  Valence        5576-HW          2369              0         1
  Valence        5577-HW          2369              0         1
  Valence        5578-OW          2368              0         2
  Valence        5579-HW          2369              0         1
  Valence        5580-HW          2369              0         1
  Valence        5581-OW          2368              0         2
  Valence        5582-HW          2369              0         1
  Valence        5583-HW          2369              0         1
  Valence        5584-OW          2368              0         2
  Valence        5585-HW          2369              0         1
  Valence        5586-HW          2369              0         1
  Valence        5587-OW          2368              0         2
  Valence        5588-HW          2369              0         1
  Valence        5589-HW          2369              0         1
  Valence        5590-OW          2368              0         2
  Valence        5591-HW          2369              0         1
  Valence        5592-HW          2369              0         1
  Valence        5593-OW          2368              0         2
  Valence        5594-HW          2369              0         1
  Valence        5595-HW          2369              0         1
  Valence        5596-OW          2368              0         2
  Valence        5597-HW          2369              0         1
  Valence        5598-HW          2369              0         1
  Valence        5599-OW          2368              0         2
  Valence        5600-HW          2369              0         1
  Valence        5601-HW          2369              0         1
  Valence        5602-OW          2368              0         2
  Valence        5603-HW          2369              0         1
  Valence        5604-HW          2369              0         1
  Valence        5605-OW          2368              0         2
  Valence        5606-HW          2369              0         1
  Valence        5607-HW          2369              0         1
  Valence        5608-OW          2368              0         2
  Valence        5609-HW          2369              0         1
  Valence        5610-HW          2369              0         1
  Valence        5611-OW          2368              0         2
  Valence        5612-HW          2369              0         1
  Valence        5613-HW          2369              0         1
  Valence        5614-OW          2368              0         2
  Valence        5615-HW          2369              0         1
  Valence        5616-HW          2369              0         1
  Valence        5617-OW          2368              0         2
  Valence        5618-HW          2369              0         1
  Valence        5619-HW          2369              0         1
  Valence        5620-OW          2368              0         2
  Valence        5621-HW          2369              0         1
  Valence        5622-HW          2369              0         1
  Valence        5623-OW          2368              0         2
  Valence        5624-HW          2369              0         1
  Valence        5625-HW          2369              0         1
  Valence        5626-OW          2368              0         2
  Valence        5627-HW          2369              0         1
  Valence        5628-HW          2369              0         1
  Valence        5629-OW          2368              0         2
  Valence        5630-HW          2369              0         1
  Valence        5631-HW          2369              0         1
  Valence        5632-OW          2368              0         2
  Valence        5633-HW          2369              0         1
  Valence        5634-HW          2369              0         1
  Valence        5635-OW          2368              0         2
  Valence        5636-HW          2369              0         1
  Valence        5637-HW          2369              0         1
  Valence        5638-OW          2368              0         2
  Valence        5639-HW          2369              0         1
  Valence        5640-HW          2369              0         1
  Valence        5641-OW          2368              0         2
  Valence        5642-HW          2369              0         1
  Valence        5643-HW          2369              0         1
  Valence        5644-OW          2368              0         2
  Valence        5645-HW          2369              0         1
  Valence        5646-HW          2369              0         1
  Valence        5647-OW          2368              0         2
  Valence        5648-HW          2369              0         1
  Valence        5649-HW          2369              0         1
  Valence        5650-OW          2368              0         2
  Valence        5651-HW          2369              0         1
  Valence        5652-HW          2369              0         1
  Valence        5653-OW          2368              0         2
  Valence        5654-HW          2369              0         1
  Valence        5655-HW          2369              0         1
  Valence        5656-OW          2368              0         2
  Valence        5657-HW          2369              0         1
  Valence        5658-HW          2369              0         1
  Valence        5659-OW          2368              0         2
[truncated: 1,938,981 more chars]
