# Supplementary material for: Alternative Strategy for Spectral Tuning of Flavin-Binding Fluorescent Proteins
Source: J Phys Chem B. 2023 Feb 6;127(6):1301–11. doi: 10.1021/acs.jpcb.2c06475 (PMC9940217; doi:10.1021/acs.jpcb.2c06475)
Supplement: Supplementary file 1 — jp2c06475_si_001.zip [file jp2c06475_si_001.zip › output_files/Fluorescence_no_salt_iLOV_Step4.xyz]

 849151
      1  N3    36.810000   19.620000   32.960000  2101      2      5      6      7
      2  CT    36.640000   20.750000   32.090000  2102      1      3      8      9
      3  C     37.710000   20.770000   31.020000  2103      2      4     22
      4  O     38.810000   20.350000   31.310000  2104      3
      5  H     37.780000   19.430000   33.170000  2105      1
      6  H     36.440000   18.840000   32.420000  2105      1
      7  H     36.280000   19.780000   33.770000  2105      1
      8  H1    35.730000   20.710000   31.500000  2106      2
      9  CT    36.580000   22.080000   32.860000  2107      2     10     11     13
     10  CT    37.830000   22.420000   33.580000  2108      9     12     14     15
     11  CT    35.400000   22.090000   33.860000  2109      9     16     17     18
     12  CT    37.870000   23.650000   34.460000  2110     10     19     20     21
     13  HC    36.450000   22.840000   32.090000  2111      9
     14  HC    38.010000   21.510000   34.220000  2112     10
     15  HC    38.600000   22.530000   32.870000  2112     10
     16  HC    35.470000   21.300000   34.520000  2113     11
     17  HC    35.230000   23.110000   34.340000  2113     11
     18  HC    34.510000   21.860000   33.280000  2113     11
     19  HC    38.870000   23.820000   34.820000  2114     12
     20  HC    37.490000   24.450000   33.860000  2114     12
     21  HC    37.190000   23.560000   35.240000  2114     12
     22  N     37.460000   21.290000   29.810000  2115      3     23     26
     23  CT    38.410000   21.250000   28.690000  2116     22     24     27     28
     24  C     38.100000   22.320000   27.520000  2117     23     25     37
     25  O     38.710000   22.290000   26.430000  2118     24
     26  H     36.640000   21.830000   29.590000  2119     22
     27  H1    39.450000   21.350000   28.950000  2120     23
     28  CT    38.290000   19.920000   28.060000  2121     23     29     33     34
     29  CT    36.990000   19.590000   27.230000  2122     28     30     35     36
     30  C     36.840000   18.130000   26.890000  2123     29     31     32
     31  O2    35.950000   17.460000   27.420000  2124     30
     32  O2    37.520000   17.670000   25.920000  2124     30
     33  HC    39.150000   19.700000   27.430000  2125     28
     34  HC    38.300000   19.130000   28.840000  2125     28
     35  HC    36.150000   19.840000   27.900000  2126     29
     36  HC    36.890000   20.290000   26.480000  2126     29
     37  N     37.080000   23.200000   27.750000  2127     24     38     41
     38  CT    36.640000   24.260000   26.730000  2128     37     39     42     43
     39  C     35.980000   25.380000   27.430000  2129     38     40     59
     40  O     35.300000   25.220000   28.430000  2130     39
     41  H     36.440000   23.160000   28.530000  2131     37
     42  H1    37.520000   24.660000   26.190000  2132     38
     43  CT    35.680000   23.510000   25.710000  2133     38     44     48     49
     44  CT    34.290000   23.280000   26.130000  2134     43     45     50     51
     45  CT    33.570000   22.460000   24.980000  2135     44     46     52     53
     46  CT    32.140000   22.060000   25.350000  2136     45     47     54     55
     47  N3    31.830000   20.870000   24.530000  2137     46     56     57     58
     48  HC    35.450000   24.160000   24.810000  2138     43
     49  HC    36.160000   22.650000   25.330000  2138     43
     50  HC    34.280000   22.700000   27.060000  2139     44
     51  HC    33.750000   24.140000   26.380000  2139     44
     52  HC    33.590000   23.000000   24.060000  2140     45
     53  HC    34.160000   21.610000   24.720000  2140     45
     54  HP    32.010000   21.830000   26.440000  2141     46
     55  HP    31.520000   22.860000   25.100000  2141     46
     56  H     31.750000   21.000000   23.540000  2142     47
     57  H     32.440000   20.060000   24.690000  2142     47
     58  H     30.950000   20.490000   24.760000  2142     47
     59  N     36.090000   26.620000   26.930000  2143     39     60     63
     60  CT    35.550000   27.910000   27.460000  2144     59     61     64     65
     61  C     35.780000   28.050000   28.960000  2145     60     62     73
     62  O     34.900000   28.390000   29.760000  2146     61
     63  H     36.820000   26.760000   26.210000  2147     59
     64  H1    36.070000   28.690000   26.970000  2148     60
     65  CT    34.050000   27.960000   26.940000  2149     60     66     69     70
     66  C     33.540000   29.380000   26.900000  2150     65     67     68
     67  O     34.100000   30.350000   26.370000  2151     66
     68  N     32.270000   29.560000   27.290000  2152     66     71     72
     69  HC    34.080000   27.500000   26.000000  2153     65
     70  HC    33.380000   27.360000   27.520000  2153     65
     71  H     31.910000   30.440000   27.130000  2154     68
     72  H     31.650000   28.850000   27.620000  2154     68
     73  N     36.990000   27.940000   29.460000  2155     61     74     77
     74  CT    37.330000   28.220000   30.840000  2156     73     75     78     79
     75  C     38.470000   29.270000   31.070000  2157     74     76     93
     76  O     39.310000   29.570000   30.250000  2158     75
     77  H     37.770000   27.800000   28.860000  2159     73
     78  H1    36.450000   28.720000   31.240000  2160     74
     79  CT    37.560000   26.870000   31.540000  2161     74     80     86     87
     80  CA    38.760000   26.020000   31.140000  2162     79     81     82
     81  CA    39.930000   25.940000   31.940000  2163     80     83     88
     82  CA    38.760000   25.260000   29.980000  2163     80     84     89
     83  CA    40.960000   25.040000   31.660000  2164     81     85     90
     84  CA    39.840000   24.440000   29.640000  2164     82     85     91
     85  CA    40.970000   24.260000   30.470000  2165     83     84     92
     86  HC    37.560000   27.010000   32.620000  2166     79
     87  HC    36.660000   26.270000   31.210000  2166     79
     88  HA    40.060000   26.650000   32.790000  2167     81
     89  HA    37.860000   25.310000   29.360000  2167     82
     90  HA    41.850000   24.990000   32.290000  2168     83
     91  HA    39.870000   23.960000   28.700000  2168     84
     92  HA    41.740000   23.580000   30.140000  2169     85
     93  N     38.600000   29.800000   32.270000  2170     75     94     97
     94  CT    39.680000   30.770000   32.680000  2171     93     95     98     99
     95  C     40.190000   30.320000   34.060000  2172     94     96    109
     96  O     39.470000   29.570000   34.810000  2173     95
     97  H     38.020000   29.440000   33.030000  2174     93
     98  H1    40.510000   30.710000   31.950000  2175     94
     99  CT    39.060000   32.180000   32.770000  2176     94    100    101    102
    100  CT    38.910000   32.660000   31.340000  2177     99    103    104    105
    101  CT    37.720000   32.310000   33.440000  2178     99    106    107    108
    102  HC    39.900000   32.720000   33.250000  2179     99
    103  HC    38.530000   33.660000   31.290000  2180    100
    104  HC    39.900000   32.620000   30.850000  2180    100
    105  HC    38.180000   32.040000   30.790000  2180    100
    106  HC    37.820000   31.810000   34.430000  2181    101
    107  HC    37.440000   33.340000   33.580000  2181    101
    108  HC    36.940000   31.890000   32.830000  2181    101
    109  N     41.360000   30.770000   34.370000  2182     95    110    113
    110  CT    41.970000   30.500000   35.710000  2183    109    111    114    115
    111  C     42.680000   31.740000   36.200000  2184    110    112    128
    112  O     43.400000   32.400000   35.500000  2185    111
    113  H     41.820000   31.340000   33.690000  2186    109
    114  H1    41.090000   30.300000   36.420000  2187    110
    115  CT    42.880000   29.220000   35.630000  2107    110    116    117    119
    116  CT    42.100000   28.010000   35.010000  2108    115    118    120    121
    117  CT    43.510000   28.940000   37.010000  2109    115    122    123    124
    118  CT    42.880000   26.670000   34.760000  2110    116    125    126    127
    119  HC    43.690000   29.370000   34.950000  2111    115
    120  HC    41.320000   27.730000   35.850000  2112    116
    121  HC    41.510000   28.240000   34.170000  2112    116
    122  HC    44.220000   29.750000   37.390000  2113    117
    123  HC    42.720000   28.870000   37.650000  2113    117
    124  HC    44.110000   27.960000   37.000000  2113    117
    125  HC    43.710000   26.600000   35.390000  2114    118
    126  HC    42.210000   25.820000   34.730000  2114    118
    127  HC    43.270000   26.700000   33.710000  2114    118
    128  N     42.640000   32.060000   37.510000  2188    111    129    132
    129  CT    43.390000   33.140000   38.200000  2189    128    130    133    134
    130  C     44.160000   32.770000   39.400000  2190    129    131    142
    131  O     43.850000   31.720000   40.040000  2191    130
    132  H     41.950000   31.660000   38.090000  2192    128
    133  H1    44.110000   33.580000   37.540000  2193    129
    134  CT    42.360000   34.250000   38.540000  2194    129    135    136    137
    135  OH    41.510000   33.780000   39.520000  2195    134    138
    136  CT    41.470000   34.860000   37.450000  2196    134    139    140    141
    137  H1    42.930000   35.100000   39.070000  2197    134
    138  HO    41.960000   34.090000   40.380000  2198    135
    139  HC    41.750000   35.880000   37.330000  2199    136
    140  HC    41.620000   34.370000   36.480000  2199    136
    141  HC    40.400000   34.780000   37.720000  2199    136
    142  N     45.240000   33.530000   39.760000  2200    130    143    146
    143  CT    46.030000   33.140000   40.920000  2201    142    144    147    148
    144  C     45.770000   34.120000   42.070000  2202    143    145    154
    145  O     46.280000   35.260000   42.090000  2203    144
    146  H     45.350000   34.480000   39.380000  2204    142
    147  H1    45.910000   32.130000   41.180000  2205    143
    148  CT    47.520000   33.150000   40.390000  2206    143    149    152    153
    149  C     48.390000   32.650000   41.540000  2207    148    150    151
    150  O2    49.280000   31.820000   41.250000  2208    149
    151  O2    48.310000   33.000000   42.750000  2208    149
    152  HC    47.620000   32.500000   39.500000  2209    148
    153  HC    47.880000   34.140000   40.190000  2209    148
    154  N     45.010000   33.770000   43.120000  2210    144    155    161
    155  CT    44.760000   34.690000   44.250000  2211    154    156    158    159
    156  C     46.000000   35.140000   45.110000  2212    155    157    168
    157  O     45.890000   36.020000   45.980000  2213    156
    158  H1    44.140000   35.530000   43.930000  2214    155
    159  CT    43.780000   33.960000   45.180000  2215    155    160    162    163
    160  CT    43.100000   32.930000   44.350000  2216    159    161    164    165
    161  CT    44.190000   32.580000   43.260000  2217    154    160    166    167
    162  HC    43.000000   34.590000   45.630000  2218    159
    163  HC    44.280000   33.340000   45.960000  2218    159
    164  HC    42.250000   33.440000   43.760000  2219    160
    165  HC    42.650000   32.070000   44.770000  2219    160
    166  H1    43.660000   32.460000   42.340000  2220    161
    167  H1    44.680000   31.630000   43.340000  2220    161
    168  N     47.240000   34.560000   44.990000  2221    156    169    172
    169  CT    48.400000   35.060000   45.740000  2222    168    170    173    174
    170  C     49.090000   36.280000   45.040000  2223    169    171    192
    171  O     49.860000   36.960000   45.670000  2224    170
    172  H     47.420000   34.150000   44.090000  2225    168
    173  H1    48.040000   35.420000   46.730000  2226    169
    174  CT    49.360000   33.930000   46.010000  2227    169    175    181    182
    175  CT    48.810000   32.670000   46.710000  2228    174    176    183    184
    176  CT    47.870000   31.660000   46.010000  2229    175    177    185    186
    177  N2    48.490000   31.120000   44.780000  2230    176    178    187
    178  CA    49.230000   30.070000   44.510000  2231    177    179    180
    179  N2    49.620000   29.120000   45.320000  2232    178    188    189
    180  N2    49.610000   29.890000   43.290000  2232    178    190    191
    181  HC    49.770000   33.500000   45.060000  2233    174
    182  HC    50.160000   34.400000   46.560000  2233    174
    183  HC    49.680000   32.190000   46.990000  2234    175
    184  HC    48.350000   33.080000   47.560000  2234    175
    185  H1    47.680000   30.840000   46.650000  2235    176
    186  H1    46.980000   32.210000   45.660000  2235    176
    187  H     48.360000   31.690000   43.940000  2236    177
    188  H     50.070000   28.310000   44.890000  2237    179
    189  H     49.390000   29.180000   46.320000  2237    179
    190  H     50.110000   28.990000   43.170000  2237    180
    191  H     49.510000   30.610000   42.550000  2237    180
    192  N     48.680000   36.540000   43.800000  2238    170    193    196
    193  CT    48.860000   37.900000   43.180000  2239    192    194    197    198
    194  C     47.670000   38.770000   43.680000  2240    193    195    211
    195  O     46.630000   38.240000   43.960000  2241    194
    196  H     48.030000   35.810000   43.340000  2242    192
    197  H1    49.740000   38.220000   43.670000  2243    193
    198  CT    49.080000   37.780000   41.660000  2244    193    199    202    203
    199  CT    50.330000   37.030000   41.150000  2245    198    200    201    204
    200  CT    50.200000   37.000000   39.670000  2246    199    205    206    207
    201  CT    51.680000   37.760000   41.420000  2247    199    208    209    210
    202  HC    48.230000   37.310000   41.160000  2248    198
    203  HC    49.050000   38.700000   41.130000  2248    198
    204  HC    50.350000   36.080000   41.670000  2249    199
    205  HC    49.780000   37.890000   39.270000  2250    200
    206  HC    51.180000   36.760000   39.230000  2250    200
    207  HC    49.650000   36.110000   39.300000  2250    200
    208  HC    51.730000   38.720000   40.900000  2251    201
    209  HC    51.760000   38.060000   42.470000  2251    201
    210  HC    52.510000   37.180000   41.010000  2251    201
    211  N     47.910000   40.090000   43.790000  2210    194    212    218
    212  CT    46.860000   41.050000   44.090000  2211    211    213    215    216
    213  C     45.700000   41.140000   43.070000  2212    212    214    225
    214  O     45.940000   41.350000   41.860000  2213    213
    215  H1    46.510000   40.710000   45.050000  2214    212
    216  CT    47.530000   42.450000   44.160000  2215    212    217    219    220
    217  CT    48.770000   42.360000   43.270000  2216    216    218    221    222
    218  CT    49.160000   40.850000   43.590000  2217    211    217    223    224
    219  HC    47.830000   42.660000   45.220000  2218    216
    220  HC    46.840000   43.280000   43.860000  2218    216
    221  HC    49.500000   43.000000   43.790000  2219    217
    222  HC    48.500000   42.510000   42.220000  2219    217
    223  H1    49.700000   40.750000   44.560000  2220    218
    224  H1    49.790000   40.430000   42.810000  2220    218
    225  N     44.470000   41.220000   43.600000  2200    213    226    229
    226  CT    43.190000   41.340000   42.860000  2201    225    227    230    231
    227  C     43.060000   40.280000   41.790000  2202    226    228    237
    228  O     42.630000   40.510000   40.670000  2203    227
    229  H     44.300000   41.170000   44.550000  2204    225
    230  H1    42.330000   41.230000   43.510000  2205    226
    231  CT    43.000000   42.800000   42.360000  2206    226    232    235    236
    232  C     41.720000   43.110000   41.610000  2207    231    233    234
    233  O2    40.700000   42.790000   42.240000  2208    232
    234  O2    41.790000   43.680000   40.470000  2208    232
    235  HC    43.050000   43.480000   43.250000  2209    231
    236  HC    43.880000   43.080000   41.790000  2209    231
    237  N     43.340000   39.010000   42.070000  2143    227    238    241
    238  CT    42.900000   37.810000   41.460000  2144    237    239    242    243
    239  C     42.960000   37.770000   39.920000  2145    238    240    251
    240  O     41.910000   37.730000   39.250000  2146    239
    241  H     43.920000   38.780000   42.880000  2147    237
    242  H1    43.590000   37.050000   41.810000  2148    238
    243  CT    41.550000   37.510000   41.960000  2149    238    244    247    248
    244  C     41.220000   36.020000   41.910000  2150    243    245    246
    245  O     42.040000   35.140000   41.760000  2151    244
    246  N     39.950000   35.690000   41.960000  2152    244    249    250
    247  HC    41.380000   37.810000   42.960000  2153    243
    248  HC    40.840000   37.980000   41.340000  2153    243
    249  H     39.690000   34.670000   41.930000  2154    246
    250  H     39.240000   36.400000   41.740000  2154    246
    251  N     44.170000   37.900000   39.360000  2210    239    252    258
    252  CT    44.440000   38.100000   37.900000  2211    251    253    255    256
    253  C     44.450000   36.770000   37.120000  2212    252    254    265
    254  O     44.970000   35.790000   37.570000  2213    253
    255  H1    43.770000   38.750000   37.390000  2214    252
    256  CT    45.750000   38.750000   37.830000  2215    252    257    259    260
    257  CT    46.570000   38.220000   38.990000  2216    256    258    261    262
    258  CT    45.480000   37.890000   40.040000  2217    251    257    263    264
    259  HC    45.630000   39.820000   37.980000  2218    256
    260  HC    46.150000   38.510000   36.870000  2218    256
    261  HC    47.220000   39.020000   39.360000  2219    257
    262  HC    47.150000   37.310000   38.740000  2219    257
    263  H1    45.550000   38.660000   40.750000  2220    258
    264  H1    45.680000   37.000000   40.500000  2220    258
    265  N     43.870000   36.780000   35.910000  2182    253    266    269
    266  CT    43.960000   35.610000   34.940000  2183    265    267    270    271
    267  C     45.430000   35.320000   34.610000  2184    266    268    284
    268  O     46.170000   36.180000   34.120000  2185    267
    269  H     43.460000   37.730000   35.630000  2186    265
    270  H1    43.460000   34.790000   35.410000  2187    266
    271  CT    43.260000   36.000000   33.660000  2107    266    272    273    275
    272  CT    41.700000   36.210000   33.840000  2108    271    274    276    277
    273  CT    43.350000   34.890000   32.630000  2109    271    278    279    280
    274  CT    40.930000   37.110000   32.750000  2110    272    281    282    283
    275  HC    43.790000   36.900000   33.330000  2111    271
    276  HC    41.310000   35.190000   33.860000  2112    272
    277  HC    41.540000   36.510000   34.920000  2112    272
    278  HC    42.620000   34.930000   31.830000  2113    273
    279  HC    44.380000   34.940000   32.240000  2113    273
    280  HC    43.220000   33.960000   33.190000  2113    273
    281  HC    41.210000   38.140000   32.960000  2114    274
    282  HC    41.150000   36.780000   31.680000  2114    274
    283  HC    39.840000   37.070000   32.970000  2114    274
    284  N     45.820000   34.020000   34.810000  2182    267    285    288
    285  CT    47.080000   33.500000   34.330000  2183    284    286    289    290
    286  C     46.860000   32.530000   33.090000  2184    285    287    303
    287  O     47.830000   32.110000   32.470000  2185    286
    288  H     45.100000   33.360000   35.100000  2186    284
    289  H1    47.640000   34.320000   33.920000  2187    285
    290  CT    47.890000   32.950000   35.520000  2107    285    291    292    294
    291  CT    47.180000   31.920000   36.390000  2108    290    293    295    296
    292  CT    48.270000   34.140000   36.380000  2109    290    297    298    299
    293  CT    46.620000   30.680000   35.800000  2110    291    300    301    302
    294  HC    48.840000   32.520000   35.150000  2111    290
    295  HC    48.020000   31.610000   37.020000  2112    291
    296  HC    46.340000   32.270000   37.090000  2112    291
    297  HC    48.660000   34.900000   35.740000  2113    292
    298  HC    47.450000   34.460000   36.950000  2113    292
    299  HC    49.060000   33.870000   37.090000  2113    292
    300  HC    47.340000   30.240000   35.060000  2114    293
    301  HC    46.400000   30.080000   36.660000  2114    293
    302  HC    45.680000   30.880000   35.310000  2114    293
    303  N     45.620000   32.240000   32.700000  2155    286    304    307
    304  CT    45.260000   31.380000   31.560000  2156    303    305    308    309
    305  C     43.810000   31.700000   31.040000  2157    304    306    323
    306  O     42.800000   31.830000   31.770000  2158    305
    307  H     44.850000   32.600000   33.320000  2159    303
    308  H1    45.980000   31.590000   30.790000  2160    304
    309  CT    45.300000   29.940000   31.980000  2161    304    310    316    317
    310  CA    44.630000   28.920000   31.070000  2162    309    311    312
    311  CA    43.310000   28.570000   31.330000  2163    310    313    318
    312  CA    45.310000   28.410000   29.890000  2163    310    314    319
    313  CA    42.610000   27.790000   30.440000  2164    311    315    320
    314  CA    44.550000   27.660000   28.980000  2164    312    315    321
    315  CA    43.300000   27.310000   29.340000  2165    313    314    322
    316  HC    46.310000   29.610000   31.990000  2166    309
    317  HC    44.960000   29.820000   33.080000  2166    309
    318  HA    42.870000   28.930000   32.250000  2167    311
    319  HA    46.340000   28.600000   29.720000  2167    312
    320  HA    41.640000   27.460000   30.670000  2168    313
    321  HA    44.900000   27.300000   28.060000  2168    314
    322  HA    42.800000   26.590000   28.750000  2169    315
    323  N     43.660000   31.730000   29.680000  2252    305    324    327
    324  CT    42.380000   31.960000   28.990000  2253    323    325    328    329
    325  C     42.330000   31.030000   27.790000  2254    324    326    333
    326  O     43.370000   30.820000   27.090000  2255    325
    327  H     44.480000   31.460000   29.140000  2256    323
    328  H1    41.550000   31.800000   29.650000  2257    324
    329  CT    42.200000   33.390000   28.590000  2258    324    330    331    332
    330  HC    42.570000   34.020000   29.450000  2259    329
    331  HC    42.870000   33.580000   27.760000  2259    329
    332  HC    41.070000   33.550000   28.310000  2259    329
    333  N     41.200000   30.420000   27.590000  2260    325    334    337
    334  CT    41.070000   29.210000   26.710000  2261    333    335    338    339
    335  C     40.590000   29.620000   25.330000  2262    334    336    344
    336  O     40.020000   30.650000   25.120000  2263    335
    337  H     40.380000   30.650000   28.080000  2264    333
    338  H1    41.960000   28.660000   26.530000  2265    334
    339  CT    40.080000   28.250000   27.360000  2266    334    340    341    342
    340  OH    38.840000   28.830000   27.510000  2267    339    343
    341  H1    39.850000   27.440000   26.650000  2268    339
    342  H1    40.440000   27.850000   28.330000  2268    339
    343  HO    38.960000   29.310000   28.350000  2269    340
    344  N     40.760000   28.700000   24.330000  2200    335    345    348
    345  CT    40.570000   29.110000   22.930000  2201    344    346    349    350
    346  C     39.070000   29.480000   22.600000  2202    345    347    356
    347  O     38.750000   30.000000   21.560000  2203    346
    348  H     41.050000   27.760000   24.530000  2204    344
    349  H1    41.090000   30.070000   22.710000  2205    345
    350  CT    41.130000   27.980000   22.070000  2206    345    351    354    355
    351  C     41.290000   28.270000   20.580000  2207    350    352    353
    352  O2    41.270000   27.340000   19.790000  2208    351
    353  O2    41.630000   29.420000   20.180000  2208    351
    354  HC    41.990000   27.510000   22.510000  2209    350
    355  HC    40.390000   27.120000   22.070000  2209    350
    356  N     38.190000   29.020000   23.480000  2270    346    357    360
    357  CT    36.780000   29.190000   23.430000  2271    356    358    361    362
    358  C     36.340000   30.480000   24.090000  2272    357    359    363
    359  O     35.430000   31.120000   23.580000  2273    358
    360  H     38.650000   28.630000   24.290000  2274    356
    361  H1    36.430000   29.190000   22.390000  2275    357
    362  H1    36.250000   28.490000   24.090000  2275    357
    363  N     37.020000   30.960000   25.100000  2155    358    364    367
    364  CT    36.810000   32.310000   25.710000  2156    363    365    368    369
    365  C     37.260000   33.450000   24.870000  2157    364    366    383
    366  O     36.590000   34.470000   24.690000  2158    365
    367  H     37.910000   30.490000   25.390000  2159    363
    368  H1    35.700000   32.490000   25.770000  2160    364
    369  CT    37.410000   32.220000   27.160000  2161    364    370    376    377
    370  CA    37.180000   33.430000   28.170000  2162    369    371    372
    371  CA    37.980000   34.630000   27.970000  2163    370    373    378
    372  CA    36.280000   33.410000   29.310000  2163    370    374    379
    373  CA    37.970000   35.680000   28.960000  2164    371    375    380
    374  CA    36.200000   34.520000   30.120000  2164    372    375    381
    375  CA    36.990000   35.630000   29.990000  2165    373    374    382
    376  HC    36.960000   31.370000   27.570000  2166    369
    377  HC    38.460000   32.020000   27.130000  2166    369
    378  HA    38.710000   34.620000   27.180000  2167    371
    379  HA    35.520000   32.620000   29.520000  2167    372
    380  HA    38.530000   36.530000   28.790000  2168    373
    381  HA    35.470000   34.530000   30.840000  2168    374
    382  HA    36.870000   36.450000   30.650000  2169    375
    383  N     38.310000   33.210000   24.030000  2238    365    384    387
    384  CT    38.790000   34.150000   23.050000  2239    383    385    388    389
    385  C     37.830000   34.200000   21.840000  2240    384    386    402
    386  O     37.500000   35.300000   21.480000  2241    385
    387  H     38.780000   32.380000   24.210000  2242    383
    388  H1    38.980000   35.210000   23.410000  2243    384
    389  CT    40.080000   33.630000   22.460000  2244    384    390    393    394
    390  CT    41.130000   33.420000   23.570000  2245    389    391    392    395
    391  CT    42.340000   32.760000   22.840000  2246    390    396    397    398
    392  CT    41.710000   34.810000   24.040000  2247    390    399    400    401
    393  HC    39.900000   32.740000   21.950000  2248    389
    394  HC    40.500000   34.340000   21.840000  2248    389
    395  HC    40.830000   32.820000   24.490000  2249    390
    396  HC    42.100000   31.880000   22.370000  2250    391
    397  HC    42.660000   33.350000   22.020000  2250    391
    398  HC    43.250000   32.790000   23.440000  2250    391
    399  HC    40.950000   35.520000   24.100000  2251    392
    400  HC    42.290000   34.610000   24.960000  2251    392
    401  HC    42.300000   35.260000   23.260000  2251    392
    402  N     37.390000   33.050000   21.340000  2115    385    403    406
    403  CT    36.320000   32.990000   20.370000  2116    402    404    407    408
    404  C     35.030000   33.750000   20.780000  2117    403    405    417
    405  O     34.470000   34.480000   19.940000  2118    404
    406  H     37.710000   32.170000   21.740000  2119    402
    407  H1    36.650000   33.560000   19.430000  2120    403
    408  CT    36.000000   31.550000   19.990000  2121    403    409    413    414
    409  CT    34.800000   31.460000   19.010000  2122    408    410    415    416
    410  C     34.910000   30.100000   18.310000  2123    409    411    412
    411  O2    35.210000   29.110000   19.010000  2124    410
    412  O2    34.920000   30.020000   17.060000  2124    410
    413  HC    36.820000   31.070000   19.510000  2125    408
    414  HC    35.730000   30.910000   20.860000  2125    408
    415  HC    33.930000   31.300000   19.680000  2126    409
    416  HC    34.780000   32.310000   18.300000  2126    409
    417  N     34.600000   33.640000   22.040000  2238    404    418    421
    418  CT    33.350000   34.250000   22.610000  2239    417    419    422    423
    419  C     33.590000   35.730000   22.850000  2240    418    420    436
    420  O     32.710000   36.480000   22.500000  2241    419
    421  H     35.010000   33.000000   22.620000  2242    417
    422  H1    32.420000   34.230000   21.910000  2243    418
    423  CT    33.050000   33.510000   23.930000  2244    418    424    427    428
    424  CT    32.110000   34.090000   25.010000  2245    423    425    426    429
    425  CT    30.630000   33.830000   24.570000  2246    424    430    431    432
    426  CT    32.430000   33.480000   26.370000  2247    424    433    434    435
    427  HC    32.930000   32.500000   23.580000  2248    423
    428  HC    34.030000   33.420000   24.530000  2248    423
    429  HC    32.290000   35.180000   25.050000  2249    424
    430  HC    30.390000   34.320000   23.600000  2250    425
    431  HC    30.220000   32.770000   24.620000  2250    425
    432  HC    30.010000   34.400000   25.210000  2250    425
    433  HC    32.130000   34.080000   27.210000  2251    426
    434  HC    31.910000   32.590000   26.560000  2251    426
    435  HC    33.510000   33.280000   26.410000  2251    426
    436  N     34.570000   36.180000   23.730000  2188    419    437    440
    437  CT    34.680000   37.460000   24.270000  2189    436    438    441    442
    438  C     35.180000   38.590000   23.300000  2190    437    439    450
    439  O     35.320000   39.710000   23.680000  2191    438
    440  H     35.230000   35.470000   23.910000  2192    436
    441  H1    33.750000   37.800000   24.600000  2193    437
    442  CT    35.590000   37.440000   25.530000  2194    437    443    444    445
    443  OH    36.930000   37.200000   25.120000  2195    442    446
    444  CT    35.040000   36.490000   26.630000  2196    442    447    448    449
    445  H1    35.510000   38.360000   26.070000  2197    442
    446  HO    37.030000   36.260000   24.870000  2198    443
    447  HC    35.040000   35.460000   26.310000  2199    444
    448  HC    35.550000   36.690000   27.540000  2199    444
    449  HC    34.000000   36.810000   26.750000  2199    444
    450  N     35.680000   38.130000   22.120000  2115    438    451    454
    451  CT    36.460000   38.850000   21.040000  2116    450    452    455    456
    452  C     37.770000   39.500000   21.500000  2117    451    453    465
    453  O     38.540000   40.050000   20.650000  2118    452
    454  H     35.510000   37.150000   22.100000  2119    450
    455  H1    36.810000   38.060000   20.410000  2120    451
    456  CT    35.670000   39.880000   20.240000  2121    451    457    461    462
    457  CT    34.300000   39.540000   19.660000  2122    456    458    463    464
    458  C     33.660000   40.820000   19.120000  2123    457    459    460
    459  O2    33.220000   40.800000   17.950000  2124    458
    460  O2    33.660000   41.920000   19.760000  2124    458
    461  HC    35.530000   40.770000   20.860000  2125    456
    462  HC    36.360000   40.180000   19.410000  2125    456
    463  HC    34.380000   38.730000   18.940000  2126    457
    464  HC    33.750000   39.170000   20.530000  2126    457
    465  N     38.240000   39.250000   22.740000  2276    452    466    469
    466  CT    39.600000   39.680000   23.230000  2277    465    467    470    471
    467  C     40.790000   38.860000   22.840000  2278    466    468    486
    468  O     40.630000   37.710000   22.520000  2279    467
    469  H     37.760000   38.680000   23.360000  2280    465
    470  H1    39.830000   40.670000   22.850000  2281    466
    471  CT    39.600000   39.790000   24.800000  2282    466    472    479    480
    472  CA    39.080000   41.120000   25.260000  2283    471    473    474
    473  CA    39.960000   42.250000   25.420000  2284    472    475    481
    474  CA    37.740000   41.290000   25.680000  2284    472    476    482
    475  CA    39.440000   43.500000   25.830000  2285    473    477    483
    476  CA    37.310000   42.510000   26.270000  2285    474    477    484
    477  CA    38.120000   43.660000   26.280000  2286    475    476    478
    478  OH    37.720000   44.880000   26.690000  2287    477    485
    479  HC    38.940000   38.940000   25.100000  2288    471
    480  HC    40.660000   39.750000   25.100000  2288    471
    481  HA    41.020000   42.150000   25.130000  2289    473
    482  HA    37.070000   40.410000   25.470000  2289    474
    483  HA    40.170000   44.330000   25.930000  2290    475
    484  HA    36.260000   42.690000   26.650000  2290    476
    485  HO    38.300000   45.640000   26.370000  2291    478
    486  N     42.010000   39.420000   22.770000  2260    467    487    490
    487  CT    43.250000   38.750000   22.580000  2261    486    488    491    492
    488  C     43.870000   38.610000   24.000000  2262    487    489    497
    489  O     43.700000   39.500000   24.910000  2263    488
    490  H     42.020000   40.390000   22.840000  2264    486
    491  H1    43.030000   37.850000   22.110000  2265    487
    492  CT    44.100000   39.610000   21.630000  2266    487    493    494    495
    493  OH    43.500000   39.670000   20.360000  2267    492    496
    494  H1    44.210000   40.570000   22.060000  2268    492
    495  H1    45.050000   39.090000   21.510000  2268    492
    496  HO    44.220000   39.530000   19.670000  2269    493
    497  N     44.640000   37.530000   24.190000  2221    488    498    501
    498  CT    45.500000   37.140000   25.360000  2222    497    499    502    503
    499  C     46.440000   38.240000   25.920000  2223    498    500    521
    500  O     46.420000   38.530000   27.090000  2224    499
    501  H     44.810000   36.960000   23.320000  2225    497
    502  H1    44.830000   36.970000   26.210000  2226    498
    503  CT    46.310000   35.930000   24.990000  2227    498    504    510    511
    504  CT    45.370000   34.720000   24.960000  2228    503    505    512    513
    505  CT    46.160000   33.480000   25.130000  2229    504    506    514    515
    506  N2    45.370000   32.260000   25.230000  2230    505    507    516
    507  CA    45.270000   31.350000   24.300000  2231    506    508    509
    508  N2    45.780000   31.480000   23.180000  2232    507    517    518
    509  N2    44.590000   30.300000   24.590000  2232    507    519    520
    510  HC    46.680000   36.020000   23.970000  2233    503
    511  HC    47.120000   35.700000   25.680000  2233    503
    512  HC    44.600000   34.760000   25.710000  2234    504
    513  HC    44.900000   34.730000   24.020000  2234    504
    514  H1    46.930000   33.350000   24.380000  2235    505
    515  H1    46.730000   33.620000   26.010000  2235    505
    516  H     45.010000   31.910000   26.110000  2236    506
    517  H     45.560000   30.740000   22.470000  2237    508
    518  H     46.020000   32.440000   22.860000  2237    508
    519  H     44.360000   29.530000   24.000000  2237    509
    520  H     44.320000   30.210000   25.530000  2237    509
    521  N     46.950000   39.060000   25.000000  2115    499    522    525
    522  CT    47.790000   40.220000   25.350000  2116    521    523    526    527
    523  C     47.070000   41.370000   26.150000  2117    522    524    536
    524  O     47.760000   42.010000   26.930000  2118    523
    525  H     46.970000   38.690000   24.020000  2119    521
    526  H1    48.770000   39.840000   25.890000  2120    522
    527  CT    48.120000   41.030000   24.080000  2121    522    528    532    533
    528  CT    49.330000   40.550000   23.290000  2122    527    529    534    535
    529  C     49.400000   39.060000   23.070000  2123    528    530    531
    530  O2    50.360000   38.360000   23.440000  2124    529
    531  O2    48.450000   38.610000   22.420000  2124    529
    532  HC    47.260000   41.070000   23.410000  2125    527
    533  HC    48.310000   42.070000   24.340000  2125    527
    534  HC    49.290000   41.110000   22.330000  2126    528
    535  HC    50.200000   40.910000   24.010000  2126    528
    536  N     45.790000   41.550000   25.980000  2115    523    537    540
    537  CT    45.000000   42.510000   26.750000  2116    536    538    541    542
    538  C     44.330000   41.960000   28.000000  2117    537    539    551
    539  O     44.120000   42.800000   28.860000  2118    538
    540  H     45.230000   40.880000   25.470000  2119    536
    541  H1    45.620000   43.330000   27.000000  2120    537
    542  CT    43.890000   43.210000   25.920000  2121    537    543    547    548
    543  CT    44.590000   43.900000   24.730000  2122    542    544    549    550
    544  C     43.590000   44.680000   23.850000  2123    543    545    546
    545  O2    42.970000   44.120000   22.960000  2124    544
    546  O2    43.340000   45.850000   24.220000  2124    544
    547  HC    43.170000   42.440000   25.530000  2125    542
    548  HC    43.370000   43.980000   26.510000  2125    542
    549  HC    45.310000   44.630000   25.130000  2126    543
    550  HC    45.120000   43.150000   24.160000  2126    543
    551  N     44.140000   40.610000   28.190000  2182    538    552    555
    552  CT    43.290000   40.040000   29.340000  2183    551    553    556    557
    553  C     44.040000   39.140000   30.320000  2184    552    554    570
    554  O     43.570000   38.900000   31.450000  2185    553
    555  H     44.490000   39.990000   27.450000  2186    551
    556  H1    42.860000   40.930000   29.910000  2187    552
    557  CT    42.090000   39.320000   28.670000  2107    552    558    559    561
    558  CT    42.450000   37.980000   27.960000  2108    557    560    562    563
    559  CT    41.210000   40.240000   27.800000  2109    557    564    565    566
    560  CT    41.320000   36.960000   27.660000  2110    558    567    568    569
    561  HC    41.400000   39.030000   29.470000  2111    557
    562  HC    42.880000   38.300000   27.020000  2112    558
    563  HC    43.260000   37.450000   28.600000  2112    558
    564  HC    40.330000   39.690000   27.610000  2113    559
    565  HC    40.900000   41.050000   28.410000  2113    559
    566  HC    41.630000   40.470000   26.890000  2113    559
    567  HC    40.740000   36.860000   28.510000  2114    560
    568  HC    40.700000   37.430000   26.890000  2114    560
    569  HC    41.720000   36.000000   27.260000  2114    560
    570  N     45.190000   38.590000   29.910000  2238    553    571    574
    571  CT    46.140000   37.960000   30.850000  2239    570    572    575    576
    572  C     46.950000   38.900000   31.740000  2240    571    573    589
    573  O     47.240000   39.980000   31.260000  2241    572
    574  H     45.530000   38.660000   28.980000  2242    570
    575  H1    45.500000   37.370000   31.480000  2243    571
    576  CT    47.040000   36.920000   30.160000  2244    571    577    580    581
    577  CT    46.350000   35.570000   29.990000  2245    576    578    579    582
    578  CT    45.020000   35.570000   29.250000  2246    577    583    584    585
    579  CT    47.390000   34.670000   29.310000  2247    577    586    587    588
    580  HC    47.420000   37.320000   29.280000  2248    576
    581  HC    47.880000   36.610000   30.820000  2248    576
    582  HC    46.230000   35.240000   31.010000  2249    577
    583  HC    45.010000   36.020000   28.260000  2250    578
    584  HC    44.640000   34.560000   29.090000  2250    578
    585  HC    44.220000   35.910000   29.950000  2250    578
    586  HC    48.220000   34.380000   30.000000  2251    579
    587  HC    46.900000   33.730000   29.040000  2251    579
    588  HC    47.830000   35.230000   28.440000  2251    579
    589  N     47.060000   38.580000   32.990000  2270    572    590    593
    590  CT    47.560000   39.510000   34.000000  2271    589    591    594    595
    591  C     46.530000   40.570000   34.530000  2272    590    592    596
    592  O     46.800000   41.280000   35.480000  2273    591
    593  H     46.810000   37.650000   33.280000  2274    589
    594  H1    47.600000   38.860000   34.840000  2275    590
    595  H1    48.510000   39.990000   33.770000  2275    590
    596  N     45.330000   40.650000   33.930000  2221    591    597    600
    597  CT    44.120000   41.340000   34.420000  2222    596    598    601    602
    598  C     43.060000   40.430000   35.020000  2223    597    599    620
    599  O     42.970000   39.250000   34.710000  2224    598
    600  H     45.300000   40.060000   33.080000  2225    596
    601  H1    44.500000   42.060000   35.160000  2226    597
    602  CT    43.590000   42.280000   33.270000  2227    597    603    609    610
    603  CT    44.550000   43.410000   32.750000  2228    602    604    611    612
    604  CT    43.710000   44.670000   32.430000  2229    603    605    613    614
    605  N2    43.150000   44.470000   31.090000  2230    604    606    615
    606  CA    42.110000   45.010000   30.550000  2231    605    607    608
    607  N2    41.310000   45.830000   31.100000  2232    606    616    617
    608  N2    41.880000   44.790000   29.360000  2232    606    618    619
    609  HC    43.320000   41.720000   32.340000  2233    602
    610  HC    42.630000   42.680000   33.680000  2233    602
    611  HC    45.310000   43.730000   33.520000  2234    603
    612  HC    45.090000   43.150000   31.880000  2234    603
    613  H1    42.960000   44.850000   33.140000  2235    604
    614  H1    44.350000   45.590000   32.350000  2235    604
    615  H     43.570000   43.820000   30.500000  2236    605
    616  H     40.610000   46.320000   30.520000  2237    607
    617  H     41.540000   46.210000   32.030000  2237    607
    618  H     41.140000   45.280000   28.920000  2237    608
    619  H     42.430000   44.220000   28.860000  2237    608
    620  N     42.390000   40.960000   36.000000  2143    598    621    624
    621  CT    41.150000   40.470000   36.440000  2144    620    622    625    626
    622  C     40.040000   40.530000   35.390000  2145    621    623    634
    623  O     39.960000   41.580000   34.750000  2146    622
    624  H     42.600000   41.960000   36.210000  2147    620
    625  H1    41.230000   39.410000   36.710000  2148    621
    626  CT    40.740000   41.390000   37.670000  2149    621    627    630    631
    627  C     39.480000   41.020000   38.380000  2150    626    628    629
    628  O     38.320000   41.200000   38.020000  2151    627
    629  N     39.770000   40.250000   39.420000  2152    627    632    633
    630  HC    41.500000   41.440000   38.440000  2153    626
    631  HC    40.570000   42.390000   37.320000  2153    626
    632  H     39.040000   39.820000   39.990000  2154    629
    633  H     40.730000   40.160000   39.720000  2154    629
    634  N     39.000000   39.680000   35.480000  2252    622    635    638
    635  CT    37.980000   39.480000   34.440000  2253    634    636    639    640
    636  C     36.850000   40.530000   34.340000  2254    635    637    644
    637  O     36.010000   40.440000   33.390000  2255    636
    638  H     39.030000   38.920000   36.140000  2256    634
    639  H1    38.350000   39.460000   33.480000  2257    635
    640  CT    37.320000   38.110000   34.630000  2258    635    641    642    643
    641  HC    38.130000   37.250000   34.730000  2259    640
    642  HC    36.800000   38.170000   35.600000  2259    640
    643  HC    36.720000   37.750000   33.820000  2259    640
    644  N     36.840000   41.570000   35.160000  2221    636    645    648
    645  CT    35.780000   42.610000   35.190000  2222    644    646    649    650
    646  C     35.730000   43.490000   33.960000  2223    645    647    668
    647  O     34.770000   44.140000   33.780000  2224    646
    648  H     37.550000   41.750000   35.910000  2225    644
    649  H1    34.810000   41.980000   35.150000  2226    645
    650  CT    35.970000   43.440000   36.490000  2227    645    651    657    658
    651  CT    37.220000   44.380000   36.510000  2228    650    652    659    660
    652  CT    37.130000   45.260000   37.770000  2229    651    653    661    662
    653  N2    37.270000   44.530000   39.030000  2230    652    654    663
    654  CA    38.370000   44.110000   39.590000  2231    653    655    656
    655  N2    39.500000   44.350000   38.980000  2232    654    664    665
    656  N2    38.440000   43.590000   40.740000  2232    654    666    667
    657  HC    35.150000   44.190000   36.540000  2233    650
    658  HC    35.920000   42.790000   37.380000  2233    650
    659  HC    38.100000   43.820000   36.410000  2234    651
    660  HC    37.140000   45.040000   35.660000  2234    651
    661  H1    37.860000   46.080000   37.780000  2235    652
    662  H1    36.140000   45.760000   37.690000  2235    652
    663  H     36.390000   44.240000   39.480000  2236    653
    664  H     40.300000   44.180000   39.620000  2237    655
    665  H     39.560000   44.890000   38.090000  2237    655
    666  H     39.270000   43.120000   41.160000  2237    656
    667  H     37.560000   43.590000   41.290000  2237    656
    668  N     36.720000   43.500000   33.090000  2155    646    669    672
    669  CT    36.630000   44.150000   31.770000  2156    668    670    673    674
    670  C     35.480000   43.670000   30.860000  2157    669    671    688
    671  O     35.010000   44.400000   30.030000  2158    670
    672  H     37.460000   42.900000   33.250000  2159    668
    673  H1    36.360000   45.150000   32.030000  2160    669
    674  CT    37.970000   44.080000   30.950000  2161    669    675    681    682
    675  CA    38.570000   42.690000   30.810000  2162    674    676    677
    676  CA    38.020000   41.800000   29.830000  2163    675    678    683
    677  CA    39.540000   42.200000   31.730000  2163    675    679    684
    678  CA    38.470000   40.490000   29.790000  2164    676    680    685
    679  CA    40.010000   40.920000   31.650000  2164    677    680    686
    680  CA    39.430000   40.040000   30.720000  2165    678    679    687
    681  HC    37.690000   44.470000   29.920000  2166    674
    682  HC    38.810000   44.680000   31.380000  2166    674
    683  HA    37.300000   42.160000   29.090000  2167    676
    684  HA    39.940000   42.790000   32.510000  2167    677
    685  HA    38.060000   39.850000   28.990000  2168    678
    686  HA    40.780000   40.590000   32.370000  2168    679
    687  HA    39.590000   38.940000   30.690000  2169    680
    688  N     34.900000   42.500000   31.140000  2238    670    689    692
    689  CT    33.640000   41.900000   30.570000  2239    688    690    693    694
    690  C     32.300000   42.570000   31.040000  2240    689    691    707
    691  O     31.250000   42.170000   30.510000  2241    690
    692  H     35.320000   41.980000   31.880000  2242    688
    693  H1    33.610000   42.010000   29.510000  2243    689
    694  CT    33.630000   40.390000   30.840000  2244    689    695    698    699
    695  CT    34.780000   39.720000   30.090000  2245    694    696    697    700
    696  CT    34.650000   38.280000   30.260000  2246    695    701    702    703
    697  CT    34.840000   39.970000   28.560000  2247    695    704    705    706
    698  HC    33.760000   40.220000   31.890000  2248    694
    699  HC    32.690000   39.880000   30.510000  2248    694
    700  HC    35.800000   40.040000   30.470000  2249    695
    701  HC    33.770000   37.840000   29.780000  2250    696
    702  HC    35.570000   37.930000   29.780000  2250    696
    703  HC    34.620000   38.020000   31.380000  2250    696
    704  HC    33.760000   39.850000   28.160000  2251    697
    705  HC    35.200000   40.950000   28.310000  2251    697
    706  HC    35.340000   39.290000   27.940000  2251    697
    707  N     32.300000   43.520000   31.980000  2292    690    708    711
    708  CT    31.090000   44.130000   32.420000  2293    707    709    712    713
    709  C     30.750000   45.490000   31.640000  2294    708    710    724
    710  O     31.650000   46.140000   31.170000  2295    709
    711  H     33.150000   43.950000   32.310000  2296    707
    712  H1    30.230000   43.440000   32.290000  2297    708
    713  CT    31.330000   44.470000   33.910000  2298    708    714    718    719
    714  CT    31.620000   43.150000   34.660000  2299    713    715    720    721
    715  C     31.900000   43.240000   36.180000  2300    714    716    717
    716  O     31.830000   44.270000   36.810000  2301    715
    717  N     32.210000   42.130000   36.850000  2302    715    722    723
    718  HC    32.160000   45.190000   34.090000  2303    713
    719  HC    30.520000   44.980000   34.350000  2303    713
    720  HC    30.680000   42.530000   34.590000  2304    714
    721  HC    32.500000   42.620000   34.250000  2304    714
    722  H     32.500000   42.210000   37.760000  2305    717
    723  H     32.280000   41.190000   36.390000  2305    717
    724  N     29.550000   45.960000   31.570000  2270    709    725    728
    725  CT    29.160000   47.260000   31.000000  2271    724    726    729    730
    726  C     27.720000   47.640000   31.380000  2272    725    727    731
    727  O     27.290000   47.240000   32.450000  2273    726
    728  H     28.730000   45.530000   32.030000  2274    724
    729  H1    29.750000   48.030000   31.370000  2275    725
    730  H1    29.230000   47.210000   29.950000  2275    725
    731  N     26.980000   48.460000   30.640000  2210    726    732    738
    732  CT    25.760000   49.140000   31.110000  2211    731    733    735    736
    733  C     24.550000   48.260000   31.470000  2212    732    734    745
    734  O     23.770000   48.670000   32.380000  2213    733
    735  H1    26.000000   49.730000   32.010000  2214    732
    736  CT    25.320000   50.020000   29.920000  2215    732    737    739    740
    737  CT    26.580000   50.410000   29.200000  2216    736    738    741    742
    738  CT    27.510000   49.190000   29.470000  2217    731    737    743    744
    739  HC    24.890000   50.920000   30.310000  2218    736
    740  HC    24.670000   49.370000   29.360000  2218    736
    741  HC    27.050000   51.350000   29.610000  2219    737
    742  HC    26.340000   50.650000   28.190000  2219    737
    743  H1    28.510000   49.490000   29.610000  2220    738
    744  H1    27.480000   48.500000   28.670000  2220    738
    745  N     24.300000   47.120000   30.820000  2115    733    746    749
    746  CT    23.130000   46.240000   31.090000  2116    745    747    750    751
    747  C     23.570000   45.060000   32.010000  2117    746    748    760
    748  O     22.690000   44.240000   32.260000  2118    747
    749  H     24.920000   46.810000   30.100000  2119    745
    750  H1    22.440000   46.820000   31.660000  2120    746
    751  CT    22.410000   45.730000   29.840000  2121    746    752    756    757
    752  CT    21.660000   46.850000   29.060000  2122    751    753    758    759
    753  C     20.980000   46.280000   27.800000  2123    752    754    755
    754  O2    20.400000   45.200000   27.760000  2124    753
    755  O2    21.260000   46.950000   26.770000  2124    753
    756  HC    23.140000   45.340000   29.180000  2125    751
    757  HC    21.700000   44.960000   30.050000  2125    751
    758  HC    21.040000   47.330000   29.780000  2126    752
    759  HC    22.380000   47.630000   28.810000  2126    752
    760  N     24.820000   44.910000   32.400000  2188    747    761    764
    761  CT    25.330000   44.150000   33.510000  2189    760    762    765    766
    762  C     24.750000   44.630000   34.860000  2190    761    763    774
    763  O     24.730000   45.820000   35.030000  2191    762
    764  H     25.450000   45.550000   31.970000  2192    760
    765  H1    25.060000   43.080000   33.420000  2193    761
    766  CT    26.890000   44.320000   33.690000  2194    761    767    768    769
    767  OH    27.420000   44.250000   32.410000  2195    766    770
    768  CT    27.510000   43.280000   34.570000  2196    766    771    772    773
    769  H1    27.020000   45.330000   34.070000  2197    766
    770  HO    27.210000   43.340000   32.160000  2198    767
    771  HC    27.100000   43.360000   35.530000  2199    768
    772  HC    27.300000   42.190000   34.250000  2199    768
    773  HC    28.570000   43.410000   34.780000  2199    768
    774  N     24.290000   43.750000   35.770000  2200    762    775    778
    775  CT    23.660000   44.190000   36.990000  2201    774    776    779    780
    776  C     24.680000   44.550000   38.050000  2202    775    777    786
    777  O     25.480000   43.680000   38.400000  2203    776
    778  H     24.380000   42.750000   35.670000  2204    774
    779  H1    23.040000   45.050000   36.810000  2205    775
    780  CT    22.780000   42.980000   37.500000  2206    775    781    784    785
    781  C     21.950000   43.370000   38.740000  2207    780    782    783
    782  O2    20.870000   43.950000   38.440000  2208    781
    783  O2    22.360000   43.310000   39.870000  2208    781
    784  HC    22.110000   42.730000   36.760000  2209    780
    785  HC    23.370000   42.060000   37.690000  2209    780
    786  N     24.550000   45.740000   38.640000  2292    776    787    790
    787  CT    25.560000   46.290000   39.600000  2293    786    788    791    792
    788  C     25.370000   45.780000   41.040000  2294    787    789    803
    789  O     26.360000   45.770000   41.810000  2295    788
    790  H     23.890000   46.380000   38.230000  2296    786
    791  H1    26.560000   45.810000   39.440000  2297    787
    792  CT    25.740000   47.790000   39.600000  2298    787    793    797    798
    793  CT    26.250000   48.170000   38.200000  2299    792    794    799    800
    794  C     26.990000   49.550000   38.100000  2300    793    795    796
    795  O     27.070000   50.350000   39.030000  2301    794
    796  N     27.570000   49.780000   36.940000  2302    794    801    802
    797  HC    24.790000   48.370000   39.840000  2303    792
    798  HC    26.580000   47.960000   40.230000  2303    792
    799  HC    26.900000   47.390000   37.790000  2304    793
    800  HC    25.400000   48.240000   37.580000  2304    793
    801  H     28.090000   50.610000   36.830000  2305    796
    802  H     27.340000   49.100000   36.170000  2305    796
    803  N     24.180000   45.310000   41.400000  2252    788    804    807
    804  CT    23.960000   44.700000   42.750000  2253    803    805    808    809
    805  C     24.520000   43.230000   42.760000  2254    804    806    813
    806  O     25.120000   42.880000   43.790000  2255    805
    807  H     23.460000   45.300000   40.700000  2256    803
    808  H1    24.570000   45.250000   43.520000  2257    804
    809  CT    22.440000   44.840000   43.060000  2258    804    810    811    812
    810  HC    22.130000   43.990000   43.650000  2259    809
    811  HC    22.350000   45.740000   43.660000  2259    809
    812  HC    21.920000   44.690000   42.120000  2259    809
    813  N     24.350000   42.460000   41.700000  2188    805    814    817
    814  CT    24.800000   41.040000   41.570000  2189    813    815    818    819
    815  C     26.310000   40.920000   41.460000  2190    814    816    827
    816  O     26.830000   39.910000   41.970000  2191    815
    817  H     23.700000   42.830000   40.920000  2192    813
    818  H1    24.430000   40.550000   42.520000  2193    814
    819  CT    24.040000   40.400000   40.410000  2194    814    820    821    822
    820  OH    22.680000   40.610000   40.750000  2195    819    823
    821  CT    24.150000   38.940000   40.300000  2196    819    824    825    826
    822  H1    24.100000   40.890000   39.440000  2197    819
    823  HO    22.390000   41.520000   40.510000  2198    820
    824  HC    23.570000   38.560000   39.490000  2199    821
    825  HC    25.100000   38.730000   39.960000  2199    821
    826  HC    23.910000   38.540000   41.270000  2199    821
    827  N     27.030000   41.870000   40.870000  2170    815    828    831
    828  CT    28.530000   41.950000   40.940000  2171    827    829    832    833
    829  C     29.090000   42.140000   42.390000  2172    828    830    843
    830  O     30.210000   41.570000   42.620000  2173    829
    831  H     26.420000   42.680000   40.540000  2174    827
    832  H1    28.970000   41.050000   40.480000  2175    828
    833  CT    28.960000   42.990000   39.880000  2176    828    834    835    836
    834  CT    30.400000   43.300000   39.950000  2177    833    837    838    839
    835  CT    28.720000   42.550000   38.420000  2178    833    840    841    842
    836  HC    28.420000   43.850000   40.020000  2179    833
    837  HC    30.680000   43.980000   39.080000  2180    834
    838  HC    30.520000   43.900000   40.850000  2180    834
    839  HC    31.060000   42.360000   39.900000  2180    834
    840  HC    29.490000   41.800000   38.070000  2181    835
    841  HC    27.780000   42.050000   38.290000  2181    835
    842  HC    28.780000   43.310000   37.670000  2181    835
    843  N     28.320000   42.590000   43.410000  2292    829    844    847
    844  CT    28.750000   42.560000   44.830000  2293    843    845    848    849
    845  C     28.760000   41.110000   45.390000  2294    844    846    860
    846  O     29.740000   40.710000   46.000000  2295    845
    847  H     27.520000   43.190000   43.170000  2296    843
    848  H1    29.780000   42.970000   44.920000  2297    844
    849  CT    27.880000   43.540000   45.680000  2298    844    850    854    855
    850  CT    27.860000   44.960000   45.130000  2299    849    851    856    857
    851  C     27.250000   45.930000   46.100000  2300    850    852    853
    852  O     26.060000   46.320000   45.970000  2301    851
    853  N     28.000000   46.250000   47.090000  2302    851    858    859
    854  HC    26.870000   43.190000   45.830000  2303    849
    855  HC    28.290000   43.550000   46.670000  2303    849
    856  HC    28.800000   45.280000   44.810000  2304    850
    857  HC    27.230000   44.930000   44.210000  2304    850
    858  H     27.640000   46.810000   47.890000  2305    853
    859  H     28.820000   45.820000   47.190000  2305    853
    860  N     27.690000   40.350000   45.140000  2127    845    861    864
    861  CT    27.590000   38.930000   45.610000  2128    860    862    865    866
    862  C     28.720000   38.080000   45.040000  2129    861    863    882
    863  O     29.220000   37.130000   45.640000  2130    862
    864  H     26.980000   40.650000   44.470000  2131    860
    865  H1    27.750000   38.930000   46.680000  2132    861
    866  CT    26.200000   38.380000   45.220000  2133    861    867    871    872
    867  CT    25.130000   39.020000   46.050000  2134    866    868    873    874
    868  CT    23.760000   38.250000   45.950000  2135    867    869    875    876
    869  CT    23.820000   36.860000   46.720000  2136    868    870    877    878
    870  N3    22.540000   36.070000   46.840000  2137    869    879    880    881
    871  HC    26.030000   38.670000   44.200000  2138    866
    872  HC    26.190000   37.320000   45.350000  2138    866
    873  HC    25.400000   39.000000   47.090000  2139    867
    874  HC    25.080000   39.960000   45.580000  2139    867
    875  HC    22.910000   38.950000   46.320000  2140    868
    876  HC    23.500000   38.130000   44.850000  2140    868
    877  HP    24.600000   36.230000   46.310000  2141    869
    878  HP    24.180000   37.060000   47.730000  2141    869
    879  H     22.740000   35.190000   47.380000  2142    870
    880  H     21.880000   36.680000   47.270000  2142    870
    881  H     22.170000   35.890000   45.900000  2142    870
    882  N     29.090000   38.340000   43.750000  2182    862    883    886
    883  CT    30.230000   37.700000   43.080000  2183    882    884    887    888
    884  C     31.480000   38.030000   43.860000  2184    883    885    901
    885  O     32.240000   37.060000   44.220000  2185    884
    886  H     28.560000   39.030000   43.260000  2186    882
    887  H1    30.050000   36.600000   43.160000  2187    883
    888  CT    30.300000   38.110000   41.580000  2107    883    889    890    892
    889  CT    29.240000   37.380000   40.770000  2108    888    891    893    894
    890  CT    31.670000   37.670000   40.930000  2109    888    895    896    897
    891  CT    29.000000   38.210000   39.570000  2110    889    898    899    900
    892  HC    30.070000   39.150000   41.430000  2111    888
    893  HC    29.560000   36.320000   40.490000  2112    889
    894  HC    28.340000   37.090000   41.320000  2112    889
    895  HC    31.730000   38.170000   39.930000  2113    890
    896  HC    32.510000   38.110000   41.470000  2113    890
    897  HC    31.810000   36.570000   40.850000  2113    890
    898  HC    28.510000   39.190000   39.730000  2114    891
    899  HC    29.970000   38.420000   39.030000  2114    891
    900  HC    28.350000   37.820000   38.860000  2114    891
    901  N     31.750000   39.310000   44.120000  2221    884    902    905
    902  CT    32.880000   39.740000   45.000000  2222    901    903    906    907
    903  C     32.940000   38.990000   46.380000  2223    902    904    925
    904  O     34.050000   38.470000   46.700000  2224    903
    905  H     31.140000   39.990000   43.610000  2225    901
    906  H1    33.820000   39.590000   44.520000  2226    902
    907  CT    32.790000   41.300000   45.190000  2227    902    908    914    915
    908  CT    34.060000   41.850000   45.880000  2228    907    909    916    917
    909  CT    33.870000   43.260000   46.390000  2229    908    910    918    919
    910  N2    33.990000   44.220000   45.320000  2230    909    911    920
    911  CA    34.270000   45.540000   45.460000  2231    910    912    913
    912  N2    34.250000   46.090000   46.650000  2232    911    921    922
    913  N2    34.490000   46.320000   44.470000  2232    911    923    924
    914  HC    32.770000   41.890000   44.170000  2233    907
    915  HC    31.870000   41.560000   45.730000  2233    907
    916  HC    34.220000   41.340000   46.850000  2234    908
    917  HC    34.930000   41.760000   45.290000  2234    908
    918  H1    32.960000   43.270000   46.940000  2235    909
    919  H1    34.750000   43.460000   47.000000  2235    909
    920  H     33.970000   43.920000   44.360000  2236    910
    921  H     34.280000   47.060000   46.660000  2237    912
    922  H     33.790000   45.590000   47.450000  2237    912
    923  H     34.450000   47.320000   44.470000  2237    913
    924  H     34.380000   45.840000   43.570000  2237    913
    925  N     31.780000   38.760000   47.010000  2200    903    926    929
    926  CT    31.660000   38.060000   48.320000  2201    925    927    930    931
    927  C     31.870000   36.570000   48.240000  2202    926    928    937
    928  O     32.660000   36.080000   49.030000  2203    927
    929  H     30.980000   39.320000   46.730000  2204    925
    930  H1    32.410000   38.420000   48.980000  2205    926
    931  CT    30.180000   38.350000   48.880000  2206    926    932    935    936
    932  C     29.630000   37.490000   50.010000  2207    931    933    934
    933  O2    30.230000   37.650000   51.120000  2208    932
    934  O2    28.780000   36.600000   49.770000  2208    932
    935  HC    30.050000   39.370000   49.130000  2209    931
    936  HC    29.460000   38.130000   48.040000  2209    931
    937  N     31.310000   35.880000   47.250000  2252    927    938    941
    938  CT    31.530000   34.460000   47.130000  2253    937    939    942    943
    939  C     32.990000   34.030000   46.860000  2254    938    940    947
    940  O     33.520000   32.990000   47.270000  2255    939
    941  H     30.570000   36.310000   46.720000  2256    937
    942  H1    31.300000   33.890000   48.070000  2257    938
    943  CT    30.550000   33.910000   46.030000  2258    938    944    945    946
    944  HC    30.530000   32.830000   45.880000  2259    943
    945  HC    29.570000   34.180000   46.290000  2259    943
    946  HC    30.890000   34.440000   45.090000  2259    943
    947  N     33.760000   34.870000   46.110000  2182    939    948    951
    948  CT    35.120000   34.610000   45.780000  2183    947    949    952    953
    949  C     35.900000   35.030000   47.050000  2184    948    950    966
    950  O     36.770000   34.230000   47.420000  2185    949
    951  H     33.380000   35.750000   45.890000  2186    947
    952  H1    35.370000   33.570000   45.500000  2187    948
    953  CT    35.610000   35.510000   44.620000  2107    948    954    955    957
    954  CT    34.860000   35.010000   43.280000  2108    953    956    958    959
    955  CT    37.130000   35.390000   44.420000  2109    953    960    961    962
    956  CT    35.100000   36.060000   42.150000  2110    954    963    964    965
    957  HC    35.300000   36.530000   44.810000  2111    953
    958  HC    35.290000   34.040000   42.910000  2112    954
    959  HC    33.800000   34.930000   43.390000  2112    954
    960  HC    37.630000   35.900000   45.290000  2113    955
    961  HC    37.460000   34.340000   44.340000  2113    955
    962  HC    37.370000   35.910000   43.520000  2113    955
    963  HC    34.870000   35.490000   41.190000  2114    956
    964  HC    34.520000   36.990000   42.250000  2114    956
    965  HC    36.140000   36.370000   42.110000  2114    956
    966  N     35.660000   36.160000   47.770000  2221    949    967    970
    967  CT    36.490000   36.550000   48.950000  2222    966    968    971    972
    968  C     36.150000   35.570000   50.120000  2223    967    969    990
    969  O     37.030000   35.480000   50.960000  2224    968
    970  H     34.890000   36.810000   47.430000  2225    966
    971  H1    37.520000   36.390000   48.720000  2226    967
    972  CT    36.320000   37.980000   49.370000  2227    967    973    979    980
    973  CT    37.280000   38.490000   50.460000  2228    972    974    981    982
    974  CT    37.630000   40.030000   50.310000  2229    973    975    983    984
    975  N2    36.420000   40.900000   50.370000  2230    974    976    985
    976  CA    36.230000   42.060000   49.770000  2231    975    977    978
    977  N2    36.920000   42.630000   48.800000  2232    976    986    987
    978  N2    35.290000   42.860000   50.320000  2232    976    988    989
    979  HC    36.500000   38.560000   48.450000  2233    972
    980  HC    35.290000   38.150000   49.740000  2233    972
    981  HC    36.840000   38.440000   51.410000  2234    973
    982  HC    38.190000   37.840000   50.590000  2234    973
    983  H1    38.380000   40.300000   51.020000  2235    974
    984  H1    38.120000   40.180000   49.410000  2235    974
    985  H     35.800000   40.670000   51.140000  2236    975
    986  H     36.620000   43.550000   48.510000  2237    977
    987  H     37.650000   42.190000   48.410000  2237    977
    988  H     35.200000   43.750000   49.940000  2237    978
    989  H     34.800000   42.580000   51.160000  2237    978
    990  N     35.020000   34.900000   50.180000  2200    968    991    994
    991  CT    34.640000   33.950000   51.180000  2201    990    992    995    996
    992  C     35.120000   32.540000   50.820000  2202    991    993   1002
    993  O     34.830000   31.560000   51.510000  2203    992
    994  H     34.280000   35.230000   49.550000  2204    990
    995  H1    35.180000   34.220000   52.070000  2205    991
    996  CT    33.080000   33.930000   51.330000  2206    991    997   1000   1001
    997  C     32.510000   33.160000   52.470000  2207    996    998    999
    998  O2    31.570000   32.360000   52.260000  2208    997
    999  O2    32.810000   33.540000   53.640000  2208    997
   1000  HC    32.650000   34.950000   51.400000  2209    996
   1001  HC    32.590000   33.470000   50.420000  2209    996
   1002  N     35.740000   32.320000   49.630000  2292    992   1003   1006
   1003  CT    36.250000   31.130000   48.970000  2293   1002   1004   1007   1008
   1004  C     35.180000   30.050000   48.990000  2294   1003   1005   1019
   1005  O     35.460000   28.950000   49.490000  2295   1004
   1006  H     35.820000   33.170000   49.090000  2296   1002
   1007  H1    36.240000   31.380000   47.900000  2297   1003
   1008  CT    37.760000   30.830000   49.320000  2298   1003   1009   1013   1014
   1009  CT    38.010000   30.560000   50.840000  2299   1008   1010   1015   1016
   1010  C     39.520000   30.360000   50.930000  2300   1009   1011   1012
   1011  O     40.080000   29.350000   50.420000  2301   1010
   1012  N     40.280000   31.280000   51.500000  2302   1010   1017   1018
   1013  HC    38.020000   29.970000   48.680000  2303   1008
   1014  HC    38.370000   31.740000   49.030000  2303   1008
   1015  HC    37.800000   31.450000   51.400000  2304   1009
   1016  HC    37.450000   29.650000   51.210000  2304   1009
   1017  H     41.300000   31.120000   51.540000  2305   1012
   1018  H     39.790000   32.140000   51.840000  2305   1012
   1019  N     34.040000   30.370000   48.370000  2221   1004   1020   1023
   1020  CT    32.930000   29.480000   48.060000  2222   1019   1021   1024   1025
   1021  C     32.640000   29.260000   46.590000  2223   1020   1022   1043
   1022  O     32.940000   30.070000   45.700000  2224   1021
   1023  H     33.870000   31.380000   48.090000  2225   1019
   1024  H1    33.250000   28.570000   48.480000  2226   1020
   1025  CT    31.670000   29.850000   48.860000  2227   1020   1026   1032   1033
   1026  CT    30.460000   30.560000   48.140000  2228   1025   1027   1034   1035
   1027  CT    29.260000   30.920000   49.070000  2229   1026   1028   1036   1037
   1028  N2    29.650000   32.000000   49.930000  2230   1027   1029   1038
   1029  CA    29.310000   33.290000   49.780000  2231   1028   1030   1031
   1030  N2    28.660000   33.810000   48.790000  2232   1029   1039   1040
   1031  N2    29.700000   34.120000   50.720000  2232   1029   1041   1042
   1032  HC    31.300000   28.970000   49.490000  2233   1025
   1033  HC    31.930000   30.540000   49.680000  2233   1025
   1034  HC    30.800000   31.450000   47.660000  2234   1026
   1035  HC    30.070000   29.720000   47.490000  2234   1026
   1036  H1    28.450000   31.250000   48.430000  2235   1027
   1037  H1    29.010000   30.120000   49.740000  2235   1027
   1038  H     30.280000   31.790000   50.730000  2236   1028
   1039  H     28.570000   34.820000   48.810000  2237   1030
   1040  H     28.200000   33.160000   48.120000  2237   1030
   1041  H     29.430000   35.090000   50.650000  2237   1031
   1042  H     30.220000   33.810000   51.560000  2237   1031
   1043  N     32.050000   28.130000   46.300000  2115   1021   1044   1047
   1044  CT    31.650000   27.790000   44.960000  2116   1043   1045   1048   1049
   1045  C     30.370000   28.460000   44.590000  2117   1044   1046   1058
   1046  O     29.480000   28.480000   45.430000  2118   1045
   1047  H     31.980000   27.430000   47.100000  2119   1043
   1048  H1    32.360000   28.080000   44.220000  2120   1044
   1049  CT    31.530000   26.280000   44.830000  2121   1044   1050   1054   1055
   1050  CT    31.020000   25.850000   43.460000  2122   1049   1051   1056   1057
   1051  C     31.130000   24.330000   43.340000  2123   1050   1052   1053
   1052  O2    31.730000   23.660000   44.200000  2124   1051
   1053  O2    30.570000   23.780000   42.350000  2124   1051
   1054  HC    32.450000   25.940000   44.930000  2125   1049
   1055  HC    31.010000   25.840000   45.670000  2125   1049
   1056  HC    29.960000   26.110000   43.290000  2126   1050
   1057  HC    31.710000   26.340000   42.760000  2126   1050
   1058  N     30.180000   28.980000   43.360000  2188   1045   1059   1062
   1059  CT    28.860000   29.530000   42.980000  2189   1058   1060   1063   1064
   1060  C     28.550000   29.440000   41.460000  2190   1059   1061   1072
   1061  O     29.500000   29.260000   40.720000  2191   1060
   1062  H     31.000000   29.060000   42.800000  2192   1058
   1063  H1    27.980000   28.990000   43.380000  2193   1059
   1064  CT    28.700000   30.990000   43.480000  2194   1059   1065   1066   1067
   1065  OH    27.410000   31.290000   43.170000  2195   1064   1068
   1066  CT    29.670000   31.990000   42.820000  2196   1064   1069   1070   1071
   1067  H1    28.880000   30.930000   44.580000  2197   1064
   1068  HO    27.360000   32.220000   43.260000  2198   1065
   1069  HC    29.570000   31.890000   41.740000  2199   1066
   1070  HC    29.370000   32.960000   43.130000  2199   1066
   1071  HC    30.710000   31.720000   43.080000  2199   1066
   1072  N     27.260000   29.570000   41.060000  2188   1060   1073   1076
   1073  CT    26.850000   29.520000   39.620000  2189   1072   1074   1077   1078
   1074  C     25.940000   30.780000   39.400000  2190   1073   1075   1086
   1075  O     24.980000   30.990000   40.150000  2191   1074
   1076  H     26.530000   29.780000   41.770000  2192   1072
   1077  H1    27.700000   29.550000   38.930000  2193   1073
   1078  CT    26.000000   28.240000   39.430000  2194   1073   1079   1080   1081
   1079  OH    26.810000   27.070000   39.610000  2195   1078   1082
   1080  CT    25.160000   28.080000   38.150000  2196   1078   1083   1084   1085
   1081  H1    25.220000   28.290000   40.220000  2197   1078
   1082  HO    27.260000   27.190000   40.510000  2198   1079
   1083  HC    24.440000   28.900000   38.130000  2199   1080
   1084  HC    25.920000   28.170000   37.380000  2199   1080
   1085  HC    24.570000   27.120000   38.080000  2199   1080
   1086  N     26.350000   31.650000   38.510000  2170   1074   1087   1090
   1087  CT    25.850000   33.000000   38.330000  2171   1086   1088   1091   1092
   1088  C     25.500000   33.520000   36.920000  2172   1087   1089   1102
   1089  O     26.440000   33.560000   36.070000  2173   1088
   1090  H     27.180000   31.370000   37.960000  2174   1086
   1091  H1    24.860000   32.980000   38.730000  2175   1087
   1092  CT    26.590000   34.130000   39.130000  2176   1087   1093   1094   1095
   1093  CT    26.740000   33.790000   40.540000  2177   1092   1096   1097   1098
   1094  CT    28.060000   34.270000   38.670000  2178   1092   1099   1100   1101
   1095  HC    26.120000   35.140000   38.990000  2179   1092
   1096  HC    27.180000   34.580000   41.200000  2180   1093
   1097  HC    25.800000   33.670000   40.980000  2180   1093
   1098  HC    27.400000   33.000000   40.700000  2180   1093
   1099  HC    28.060000   34.620000   37.670000  2181   1094
   1100  HC    28.570000   35.070000   39.210000  2181   1094
   1101  HC    28.730000   33.390000   38.680000  2181   1094
   1102  N     24.240000   34.000000   36.700000  2292   1088   1103   1106
   1103  CT    23.900000   34.780000   35.480000  2293   1102   1104   1107   1108
   1104  C     24.400000   36.210000   35.410000  2294   1103   1105   1119
   1105  O     24.320000   36.830000   36.420000  2295   1104
   1106  H     23.580000   33.830000   37.510000  2296   1102
   1107  H1    24.180000   34.240000   34.540000  2297   1103
   1108  CT    22.340000   34.730000   35.250000  2298   1103   1109   1113   1114
   1109  CT    21.770000   33.320000   35.040000  2299   1108   1110   1115   1116
   1110  C     22.040000   32.840000   33.620000  2300   1109   1111   1112
   1111  O     22.800000   33.440000   32.840000  2301   1110
   1112  N     21.360000   31.800000   33.240000  2302   1110   1117   1118
   1113  HC    21.990000   35.290000   36.130000  2303   1108
   1114  HC    22.100000   35.350000   34.420000  2303   1108
   1115  HC    22.240000   32.610000   35.710000  2304   1109
   1116  HC    20.720000   33.360000   35.270000  2304   1109
   1117  H     21.570000   31.340000   32.380000  2305   1112
   1118  H     20.610000   31.470000   33.820000  2305   1112
   1119  N     24.880000   36.640000   34.220000  2238   1104   1120   1123
   1120  CT    25.250000   38.000000   33.870000  2239   1119   1121   1124   1125
   1121  C     24.970000   38.420000   32.410000  2240   1120   1122   1138
   1122  O     24.960000   37.620000   31.460000  2241   1121
   1123  H     24.830000   35.980000   33.490000  2242   1119
   1124  H1    24.660000   38.690000   34.510000  2243   1120
   1125  CT    26.800000   38.130000   34.190000  2244   1120   1126   1129   1130
   1126  CT    27.290000   38.290000   35.620000  2245   1125   1127   1128   1131
   1127  CT    28.760000   37.760000   35.710000  2246   1126   1132   1133   1134
   1128  CT    27.250000   39.740000   36.140000  2247   1126   1135   1136   1137
   1129  HC    27.300000   37.280000   33.750000  2248   1125
   1130  HC    27.200000   38.990000   33.590000  2248   1125
   1131  HC    26.740000   37.730000   36.360000  2249   1126
   1132  HC    29.360000   38.410000   35.030000  2250   1127
   1133  HC    29.270000   37.870000   36.660000  2250   1127
   1134  HC    28.840000   36.750000   35.340000  2250   1127
   1135  HC    27.840000   39.810000   37.100000  2251   1128
   1136  HC    27.660000   40.430000   35.460000  2251   1128
   1137  HC    26.200000   40.070000   36.270000  2251   1128
   1138  N     24.940000   39.750000   32.110000  2182   1121   1139   1142
   1139  CT    25.080000   40.340000   30.810000  2183   1138   1140   1143   1144
   1140  C     26.490000   40.880000   30.710000  2184   1139   1141   1157
   1141  O     26.890000   41.640000   31.610000  2185   1140
   1142  H     24.870000   40.400000   32.890000  2186   1138
   1143  H1    24.970000   39.560000   30.060000  2187   1139
   1144  CT    24.100000   41.500000   30.590000  2107   1139   1145   1146   1148
   1145  CT    22.640000   41.060000   30.440000  2108   1144   1147   1149   1150
   1146  CT    24.310000   42.260000   29.210000  2109   1144   1151   1152   1153
   1147  CT    22.290000   39.850000   29.550000  2110   1145   1154   1155   1156
   1148  HC    24.120000   42.130000   31.510000  2111   1144
   1149  HC    22.360000   40.730000   31.440000  2112   1145
   1150  HC    21.910000   41.820000   30.270000  2112   1145
   1151  HC    24.340000   41.570000   28.400000  2113   1146
   1152  HC    23.520000   42.870000   28.830000  2113   1146
   1153  HC    25.270000   42.860000   29.220000  2113   1146
   1154  HC    22.830000   38.900000   29.880000  2114   1147
   1155  HC    21.270000   39.640000   29.590000  2114   1147
   1156  HC    22.460000   40.040000   28.480000  2114   1147
   1157  N     27.220000   40.550000   29.650000  2143   1140   1158   1161
   1158  CT    28.680000   40.770000   29.620000  2144   1157   1159   1162   1163
   1159  C     28.990000   41.300000   28.190000  2145   1158   1160   1171
   1160  O     28.260000   40.960000   27.220000  2146   1159
   1161  H     26.860000   40.020000   28.870000  2147   1157
   1162  H1    28.980000   41.430000   30.420000  2148   1158
   1163  CT    29.470000   39.520000   29.900000  2149   1158   1164   1167   1168
   1164  C     30.040000   39.370000   31.290000  2150   1163   1165   1166
   1165  O     30.820000   38.460000   31.530000  2151   1164
   1166  N     29.610000   40.000000   32.350000  2152   1164   1169   1170
   1167  HC    28.850000   38.650000   29.700000  2153   1163
   1168  HC    30.310000   39.440000   29.260000  2153   1163
   1169  H     30.190000   39.900000   33.120000  2154   1166
   1170  H     28.820000   40.600000   32.340000  2154   1166
   1171  N     30.130000   42.000000   28.030000  2276   1159   1172   1175
   1172  CT    30.510000   42.740000   26.830000  2277   1171   1173   1176   1177
   1173  C     31.810000   42.300000   26.160000  2278   1172   1174   1192
   1174  O     32.740000   41.990000   26.860000  2279   1173
   1175  H     30.790000   41.910000   28.720000  2280   1171
   1176  H1    29.720000   42.590000   26.140000  2281   1172
   1177  CT    30.600000   44.230000   27.200000  2282   1172   1178   1185   1186
   1178  CA    29.250000   44.820000   27.580000  2283   1177   1179   1180
   1179  CA    28.620000   45.580000   26.530000  2284   1178   1181   1187
   1180  CA    28.390000   44.510000   28.720000  2284   1178   1182   1188
   1181  CA    27.380000   46.160000   26.680000  2285   1179   1183   1189
   1182  CA    27.090000   45.020000   28.870000  2285   1180   1183   1190
   1183  CA    26.650000   45.950000   27.870000  2286   1181   1182   1184
   1184  OH    25.520000   46.710000   28.100000  2287   1183   1191
   1185  HC    31.280000   44.390000   28.050000  2288   1177
   1186  HC    31.020000   44.790000   26.390000  2288   1177
   1187  HA    29.280000   45.800000   25.670000  2289   1179
   1188  HA    28.700000   43.990000   29.610000  2289   1180
   1189  HA    26.920000   46.900000   26.080000  2290   1181
   1190  HA    26.500000   44.880000   29.710000  2290   1182
   1191  HO    25.210000   47.360000   27.430000  2291   1184
   1192  N     31.910000   42.180000   24.870000  2188   1173   1193   1196
   1193  CT    33.140000   41.900000   24.080000  2189   1192   1194   1197   1198
   1194  C     33.980000   43.100000   23.850000  2190   1193   1195   1206
   1195  O     33.590000   44.280000   23.910000  2191   1194
   1196  H     31.160000   42.590000   24.350000  2192   1192
   1197  H1    33.840000   41.300000   24.760000  2193   1193
   1198  CT    32.750000   41.220000   22.690000  2194   1193   1199   1200   1201
   1199  OH    32.160000   42.330000   21.950000  2195   1198   1202
   1200  CT    31.670000   40.130000   22.700000  2196   1198   1203   1204   1205
   1201  H1    33.660000   40.910000   22.170000  2197   1198
   1202  HO    32.640000   42.370000   21.090000  2198   1199
   1203  HC    31.640000   39.840000   21.640000  2199   1200
   1204  HC    31.870000   39.290000   23.370000  2199   1200
   1205  HC    30.770000   40.540000   23.160000  2199   1200
   1206  N     35.190000   42.870000   23.370000  2127   1194   1207   1210
   1207  CT    36.110000   43.850000   22.780000  2128   1206   1208   1211   1212
   1208  C     35.420000   44.840000   21.900000  2129   1207   1209   1228
   1209  O     35.590000   46.040000   22.200000  2130   1208
   1210  H     35.510000   41.860000   23.330000  2131   1206
   1211  H1    36.510000   44.340000   23.660000  2132   1207
   1212  CT    37.250000   43.160000   22.040000  2133   1207   1213   1217   1218
   1213  CT    38.260000   44.080000   21.350000  2134   1212   1214   1219   1220
   1214  CT    39.060000   44.920000   22.360000  2135   1213   1215   1221   1222
   1215  CT    40.020000   46.020000   21.850000  2136   1214   1216   1223   1224
   1216  N3    41.310000   45.460000   21.300000  2137   1215   1225   1226   1227
   1217  HC    37.770000   42.510000   22.710000  2138   1212
   1218  HC    36.810000   42.540000   21.250000  2138   1212
   1219  HC    38.930000   43.580000   20.700000  2139   1213
   1220  HC    37.650000   44.610000   20.680000  2139   1213
   1221  HC    38.400000   45.400000   23.090000  2140   1214
   1222  HC    39.580000   44.120000   22.960000  2140   1214
   1223  HP    39.490000   46.650000   21.060000  2141   1215
   1224  HP    40.060000   46.640000   22.750000  2141   1215
   1225  H     41.730000   44.740000   21.890000  2142   1216
   1226  H     41.080000   44.890000   20.470000  2142   1216
   1227  H     42.020000   46.160000   21.260000  2142   1216
   1228  N     34.750000   44.470000   20.800000  2260   1208   1229   1232
   1229  CT    34.160000   45.440000   19.860000  2261   1228   1230   1233   1234
   1230  C     32.930000   46.190000   20.460000  2262   1229   1231   1239
   1231  O     32.380000   47.030000   19.800000  2263   1230
   1232  H     34.350000   43.510000   20.700000  2264   1228
   1233  H1    34.950000   46.180000   19.650000  2265   1229
   1234  CT    33.420000   44.750000   18.690000  2266   1229   1235   1236   1237
   1235  OH    34.340000   43.810000   18.130000  2267   1234   1238
   1236  H1    32.480000   44.340000   19.090000  2268   1234
   1237  H1    33.110000   45.480000   17.910000  2268   1234
   1238  HO    34.220000   43.020000   18.650000  2269   1235
   1239  N     32.550000   45.840000   21.670000  2270   1230   1240   1243
   1240  CT    31.460000   46.390000   22.510000  2271   1239   1241   1244   1245
   1241  C     30.080000   45.710000   22.460000  2272   1240   1242   1246
   1242  O     29.050000   46.240000   22.940000  2273   1241
   1243  H     33.060000   45.210000   22.170000  2274   1239
   1244  H1    31.640000   46.330000   23.550000  2275   1240
   1245  H1    31.240000   47.450000   22.380000  2275   1240
   1246  N     30.050000   44.500000   21.950000  2127   1241   1247   1250
   1247  CT    28.770000   43.740000   21.720000  2128   1246   1248   1251   1252
   1248  C     28.470000   43.070000   23.090000  2129   1247   1249   1268
   1249  O     29.380000   42.810000   23.870000  2130   1248
   1250  H     30.920000   43.990000   21.770000  2131   1246
   1251  H1    28.100000   44.550000   21.520000  2132   1247
   1252  CT    28.890000   42.760000   20.590000  2133   1247   1253   1257   1258
   1253  CT    29.370000   43.370000   19.280000  2134   1252   1254   1259   1260
   1254  CT    29.990000   42.350000   18.380000  2135   1253   1255   1261   1262
   1255  CT    30.500000   42.940000   17.110000  2136   1254   1256   1263   1264
   1256  N3    31.140000   41.840000   16.320000  2137   1255   1265   1266   1267
   1257  HC    29.690000   42.030000   20.880000  2138   1252
   1258  HC    27.880000   42.380000   20.480000  2138   1252
   1259  HC    28.390000   43.700000   18.890000  2139   1253
   1260  HC    30.080000   44.270000   19.400000  2139   1253
   1261  HC    30.870000   42.040000   18.900000  2140   1254
   1262  HC    29.340000   41.490000   18.200000  2140   1254
   1263  HP    29.750000   43.450000   16.510000  2141   1255
   1264  HP    31.160000   43.750000   17.370000  2141   1255
   1265  H     30.470000   41.030000   16.280000  2142   1256
   1266  H     31.400000   42.160000   15.390000  2142   1256
   1267  H     32.010000   41.450000   16.850000  2142   1256
   1268  N     27.250000   42.720000   23.170000  2127   1248   1269   1272
   1269  CT    26.630000   42.030000   24.400000  2128   1268   1270   1273   1274
   1270  C     26.550000   40.500000   24.200000  2129   1269   1271   1290
   1271  O     26.380000   40.090000   23.090000  2130   1270
   1272  H     26.580000   43.160000   22.470000  2131   1268
   1273  H1    27.220000   42.210000   25.330000  2132   1269
   1274  CT    25.170000   42.670000   24.730000  2133   1269   1275   1279   1280
   1275  CT    25.270000   44.180000   24.670000  2134   1274   1276   1281   1282
   1276  CT    24.060000   44.720000   25.370000  2135   1275   1277   1283   1284
   1277  CT    22.860000   44.350000   24.480000  2136   1276   1278   1285   1286
   1278  N3    21.650000   45.250000   24.710000  2137   1277   1287   1288   1289
   1279  HC    24.430000   42.300000   23.990000  2138   1274
   1280  HC    24.980000   42.280000   25.760000  2138   1274
   1281  HC    26.180000   44.550000   25.170000  2139   1275
   1282  HC    25.380000   44.610000   23.710000  2139   1275
   1283  HC    23.980000   44.360000   26.370000  2140   1276
   1284  HC    24.160000   45.780000   25.430000  2140   1276
   1285  HP    23.140000   44.340000   23.470000  2141   1277
   1286  HP    22.510000   43.340000   24.670000  2141   1277
   1287  H     21.760000   46.260000   24.470000  2142   1278
   1288  H     20.880000   44.940000   24.230000  2142   1278
   1289  H     21.300000   45.310000   25.690000  2142   1278
   1290  N     26.820000   39.720000   25.270000  2155   1270   1291   1294
   1291  CT    26.490000   38.240000   25.450000  2156   1290   1292   1295   1296
   1292  C     26.000000   37.910000   26.850000  2157   1291   1293   1310
   1293  O     26.370000   38.520000   27.850000  2158   1292
   1294  H     26.960000   40.240000   26.120000  2159   1290
   1295  H1    25.710000   37.900000   24.800000  2160   1291
   1296  CT    27.680000   37.330000   25.080000  2161   1291   1297   1303   1304
   1297  CA    28.970000   37.410000   25.920000  2162   1296   1298   1299
   1298  CA    29.860000   38.460000   25.770000  2163   1297   1300   1305
   1299  CA    29.250000   36.390000   26.910000  2163   1297   1301   1306
   1300  CA    31.080000   38.490000   26.510000  2164   1298   1302   1307
   1301  CA    30.420000   36.420000   27.680000  2164   1299   1302   1308
   1302  CA    31.360000   37.450000   27.450000  2165   1300   1301   1309
   1303  HC    27.360000   36.300000   25.180000  2166   1296
   1304  HC    27.910000   37.560000   24.030000  2166   1296
   1305  HA    29.580000   39.300000   25.100000  2167   1298
   1306  HA    28.490000   35.630000   27.160000  2167   1299
   1307  HA    31.760000   39.300000   26.390000  2168   1300
   1308  HA    30.670000   35.660000   28.400000  2168   1301
   1309  HA    32.220000   37.540000   28.160000  2169   1302
   1310  N     25.040000   36.970000   26.940000  2306   1292   1311   1314
   1311  CT    24.430000   36.460000   28.170000  2307   1310   1312   1315   1316
   1312  C     25.370000   35.370000   28.630000  2308   1311   1313   1334
   1313  O     25.690000   34.410000   27.920000  2309   1312
   1314  H     24.800000   36.410000   26.100000  2310   1310
   1315  H1    24.430000   37.210000   28.990000  2311   1311
   1316  CT    23.070000   35.890000   27.920000  2312   1311   1317   1326   1327
   1317  C*    21.950000   36.860000   27.590000  2313   1316   1318   1319
   1318  CW    20.980000   37.150000   28.440000  2314   1317   1320   1328
   1319  CB    21.600000   37.540000   26.290000  2315   1317   1321   1322
   1320  NA    20.110000   38.050000   27.800000  2316   1318   1321   1329
   1321  CN    20.350000   38.200000   26.460000  2317   1319   1320   1323
   1322  CA    22.200000   37.660000   25.010000  2318   1319   1324   1330
   1323  CA    19.810000   39.120000   25.550000  2319   1321   1325   1331
   1324  CA    21.700000   38.550000   24.080000  2320   1322   1325   1332
   1325  CA    20.460000   39.240000   24.350000  2321   1323   1324   1333
   1326  HC    23.100000   35.120000   27.150000  2322   1316
   1327  HC    22.710000   35.360000   28.830000  2322   1316
   1328  H4    20.910000   36.900000   29.450000  2323   1318
   1329  H     19.420000   38.710000   28.260000  2324   1320
   1330  HA    23.020000   37.090000   24.710000  2325   1322
   1331  HA    18.900000   39.660000   25.790000  2326   1323
   1332  HA    22.200000   38.630000   23.110000  2327   1324
   1333  HA    20.000000   39.850000   23.640000  2328   1325
   1334  N     25.970000   35.590000   29.820000  2143   1312   1335   1338
   1335  CT    26.930000   34.730000   30.390000  2144   1334   1336   1339   1340
   1336  C     26.300000   33.960000   31.530000  2145   1335   1337   1348
   1337  O     25.590000   34.560000   32.290000  2146   1336
   1338  H     25.640000   36.360000   30.360000  2147   1334
   1339  H1    27.150000   33.920000   29.650000  2148   1335
   1340  CT    28.140000   35.580000   30.830000  2149   1335   1341   1344   1345
   1341  C     29.360000   34.840000   31.030000  2150   1340   1342   1343
   1342  O     29.440000   33.600000   31.000000  2151   1341
   1343  N     30.450000   35.550000   31.110000  2152   1341   1346   1347
   1344  HC    28.230000   36.240000   30.010000  2153   1340
   1345  HC    27.730000   36.140000   31.660000  2153   1340
   1346  H     31.360000   35.120000   31.070000  2154   1343
   1347  H     30.290000   36.540000   31.170000  2154   1343
   1348  N     26.500000   32.700000   31.540000  2238   1336   1349   1352
   1349  CT    26.300000   31.850000   32.710000  2239   1348   1350   1353   1354
   1350  C     27.600000   31.330000   33.260000  2240   1349   1351   1367
   1351  O     28.200000   30.440000   32.680000  2241   1350
   1352  H     27.000000   32.360000   30.730000  2242   1348
   1353  H1    25.960000   32.390000   33.600000  2243   1349
   1354  CT    25.270000   30.830000   32.220000  2244   1349   1355   1358   1359
   1355  CT    25.090000   29.590000   33.000000  2245   1354   1356   1357   1360
   1356  CT    24.670000   29.870000   34.420000  2246   1355   1361   1362   1363
   1357  CT    23.980000   28.770000   32.470000  2247   1355   1364   1365   1366
   1358  HC    24.330000   31.300000   32.240000  2248   1354
   1359  HC    25.550000   30.510000   31.210000  2248   1354
   1360  HC    25.990000   28.960000   32.860000  2249   1355
   1361  HC    24.340000   28.950000   34.870000  2250   1356
   1362  HC    25.470000   30.340000   35.030000  2250   1356
   1363  HC    23.780000   30.500000   34.460000  2250   1356
   1364  HC    23.010000   29.250000   32.570000  2251   1357
   1365  HC    24.230000   28.680000   31.420000  2251   1357
   1366  HC    24.020000   27.830000   33.020000  2251   1357
   1367  N     28.010000   31.840000   34.400000  2238   1350   1368   1371
   1368  CT    29.320000   31.560000   34.990000  2239   1367   1369   1372   1373
   1369  C     29.280000   30.600000   36.120000  2240   1368   1370   1386
   1370  O     28.540000   30.850000   37.100000  2241   1369
   1371  H     27.430000   32.530000   34.940000  2242   1367
   1372  H1    29.930000   31.140000   34.180000  2243   1368
   1373  CT    29.810000   32.980000   35.280000  2244   1368   1374   1377   1378
   1374  CT    31.080000   33.250000   36.160000  2245   1373   1375   1376   1379
   1375  CT    32.400000   32.840000   35.410000  2246   1374   1380   1381   1382
   1376  CT    31.290000   34.780000   36.590000  2247   1374   1383   1384   1385
   1377  HC    29.840000   33.560000   34.350000  2248   1373
   1378  HC    29.020000   33.470000   35.880000  2248   1373
   1379  HC    30.980000   32.620000   37.020000  2249   1374
   1380  HC    32.380000   33.350000   34.440000  2250   1375
   1381  HC    33.270000   33.080000   36.040000  2250   1375
   1382  HC    32.330000   31.760000   35.280000  2250   1375
   1383  HC    32.260000   34.810000   37.140000  2251   1376
   1384  HC    31.260000   35.450000   35.710000  2251   1376
   1385  HC    30.510000   35.110000   37.260000  2251   1376
   1386  N     30.230000   29.690000   36.220000  2329   1369   1387   1390
   1387  CT    30.500000   28.930000   37.480000  2330   1386   1388   1391   1392
   1388  C     31.940000   29.240000   37.920000  2331   1387   1389   1403
   1389  O     32.860000   29.230000   37.160000  2332   1388
   1390  H     31.000000   29.700000   35.510000  2333   1386
   1391  H1    29.880000   29.150000   38.340000  2334   1387
   1392  CT    30.360000   27.460000   37.050000  2335   1387   1393   1398   1399
   1393  CC    30.810000   26.410000   38.060000  2336   1392   1394   1395
   1394  NB    32.150000   26.080000   38.290000  2337   1393   1396
   1395  CW    30.040000   25.830000   38.990000  2338   1393   1397   1400
   1396  CR    32.110000   25.180000   39.270000  2339   1394   1397   1401
   1397  NA    30.850000   24.960000   39.700000  2340   1395   1396   1402
   1398  HC    29.310000   27.250000   36.950000  2341   1392
   1399  HC    30.820000   27.310000   36.080000  2341   1392
   1400  H4    28.960000   25.930000   39.170000  2342   1395
   1401  H5    32.930000   24.660000   39.710000  2343   1396
   1402  H     30.720000   24.450000   40.570000  2344   1397
   1403  N     32.050000   29.410000   39.280000  2238   1388   1404   1407
   1404  CT    33.280000   29.840000   39.990000  2239   1403   1405   1408   1409
   1405  C     33.540000   28.840000   41.120000  2240   1404   1406   1422
   1406  O     32.670000   28.580000   41.900000  2241   1405
   1407  H     31.210000   29.220000   39.840000  2242   1403
   1408  H1    34.120000   29.920000   39.330000  2243   1404
   1409  CT    33.030000   31.200000   40.530000  2244   1404   1410   1413   1414
   1410  CT    32.900000   32.250000   39.470000  2245   1409   1411   1412   1415
   1411  CT    32.220000   33.550000   40.010000  2246   1410   1416   1417   1418
   1412  CT    34.280000   32.580000   38.930000  2247   1410   1419   1420   1421
   1413  HC    32.080000   31.170000   41.060000  2248   1409
   1414  HC    33.840000   31.410000   41.230000  2248   1409
   1415  HC    32.240000   31.880000   38.650000  2249   1410
   1416  HC    32.670000   33.770000   40.980000  2250   1411
   1417  HC    32.480000   34.420000   39.400000  2250   1411
   1418  HC    31.150000   33.370000   40.170000  2250   1411
   1419  HC    34.960000   32.860000   39.700000  2251   1412
   1420  HC    34.600000   31.750000   38.290000  2251   1412
   1421  HC    34.210000   33.430000   38.240000  2251   1412
   1422  N     34.800000   28.350000   41.260000  2292   1405   1423   1426
   1423  CT    35.240000   27.300000   42.190000  2293   1422   1424   1427   1428
   1424  C     36.710000   27.600000   42.660000  2294   1423   1425   1439
   1425  O     37.670000   27.720000   41.890000  2295   1424
   1426  H     35.550000   28.710000   40.740000  2296   1422
   1427  H1    34.590000   27.160000   43.040000  2297   1423
   1428  CT    35.240000   25.930000   41.470000  2298   1423   1429   1433   1434
   1429  CT    35.690000   24.740000   42.370000  2299   1428   1430   1435   1436
   1430  C     35.270000   23.330000   41.920000  2300   1429   1431   1432
   1431  O     34.950000   23.040000   40.750000  2301   1430
   1432  N     35.170000   22.330000   42.800000  2302   1430   1437   1438
   1433  HC    34.260000   25.810000   41.070000  2303   1428
   1434  HC    35.990000   26.040000   40.600000  2303   1428
   1435  HC    36.800000   24.710000   42.360000  2304   1429
   1436  HC    35.460000   24.820000   43.420000  2304   1429
   1437  H     34.630000   21.560000   42.540000  2305   1432
   1438  H     35.190000   22.620000   43.750000  2305   1432
   1439  N     36.990000   27.550000   43.970000  2210   1424   1440   1446
   1440  CT    38.330000   27.550000   44.520000  2211   1439   1441   1443   1444
   1441  C     38.950000   26.150000   44.580000  2212   1440   1442   1453
   1442  O     38.260000   25.190000   44.930000  2213   1441
   1443  H1    38.890000   28.250000   43.870000  2214   1440
   1444  CT    38.200000   28.170000   45.920000  2215   1440   1445   1447   1448
   1445  CT    36.790000   27.890000   46.270000  2216   1444   1446   1449   1450
   1446  CT    35.940000   27.600000   45.040000  2217   1439   1445   1451   1452
   1447  HC    38.470000   29.250000   45.830000  2218   1444
   1448  HC    38.870000   27.790000   46.640000  2218   1444
   1449  HC    36.360000   28.750000   46.780000  2219   1445
   1450  HC    36.780000   26.940000   46.830000  2219   1445
   1451  H1    35.500000   28.590000   44.760000  2220   1446
   1452  H1    35.210000   26.740000   45.210000  2220   1446
   1453  N     40.230000   25.950000   44.280000  2170   1441   1454   1457
   1454  CT    40.930000   24.630000   44.470000  2171   1453   1455   1458   1459
   1455  C     42.180000   24.830000   45.350000  2172   1454   1456   1469
   1456  O     42.840000   25.820000   45.170000  2173   1455
   1457  H     40.770000   26.770000   44.110000  2174   1453
   1458  H1    40.250000   23.970000   45.090000  2175   1454
   1459  CT    41.210000   23.850000   43.140000  2176   1454   1460   1461   1462
   1460  CT    39.990000   23.460000   42.390000  2177   1459   1463   1464   1465
   1461  CT    42.230000   24.610000   42.240000  2178   1459   1466   1467   1468
   1462  HC    41.750000   22.900000   43.450000  2179   1459
   1463  HC    40.240000   23.010000   41.400000  2180   1460
   1464  HC    39.430000   22.820000   43.050000  2180   1460
   1465  HC    39.360000   24.330000   42.160000  2180   1460
   1466  HC    43.180000   25.030000   42.770000  2181   1461
   1467  HC    42.610000   24.040000   41.420000  2181   1461
   1468  HC    41.740000   25.480000   41.660000  2181   1461
   1469  N     42.500000   23.920000   46.220000  2221   1455   1470   1473
   1470  CT    43.530000   24.120000   47.260000  2222   1469   1471   1474   1475
   1471  C     44.830000   23.320000   47.120000  2223   1470   1472   1493
   1472  O     44.810000   22.300000   46.430000  2224   1471
   1473  H     42.000000   23.020000   46.230000  2225   1469
   1474  H1    43.870000   25.170000   47.190000  2226   1470
   1475  CT    42.970000   23.890000   48.650000  2227   1470   1476   1482   1483
   1476  CT    41.770000   24.820000   48.970000  2228   1475   1477   1484   1485
   1477  CT    41.310000   24.990000   50.410000  2229   1476   1478   1486   1487
   1478  N2    41.160000   23.640000   51.060000  2230   1477   1479   1488
   1479  CA    40.840000   23.510000   52.330000  2231   1478   1480   1481
   1480  N2    40.170000   24.400000   52.940000  2232   1479   1489   1490
   1481  N2    41.090000   22.310000   52.890000  2232   1479   1491   1492
   1482  HC    42.640000   22.860000   48.660000  2233   1475
   1483  HC    43.720000   24.070000   49.390000  2233   1475
   1484  HC    42.020000   25.800000   48.500000  2234   1476
   1485  HC    40.880000   24.440000   48.360000  2234   1476
   1486  H1    41.980000   25.640000   50.950000  2235   1477
   1487  H1    40.330000   25.530000   50.350000  2235   1477
   1488  H     41.690000   22.860000   50.650000  2236   1478
   1489  H     39.900000   24.250000   53.830000  2237   1480
   1490  H     39.930000   25.300000   52.510000  2237   1480
   1491  H     40.880000   22.100000   53.850000  2237   1481
   1492  H     41.670000   21.710000   52.370000  2237   1481
   1493  N     45.920000   23.780000   47.740000  2200   1471   1494   1497
   1494  CT    47.130000   23.060000   47.960000  2201   1493   1495   1498   1499
   1495  C     46.840000   21.770000   48.800000  2202   1494   1496   1505
   1496  O     45.860000   21.690000   49.550000  2203   1495
   1497  H     45.820000   24.670000   48.220000  2204   1493
   1498  H1    47.470000   22.830000   46.970000  2205   1494
   1499  CT    48.140000   24.050000   48.570000  2206   1494   1500   1503   1504
   1500  C     49.560000   23.500000   48.470000  2207   1499   1501   1502
   1501  O2    49.870000   22.580000   49.270000  2208   1500
   1502  O2    50.370000   23.880000   47.570000  2208   1500
   1503  HC    48.100000   25.090000   48.200000  2209   1499
   1504  HC    47.960000   24.250000   49.630000  2209   1499
   1505  N     47.780000   20.800000   48.840000  2292   1495   1506   1509
   1506  CT    47.620000   19.660000   49.710000  2293   1505   1507   1510   1511
   1507  C     47.810000   20.020000   51.210000  2294   1506   1508   1522
   1508  O     47.600000   19.230000   52.130000  2295   1507
   1509  H     48.720000   20.950000   48.400000  2296   1505
   1510  H1    46.620000   19.280000   49.600000  2297   1506
   1511  CT    48.690000   18.630000   49.280000  2298   1506   1512   1516   1517
   1512  CT    50.140000   18.990000   49.610000  2299   1511   1513   1518   1519
   1513  C     51.120000   18.120000   48.840000  2300   1512   1514   1515
   1514  O     51.760000   17.180000   49.340000  2301   1513
   1515  N     51.500000   18.510000   47.620000  2302   1513   1520   1521
   1516  HC    48.540000   17.660000   49.650000  2303   1511
   1517  HC    48.590000   18.430000   48.170000  2303   1511
   1518  HC    50.390000   20.050000   49.360000  2304   1512
   1519  HC    50.420000   18.950000   50.700000  2304   1512
   1520  H     52.290000   17.960000   47.320000  2305   1515
   1521  H     51.260000   19.450000   47.380000  2305   1515
   1522  N     48.020000   21.280000   51.540000  2127   1507   1523   1526
   1523  CT    48.190000   21.770000   52.930000  2128   1522   1524   1527   1528
   1524  C     46.970000   22.620000   53.270000  2129   1523   1525   1544
   1525  O     46.980000   23.170000   54.350000  2130   1524
   1526  H     48.200000   21.920000   50.780000  2131   1522
   1527  H1    48.230000   21.030000   53.720000  2132   1523
   1528  CT    49.440000   22.700000   52.870000  2133   1523   1529   1533   1534
   1529  CT    50.650000   21.800000   52.520000  2134   1528   1530   1535   1536
   1530  CT    52.030000   22.540000   52.680000  2135   1529   1531   1537   1538
   1531  CT    52.310000   23.440000   51.500000  2136   1530   1532   1539   1540
   1532  N3    52.660000   22.810000   50.250000  2137   1531   1541   1542   1543
   1533  HC    49.350000   23.520000   52.150000  2138   1528
   1534  HC    49.700000   23.110000   53.860000  2138   1528
   1535  HC    50.640000   20.960000   53.200000  2139   1529
   1536  HC    50.510000   21.510000   51.550000  2139   1529
   1537  HC    51.950000   23.120000   53.620000  2140   1530
   1538  HC    52.790000   21.780000   52.730000  2140   1530
   1539  HP    51.310000   23.910000   51.400000  2141   1531
   1540  HP    53.030000   24.150000   51.880000  2141   1531
   1541  H     51.840000   22.590000   49.710000  2142   1532
   1542  H     53.310000   23.350000   49.730000  2142   1532
   1543  H     53.200000   21.990000   50.310000  2142   1532
   1544  N     45.860000   22.710000   52.530000  2270   1524   1545   1548
   1545  CT    44.560000   23.240000   52.810000  2271   1544   1546   1549   1550
   1546  C     44.320000   24.780000   52.660000  2272   1545   1547   1551
   1547  O     43.210000   25.210000   52.950000  2273   1546
   1548  H     45.820000   22.060000   51.750000  2274   1544
   1549  H1    43.990000   22.860000   52.020000  2275   1545
   1550  H1    44.150000   22.890000   53.750000  2275   1545
   1551  N     45.260000   25.510000   52.100000  2115   1546   1552   1555
   1552  CT    45.180000   26.860000   51.580000  2116   1551   1553   1556   1557
   1553  C     44.830000   26.940000   50.100000  2117   1552   1554   1566
   1554  O     45.100000   26.070000   49.330000  2118   1553
   1555  H     46.100000   24.970000   51.870000  2119   1551
   1556  H1    44.410000   27.510000   52.040000  2120   1552
   1557  CT    46.520000   27.600000   51.890000  2121   1552   1558   1562   1563
   1558  CT    47.690000   27.030000   51.070000  2122   1557   1559   1564   1565
   1559  C     48.990000   27.790000   51.440000  2123   1558   1560   1561
   1560  O2    49.210000   27.900000   52.650000  2124   1559
   1561  O2    49.830000   28.130000   50.530000  2124   1559
   1562  HC    46.410000   28.710000   51.570000  2125   1557
   1563  HC    46.720000   27.480000   52.990000  2125   1557
   1564  HC    47.850000   26.000000   51.340000  2126   1558
   1565  HC    47.530000   27.140000   50.010000  2126   1558
   1566  N     44.180000   28.050000   49.650000  2238   1553   1567   1570
   1567  CT    43.750000   28.250000   48.260000  2239   1566   1568   1571   1572
   1568  C     44.970000   28.260000   47.290000  2240   1567   1569   1585
   1569  O     46.010000   28.880000   47.510000  2241   1568
   1570  H     44.260000   28.960000   50.210000  2242   1566
   1571  H1    43.120000   27.440000   48.020000  2243   1567
   1572  CT    43.000000   29.600000   48.290000  2244   1567   1573   1576   1577
   1573  CT    42.550000   30.130000   46.900000  2245   1572   1574   1575   1578
   1574  CT    41.550000   29.240000   46.140000  2246   1573   1579   1580   1581
   1575  CT    41.780000   31.490000   47.250000  2247   1573   1582   1583   1584
   1576  HC    42.170000   29.620000   49.050000  2248   1572
   1577  HC    43.780000   30.300000   48.530000  2248   1572
   1578  HC    43.450000   30.370000   46.230000  2249   1573
   1579  HC    40.690000   29.010000   46.760000  2250   1574
   1580  HC    41.230000   29.710000   45.250000  2250   1574
   1581  HC    42.010000   28.260000   45.840000  2250   1574
   1582  HC    42.440000   32.100000   47.890000  2251   1575
   1583  HC    41.440000   32.120000   46.430000  2251   1575
   1584  HC    40.860000   31.200000   47.810000  2251   1575
   1585  N     44.820000   27.730000   46.100000  2292   1568   1586   1589
   1586  CT    45.880000   27.750000   45.100000  2293   1585   1587   1590   1591
   1587  C     45.590000   28.460000   43.840000  2294   1586   1588   1602
   1588  O     46.320000   29.370000   43.390000  2295   1587
   1589  H     43.900000   27.310000   45.870000  2296   1585
   1590  H1    46.730000   28.330000   45.510000  2297   1586
   1591  CT    46.400000   26.320000   44.930000  2298   1586   1592   1596   1597
   1592  CT    47.920000   26.330000   44.400000  2299   1591   1593   1598   1599
   1593  C     48.400000   24.940000   44.010000  2300   1592   1594   1595
   1594  O     47.790000   23.920000   44.340000  2301   1593
   1595  N     49.530000   24.840000   43.300000  2302   1593   1600   1601
   1596  HC    46.390000   25.860000   45.900000  2303   1591
   1597  HC    45.740000   25.680000   44.250000  2303   1591
   1598  HC    47.960000   27.010000   43.470000  2304   1592
   1599  HC    48.600000   26.650000   45.220000  2304   1592
   1600  H     49.930000   23.950000   42.970000  2305   1595
   1601  H     50.090000   25.670000   43.180000  2305   1595
   1602  N     44.380000   28.200000   43.240000  2276   1587   1603   1606
   1603  CT    43.940000   28.850000   42.020000  2277   1602   1604   1607   1608
   1604  C     42.410000   29.070000   42.030000  2278   1603   1605   1623
   1605  O     41.670000   28.350000   42.720000  2279   1604
   1606  H     43.750000   27.540000   43.730000  2280   1602
   1607  H1    44.450000   29.870000   41.990000  2281   1603
   1608  CT    44.490000   28.180000   40.720000  2282   1603   1609   1616   1617
   1609  CA    46.040000   28.330000   40.470000  2283   1608   1610   1611
   1610  CA    46.690000   29.430000   39.890000  2284   1609   1612   1618
   1611  CA    46.750000   27.150000   40.660000  2284   1609   1613   1619
   1612  CA    48.130000   29.430000   39.710000  2285   1610   1614   1620
   1613  CA    48.180000   27.100000   40.500000  2285   1611   1614   1621
   1614  CA    48.880000   28.320000   40.060000  2286   1612   1613   1615
   1615  OH    50.230000   28.190000   39.930000  2287   1614   1622
   1616  HC    44.210000   27.150000   40.570000  2288   1608
   1617  HC    43.990000   28.780000   39.920000  2288   1608
   1618  HA    46.070000   30.240000   39.670000  2289   1610
   1619  HA    46.240000   26.250000   40.920000  2289   1611
   1620  HA    48.530000   30.240000   39.140000  2290   1612
   1621  HA    48.770000   26.210000   40.680000  2290   1613
   1622  HO    50.610000   28.990000   39.570000  2291   1615
   1623  N     41.880000   30.020000   41.270000  2155   1604   1624   1627
   1624  CT    40.470000   30.290000   41.170000  2156   1623   1625   1628   1629
   1625  C     39.840000   29.890000   39.800000  2157   1624   1626   1643
   1626  O     40.220000   30.500000   38.800000  2158   1625
   1627  H     42.550000   30.590000   40.730000  2159   1623
   1628  H1    39.940000   29.650000   41.860000  2160   1624
   1629  CT    40.070000   31.710000   41.640000  2161   1624   1630   1636   1637
   1630  CA    38.890000   31.600000   42.580000  2162   1629   1631   1632
   1631  CA    37.620000   31.360000   42.020000  2163   1630   1633   1638
   1632  CA    39.000000   31.500000   43.940000  2163   1630   1634   1639
   1633  CA    36.480000   31.150000   42.840000  2164   1631   1635   1640
   1634  CA    37.830000   31.410000   44.750000  2164   1632   1635   1641
   1635  CA    36.560000   31.180000   44.180000  2165   1633   1634   1642
   1636  HC    40.870000   32.200000   42.180000  2166   1629
   1637  HC    39.750000   32.250000   40.780000  2166   1629
   1638  HA    37.550000   31.360000   40.910000  2167   1631
   1639  HA    39.980000   31.570000   44.450000  2167   1632
   1640  HA    35.570000   30.840000   42.330000  2168   1633
   1641  HA    37.950000   31.450000   45.820000  2168   1634
   1642  HA    35.670000   30.980000   44.790000  2169   1635
   1643  N     39.090000   28.810000   39.630000  2182   1625   1644   1647
   1644  CT    38.550000   28.210000   38.370000  2183   1643   1645   1648   1649
   1645  C     37.270000   28.940000   38.070000  2184   1644   1646   1662
   1646  O     36.440000   29.180000   38.950000  2185   1645
   1647  H     38.840000   28.400000   40.530000  2186   1643
   1648  H1    39.300000   28.440000   37.700000  2187   1644
   1649  CT    38.330000   26.690000   38.340000  2107   1644   1650   1651   1653
   1650  CT    39.350000   25.810000   39.130000  2108   1649   1652   1654   1655
   1651  CT    38.220000   26.180000   36.910000  2109   1649   1656   1657   1658
   1652  CT    40.800000   26.100000   38.660000  2110   1650   1659   1660   1661
   1653  HC    37.370000   26.500000   38.750000  2111   1649
   1654  HC    39.280000   26.070000   40.200000  2112   1650
   1655  HC    39.090000   24.720000   38.960000  2112   1650
   1656  HC    37.310000   26.600000   36.580000  2113   1651
   1657  HC    39.000000   26.540000   36.310000  2113   1651
   1658  HC    38.230000   25.070000   36.930000  2113   1651
   1659  HC    41.230000   27.110000   38.960000  2114   1652
   1660  HC    41.340000   25.230000   39.070000  2114   1652
   1661  HC    40.960000   25.990000   37.600000  2114   1652
   1662  N     37.160000   29.290000   36.790000  2270   1645   1663   1666
   1663  CT    35.880000   29.730000   36.210000  2271   1662   1664   1667   1668
   1664  C     35.580000   29.340000   34.740000  2272   1663   1665   1669
   1665  O     36.390000   29.320000   33.850000  2273   1664
   1666  H     37.920000   29.090000   36.180000  2274   1662
   1667  H1    35.170000   29.290000   36.900000  2275   1663
   1668  H1    35.800000   30.780000   36.260000  2275   1663
   1669  N     34.280000   29.050000   34.600000  2170   1664   1670   1673
   1670  CT    33.780000   28.460000   33.330000  2171   1669   1671   1674   1675
   1671  C     32.460000   29.080000   32.880000  2172   1670   1672   1685
   1672  O     31.560000   29.310000   33.710000  2173   1671
   1673  H     33.610000   29.100000   35.350000  2174   1669
   1674  H1    34.520000   28.450000   32.500000  2175   1670
   1675  CT    33.570000   26.920000   33.530000  2176   1670   1676   1677   1678
   1676  CT    33.000000   26.290000   32.260000  2177   1675   1679   1680   1681
   1677  CT    34.880000   26.150000   33.800000  2178   1675   1682   1683   1684
   1678  HC    32.910000   26.830000   34.460000  2179   1675
   1679  HC    33.730000   26.350000   31.390000  2180   1676
   1680  HC    32.830000   25.300000   32.620000  2180   1676
   1681  HC    32.040000   26.600000   31.980000  2180   1676
   1682  HC    35.710000   26.780000   33.870000  2181   1677
   1683  HC    34.730000   25.620000   34.700000  2181   1677
   1684  HC    35.160000   25.380000   33.060000  2181   1677
   1685  N     32.290000   29.250000   31.580000  2292   1671   1686   1689
   1686  CT    31.200000   30.020000   30.920000  2293   1685   1687   1690   1691
   1687  C     30.350000   29.180000   29.960000  2294   1686   1688   1702
   1688  O     30.800000   28.210000   29.320000  2295   1687
   1689  H     33.090000   28.900000   30.970000  2296   1685
   1690  H1    30.600000   30.300000   31.740000  2297   1686
   1691  CT    31.800000   31.280000   30.300000  2298   1686   1692   1696   1697
   1692  CT    32.260000   32.400000   31.280000  2299   1691   1693   1698   1699
   1693  C     33.590000   32.200000   31.960000  2300   1692   1694   1695
   1694  O     34.290000   31.180000   31.890000  2301   1693
   1695  N     34.080000   33.170000   32.740000  2302   1693   1700   1701
   1696  HC    32.720000   30.920000   29.860000  2303   1691
   1697  HC    31.070000   31.660000   29.600000  2303   1691
   1698  HC    32.370000   33.350000   30.660000  2304   1692
   1699  HC    31.490000   32.570000   32.030000  2304   1692
   1700  H     34.960000   32.930000   33.190000  2305   1695
   1701  H     33.560000   34.050000   32.910000  2305   1695
   1702  N     29.130000   29.670000   29.860000  2238   1687   1703   1706
   1703  CT    28.150000   29.070000   29.010000  2239   1702   1704   1707   1708
   1704  C     27.110000   30.230000   28.510000  2240   1703   1705   1721
   1705  O     27.060000   31.390000   28.970000  2241   1704
   1706  H     28.730000   30.370000   30.500000  2242   1702
   1707  H1    28.560000   28.640000   28.130000  2243   1703
   1708  CT    27.520000   27.960000   29.840000  2244   1703   1709   1712   1713
   1709  CT    26.590000   26.960000   29.210000  2245   1708   1710   1711   1714
   1710  CT    27.140000   26.240000   27.950000  2246   1709   1715   1716   1717
   1711  CT    26.120000   25.980000   30.320000  2247   1709   1718   1719   1720
   1712  HC    28.310000   27.460000   30.400000  2248   1708
   1713  HC    26.890000   28.390000   30.670000  2248   1708
   1714  HC    25.730000   27.530000   28.940000  2249   1709
   1715  HC    26.420000   25.720000   27.370000  2250   1710
   1716  HC    27.570000   27.020000   27.270000  2250   1710
   1717  HC    27.890000   25.520000   28.170000  2250   1710
   1718  HC    25.290000   25.380000   29.960000  2251   1711
   1719  HC    26.900000   25.260000   30.600000  2251   1711
   1720  HC    25.890000   26.510000   31.160000  2251   1711
   1721  N     26.270000   29.940000   27.530000  2200   1704   1722   1725
   1722  CT    25.160000   30.860000   27.070000  2201   1721   1723   1726   1727
   1723  C     24.060000   31.050000   28.170000  2202   1722   1724   1733
   1724  O     23.200000   30.160000   28.330000  2203   1723
   1725  H     26.250000   29.000000   27.130000  2204   1721
   1726  H1    25.550000   31.800000   26.900000  2205   1722
   1727  CT    24.560000   30.190000   25.900000  2206   1722   1728   1731   1732
   1728  C     23.620000   31.140000   25.140000  2207   1727   1729   1730
   1729  O2    23.770000   31.040000   23.900000  2208   1728
   1730  O2    22.850000   31.930000   25.630000  2208   1728
   1731  HC    25.320000   29.850000   25.240000  2209   1727
   1732  HC    24.030000   29.300000   26.130000  2209   1727
   1733  N     23.980000   32.190000   28.830000  2270   1723   1734   1737
   1734  CT    23.000000   32.620000   29.830000  2271   1733   1735   1738   1739
   1735  C     21.550000   32.830000   29.190000  2272   1734   1736   1740
   1736  O     20.620000   33.030000   30.010000  2273   1735
   1737  H     24.620000   32.860000   28.570000  2274   1733
   1738  H1    22.920000   31.850000   30.600000  2275   1734
   1739  H1    23.270000   33.550000   30.290000  2275   1734
   1740  N     21.380000   32.940000   27.900000  2260   1735   1741   1744
   1741  CT    20.060000   33.000000   27.200000  2261   1740   1742   1745   1746
   1742  C     19.640000   31.580000   26.750000  2262   1741   1743   1751
   1743  O     18.460000   31.400000   26.760000  2263   1742
   1744  H     22.190000   32.780000   27.390000  2264   1740
   1745  H1    19.310000   33.400000   27.840000  2265   1741
   1746  CT    20.090000   34.020000   26.060000  2266   1741   1747   1748   1749
   1747  OH    20.900000   33.430000   25.010000  2267   1746   1750
   1748  H1    19.120000   34.230000   25.720000  2268   1746
   1749  H1    20.550000   34.830000   26.590000  2268   1746
   1750  HO    21.650000   32.870000   25.320000  2269   1747
   1751  N     20.540000   30.620000   26.480000  2200   1742   1752   1755
   1752  CT    20.140000   29.260000   26.090000  2201   1751   1753   1756   1757
   1753  C     20.070000   28.240000   27.260000  2202   1752   1754   1763
   1754  O     19.230000   27.330000   27.220000  2203   1753
   1755  H     21.520000   30.900000   26.480000  2204   1751
   1756  H1    19.210000   29.390000   25.540000  2205   1752
   1757  CT    21.100000   28.790000   25.050000  2206   1752   1758   1761   1762
   1758  C     20.930000   27.370000   24.630000  2207   1757   1759   1760
   1759  O2    20.680000   27.060000   23.450000  2208   1758
   1760  O2    21.370000   26.500000   25.380000  2208   1758
   1761  HC    21.160000   29.570000   24.260000  2209   1757
   1762  HC    22.130000   28.840000   25.450000  2209   1757
   1763  N     20.830000   28.470000   28.370000  2345   1753   1764   1767
   1764  CT    20.640000   27.730000   29.670000  2346   1763   1765   1768   1769
   1765  C     20.310000   28.720000   30.750000  2347   1764   1766   1781
   1766  O     20.890000   29.830000   30.850000  2348   1765
   1767  H     21.500000   29.270000   28.380000  2349   1763
   1768  H1    19.720000   27.170000   29.540000  2350   1764
   1769  CT    21.770000   26.660000   29.890000  2351   1764   1770   1775   1776
   1770  CC    21.580000   25.330000   29.180000  2352   1769   1771   1772
   1771  NA    21.480000   25.110000   27.870000  2353   1770   1773   1777
   1772  CW    21.400000   24.130000   29.810000  2354   1770   1774   1778
   1773  CR    21.170000   23.830000   27.640000  2355   1771   1774   1779
   1774  NA    21.140000   23.190000   28.820000  2356   1772   1773   1780
   1775  HC    22.760000   27.120000   29.610000  2357   1769
   1776  HC    21.870000   26.460000   30.990000  2357   1769
   1777  H     21.590000   25.790000   27.160000  2358   1771
   1778  H4    21.340000   23.830000   30.870000  2359   1772
   1779  H5    20.930000   23.450000   26.720000  2360   1773
   1780  H     21.180000   22.190000   28.940000  2361   1774
   1781  N     19.590000   28.290000   31.760000  2362   1765   1782   1785
   1782  CT    19.190000   29.090000   32.910000  2363   1781   1783   1786   1787
   1783  C     20.060000   28.900000   34.100000  2364   1782   1784   1797
   1784  O2    20.120000   29.790000   34.930000  2365   1783
   1785  H     19.340000   27.320000   31.800000  2366   1781
   1786  H1    19.260000   30.200000   32.680000  2367   1782
   1787  CT    17.650000   28.960000   33.250000  2176   1782   1788   1789   1790
   1788  CT    16.700000   29.690000   32.230000  2177   1787   1791   1792   1793
   1789  CT    17.140000   27.510000   33.330000  2178   1787   1794   1795   1796
   1790  HC    17.430000   29.270000   34.250000  2179   1787
   1791  HC    15.650000   29.720000   32.560000  2180   1788
   1792  HC    17.100000   30.710000   31.960000  2180   1788
   1793  HC    16.770000   29.120000   31.360000  2180   1788
   1794  HC    17.700000   26.930000   34.060000  2181   1789
   1795  HC    16.060000   27.480000   33.700000  2181   1789
   1796  HC    17.180000   27.060000   32.360000  2181   1789
   1797  O2    20.690000   27.820000   34.230000  2365   1783
   1798  OW    36.460000   40.290000   43.190000  2368   1799   1800
   1799  HW    36.140000   41.090000   42.780000  2369   1798
   1800  HW    37.390000   40.450000   43.340000  2369   1798
   1801  OW    37.120000   43.340000   44.460000  2368   1802   1803
   1802  HW    36.790000   43.580000   43.600000  2369   1801
   1803  HW    38.070000   43.290000   44.350000  2369   1801
   1804  OW    32.410000   45.970000   41.310000  2368   1805   1806
   1805  HW    32.960000   46.170000   40.540000  2369   1804
   1806  HW    32.780000   45.160000   41.660000  2369   1804
   1807  OW    33.750000   45.650000   38.650000  2368   1808   1809
   1808  HW    33.290000   45.180000   37.950000  2369   1807
   1809  HW    33.970000   44.970000   39.290000  2369   1807
   1810  OW    31.420000   44.530000   43.730000  2368   1811   1812
   1811  HW    32.230000   44.370000   43.240000  2369   1810
   1812  HW    30.940000   45.170000   43.210000  2369   1810
   1813  OW    38.180000   38.340000   40.850000  2368   1814   1815
   1814  HW    38.320000   38.880000   41.630000  2369   1813
   1815  HW    37.260000   38.470000   40.620000  2369   1813
   1816  OW    38.250000   46.060000   42.750000  2368   1817   1818
   1817  HW    38.840000   45.650000   43.390000  2369   1816
   1818  HW    37.600000   45.390000   42.550000  2369   1816
   1819  OW    36.110000   47.010000   40.990000  2368   1820   1821
   1820  HW    35.960000   46.140000   40.620000  2369   1819
   1821  HW    35.850000   46.930000   41.910000  2369   1819
   1822  OW    39.720000   37.720000   37.620000  2368   1823   1824
   1823  HW    39.040000   37.180000   38.020000  2369   1822
   1824  HW    40.440000   37.690000   38.250000  2369   1822
   1825  OW    39.470000   40.400000   42.530000  2368   1826   1827
   1826  HW    39.870000   41.250000   42.360000  2369   1825
   1827  HW    40.180000   39.880000   42.910000  2369   1825
   1828  OW    40.040000   43.900000   44.370000  2368   1829   1830
   1829  HW    40.840000   44.070000   44.880000  2369   1828
   1830  HW    40.360000   43.540000   43.540000  2369   1828
   1831  OW    36.510000   38.950000   46.030000  2368   1832   1833
   1832  HW    36.170000   38.760000   45.160000  2369   1831
   1833  HW    35.780000   38.790000   46.620000  2369   1831
   1834  OW    37.210000   44.750000   46.940000  2368   1835   1836
   1835  HW    37.990000   44.370000   47.320000  2369   1834
   1836  HW    37.190000   44.420000   46.040000  2369   1834
   1837  OW    30.930000   45.200000   46.300000  2368   1838   1839
   1838  HW    31.010000   46.120000   46.040000  2369   1837
   1839  HW    31.200000   44.710000   45.520000  2369   1837
   1840  OW    37.190000   48.550000   43.950000  2368   1841   1842
   1841  HW    37.650000   47.900000   43.420000  2369   1840
   1842  HW    37.670000   48.570000   44.770000  2369   1840
   1843  OW    32.990000   48.190000   38.550000  2368   1844   1845
   1844  HW    32.400000   48.300000   37.810000  2369   1843
   1845  HW    33.300000   47.280000   38.490000  2369   1843
   1846  OW    31.460000   47.810000   45.330000  2368   1847   1848
   1847  HW    31.650000   47.440000   44.470000  2369   1846
   1848  HW    31.260000   48.730000   45.160000  2369   1846
   1849  OW    34.450000   49.240000   43.990000  2368   1850   1851
   1850  HW    35.040000   49.450000   43.270000  2369   1849
   1851  HW    35.030000   48.960000   44.700000  2369   1849
   1852  OW    40.360000   47.140000   41.570000  2368   1853   1854
   1853  HW    39.480000   46.950000   41.910000  2369   1852
   1854  HW    40.930000   46.530000   42.030000  2369   1852
   1855  OW    30.170000   47.170000   40.280000  2368   1856   1857
   1856  HW    30.400000   46.830000   39.420000  2369   1855
   1857  HW    30.910000   46.960000   40.840000  2369   1855
   1858  OW    37.900000   41.280000   46.460000  2368   1859   1860
   1859  HW    37.340000   40.520000   46.360000  2369   1858
   1860  HW    37.550000   41.920000   45.830000  2369   1858
   1861  OW    36.850000   48.680000   38.930000  2368   1862   1863
   1862  HW    36.560000   48.180000   39.680000  2369   1861
   1863  HW    37.800000   48.770000   39.050000  2369   1861
   1864  OW    29.070000   46.830000   42.770000  2368   1865   1866
   1865  HW    28.220000   46.390000   42.710000  2369   1864
   1866  HW    29.340000   46.960000   41.860000  2369   1864
   1867  OW    30.160000   46.350000   37.720000  2368   1868   1869
   1868  HW    30.600000   45.510000   37.640000  2369   1867
   1869  HW    30.440000   46.850000   36.960000  2369   1867
   1870  OW    38.630000   47.630000   46.460000  2368   1871   1872
   1871  HW    38.240000   46.760000   46.310000  2369   1870
   1872  HW    38.220000   47.940000   47.260000  2369   1870
   1873  OW    34.770000   26.740000   37.380000  2368   1874   1875
   1874  HW    33.850000   26.610000   37.590000  2369   1873
   1875  HW    34.950000   27.650000   37.620000  2369   1873
   1876  OW    36.110000   48.090000   36.290000  2368   1877   1878
   1877  HW    35.990000   48.140000   37.240000  2369   1876
   1878  HW    35.290000   47.720000   35.960000  2369   1876
   1879  OW    33.920000   46.810000   35.190000  2368   1880   1881
   1880  HW    34.170000   46.150000   34.550000  2369   1879
   1881  HW    32.980000   46.930000   35.050000  2369   1879
   1882  OW    40.090000   36.650000   45.930000  2368   1883   1884
   1883  HW    39.490000   37.250000   46.380000  2369   1882
   1884  HW    39.900000   35.790000   46.310000  2369   1882
   1885  OW    32.830000   32.150000   44.160000  2368   1886   1887
   1886  HW    33.110000   32.900000   44.690000  2369   1885
   1887  HW    32.640000   31.470000   44.800000  2369   1885
   1888  OW    35.110000   49.030000   46.610000  2368   1889   1890
   1889  HW    35.930000   49.310000   47.020000  2369   1888
   1890  HW    34.560000   49.810000   46.610000  2369   1888
   1891  OW    34.480000   50.240000   39.520000  2368   1892   1893
   1892  HW    35.370000   49.970000   39.280000  2369   1891
   1893  HW    33.950000   49.450000   39.410000  2369   1891
   1894  OW    39.600000   48.710000   39.300000  2368   1895   1896
   1895  HW    40.110000   48.490000   38.520000  2369   1894
   1896  HW    39.860000   48.050000   39.950000  2369   1894
   1897  OW    31.870000   50.280000   44.180000  2368   1898   1899
   1898  HW    31.310000   50.190000   43.410000  2369   1897
   1899  HW    32.690000   49.840000   43.930000  2369   1897
   1900  OW    33.050000   45.230000   49.020000  2368   1901   1902
   1901  HW    32.510000   44.490000   49.320000  2369   1900
   1902  HW    33.060000   45.830000   49.760000  2369   1900
   1903  OW    39.510000   43.590000   48.040000  2368   1904   1905
   1904  HW    39.830000   43.130000   47.260000  2369   1903
   1905  HW    40.230000   44.170000   48.290000  2369   1903
   1906  OW    41.420000   39.220000   45.250000  2368   1907   1908
   1907  HW    41.100000   38.350000   45.510000  2369   1906
   1908  HW    42.220000   39.040000   44.760000  2369   1906
   1909  OW    40.430000   45.430000   36.010000  2368   1910   1911
   1910  HW    40.710000   46.240000   36.450000  2369   1909
   1911  HW    40.110000   45.730000   35.160000  2369   1909
   1912  OW    42.250000   44.730000   45.490000  2368   1913   1914
   1913  HW    42.460000   45.620000   45.770000  2369   1912
   1914  HW    42.950000   44.190000   45.860000  2369   1912
   1915  OW    40.540000   41.130000   46.820000  2368   1916   1917
   1916  HW    39.650000   41.280000   46.520000  2369   1915
   1917  HW    40.950000   40.600000   46.130000  2369   1915
   1918  OW    37.550000   50.840000   42.200000  2368   1919   1920
   1919  HW    37.640000   50.060000   42.750000  2369   1918
   1920  HW    38.150000   51.470000   42.580000  2369   1918
   1921  OW    42.690000   44.000000   36.230000  2368   1922   1923
   1922  HW    42.760000   44.470000   37.060000  2369   1921
   1923  HW    41.840000   44.280000   35.870000  2369   1921
   1924  OW    39.400000   34.470000   47.420000  2368   1925   1926
   1925  HW    39.540000   34.410000   48.360000  2369   1924
   1926  HW    38.490000   34.210000   47.300000  2369   1924
   1927  OW    28.900000   48.920000   44.900000  2368   1928   1929
   1928  HW    28.760000   48.270000   44.210000  2369   1927
   1929  HW    29.090000   49.730000   44.430000  2369   1927
   1930  OW    31.240000   47.580000   35.100000  2368   1931   1932
   1931  HW    31.180000   48.220000   35.810000  2369   1930
   1932  HW    31.320000   48.110000   34.310000  2369   1930
   1933  OW    29.780000   49.720000   40.030000  2368   1934   1935
   1934  HW    28.860000   49.930000   39.830000  2369   1933
   1935  HW    29.840000   48.770000   39.930000  2369   1933
   1936  OW    36.140000   45.770000   49.510000  2368   1937   1938
   1937  HW    36.760000   46.420000   49.850000  2369   1936
   1938  HW    36.170000   45.890000   48.560000  2369   1936
   1939  OW    42.550000   45.320000   38.540000  2368   1940   1941
   1940  HW    41.780000   45.880000   38.550000  2369   1939
   1941  HW    42.420000   44.710000   39.260000  2369   1939
   1942  OW    29.720000   42.210000   48.430000  2368   1943   1944
   1943  HW    28.830000   42.010000   48.700000  2369   1942
   1944  HW    29.790000   41.850000   47.550000  2369   1942
   1945  OW    32.490000   48.840000   48.350000  2368   1946   1947
   1946  HW    32.650000   47.930000   48.620000  2369   1945
   1947  HW    32.080000   48.760000   47.490000  2369   1945
   1948  OW    30.160000   44.850000   49.020000  2368   1949   1950
   1949  HW    30.030000   43.910000   49.060000  2369   1948
   1950  HW    30.540000   45.000000   48.160000  2369   1948
   1951  OW    32.100000   42.410000   49.670000  2368   1952   1953
   1952  HW    31.320000   42.180000   49.160000  2369   1951
   1953  HW    32.030000   41.890000   50.470000  2369   1951
   1954  OW    29.090000   50.170000   42.600000  2368   1955   1956
   1955  HW    29.360000   50.060000   41.690000  2369   1954
   1956  HW    28.430000   50.870000   42.570000  2369   1954
   1957  OW    30.900000   49.550000   37.070000  2368   1958   1959
   1958  HW    31.580000   50.230000   37.040000  2369   1957
   1959  HW    30.570000   49.590000   37.970000  2369   1957
   1960  OW    44.470000   42.390000   39.120000  2368   1961   1962
   1961  HW    43.940000   43.110000   39.460000  2369   1960
   1962  HW    44.070000   41.610000   39.490000  2369   1960
   1963  OW    28.620000   32.870000   27.390000  2368   1964   1965
   1964  HW    28.130000   32.490000   28.130000  2369   1963
   1965  HW    29.030000   32.110000   26.970000  2369   1963
   1966  OW    39.060000   47.580000   34.850000  2368   1967   1968
   1967  HW    38.830000   47.900000   33.970000  2369   1966
   1968  HW    38.310000   47.830000   35.390000  2369   1966
   1969  OW    41.090000   47.730000   37.120000  2368   1970   1971
   1970  HW    41.750000   48.060000   37.720000  2369   1969
   1971  HW    41.190000   48.270000   36.330000  2369   1969
   1972  OW    40.260000   38.490000   48.220000  2368   1973   1974
   1973  HW    40.600000   39.170000   47.640000  2369   1972
   1974  HW    40.140000   38.930000   49.060000  2369   1972
   1975  OW    23.660000   41.200000   34.680000  2368   1976   1977
   1976  HW    23.760000   40.620000   35.440000  2369   1975
   1977  HW    22.970000   40.790000   34.150000  2369   1975
   1978  OW    35.730000   24.150000   37.320000  2368   1979   1980
   1979  HW    35.690000   25.110000   37.400000  2369   1978
   1980  HW    36.660000   23.940000   37.330000  2369   1978
   1981  OW    43.120000   47.490000   45.140000  2368   1982   1983
   1982  HW    43.300000   47.450000   44.200000  2369   1981
   1983  HW    42.320000   48.000000   45.220000  2369   1981
   1984  OW    37.330000   50.180000   47.610000  2368   1985   1986
   1985  HW    37.640000   50.960000   47.150000  2369   1984
   1986  HW    37.950000   50.050000   48.320000  2369   1984
   1987  OW    41.070000   49.150000   46.540000  2368   1988   1989
   1988  HW    41.170000   49.160000   47.490000  2369   1987
   1989  HW    40.320000   48.580000   46.380000  2369   1987
   1990  OW    43.660000   47.590000   42.630000  2368   1991   1992
   1991  HW    44.140000   47.140000   41.940000  2369   1990
   1992  HW    43.320000   48.380000   42.210000  2369   1990
   1993  OW    33.880000   51.500000   46.580000  2368   1994   1995
   1994  HW    34.300000   52.330000   46.350000  2369   1993
   1995  HW    33.170000   51.400000   45.950000  2369   1993
   1996  OW    44.020000   38.300000   44.860000  2368   1997   1998
   1997  HW    44.860000   37.860000   44.760000  2369   1996
   1998  HW    43.770000   38.150000   45.780000  2369   1996
   1999  OW    33.050000   52.270000   40.530000  2368   2000   2001
   2000  HW    33.330000   51.470000   40.090000  2369   1999
   2001  HW    33.840000   52.800000   40.590000  2369   1999
   2002  OW    23.650000   39.550000   36.800000  2368   2003   2004
   2003  HW    24.170000   38.810000   36.470000  2369   2002
   2004  HW    22.970000   39.140000   37.340000  2369   2002
   2005  OW    35.940000   52.190000   40.760000  2368   2006   2007
   2006  HW    36.520000   51.620000   41.260000  2369   2005
   2007  HW    35.370000   51.590000   40.270000  2369   2005
   2008  OW    40.980000   51.010000   42.440000  2368   2009   2010
   2009  HW    40.620000   51.210000   41.580000  2369   2008
   2010  HW    40.360000   51.420000   43.060000  2369   2008
   2011  OW    25.910000   36.610000   42.310000  2368   2012   2013
   2012  HW    25.160000   36.420000   41.740000  2369   2011
   2013  HW    26.200000   37.480000   42.040000  2369   2011
   2014  OW    34.380000   47.420000   32.040000  2368   2015   2016
   2015  HW    34.530000   47.030000   31.170000  2369   2014
   2016  HW    33.470000   47.220000   32.230000  2369   2014
   2017  OW    32.730000   51.460000   36.940000  2368   2018   2019
   2018  HW    33.620000   51.410000   37.300000  2369   2017
   2019  HW    32.760000   52.220000   36.350000  2369   2017
   2020  OW    39.710000   51.690000   40.250000  2368   2021   2022
   2021  HW    39.420000   50.820000   39.970000  2369   2020
   2022  HW    39.600000   52.240000   39.470000  2369   2020
   2023  OW    37.290000   50.460000   35.240000  2368   2024   2025
   2024  HW    36.620000   51.060000   35.560000  2369   2023
   2025  HW    37.040000   49.610000   35.600000  2369   2023
   2026  OW    29.320000   28.180000   33.450000  2368   2027   2028
   2027  HW    28.770000   28.820000   33.010000  2369   2026
   2028  HW    30.120000   28.650000   33.660000  2369   2026
   2029  OW    41.960000   35.770000   48.070000  2368   2030   2031
   2030  HW    41.550000   35.390000   48.840000  2369   2029
   2031  HW    41.240000   35.870000   47.440000  2369   2029
   2032  OW    42.790000   49.080000   39.040000  2368   2033   2034
   2033  HW    42.700000   50.000000   38.780000  2369   2032
   2034  HW    42.860000   49.100000   40.000000  2369   2032
   2035  OW    33.110000   46.630000   51.150000  2368   2036   2037
   2036  HW    33.130000   46.110000   51.950000  2369   2035
   2037  HW    32.220000   46.980000   51.120000  2369   2035
   2038  OW    39.080000   52.400000   43.950000  2368   2039   2040
   2039  HW    39.720000   53.100000   44.100000  2369   2038
   2040  HW    38.520000   52.420000   44.720000  2369   2038
   2041  OW    40.700000   40.860000   49.440000  2368   2042   2043
   2042  HW    40.600000   41.760000   49.740000  2369   2041
   2043  HW    40.610000   40.910000   48.490000  2369   2041
   2044  OW    44.310000   43.110000   46.240000  2368   2045   2046
   2045  HW    45.120000   43.630000   46.220000  2369   2044
   2046  HW    44.320000   42.680000   47.090000  2369   2044
   2047  OW    27.150000   40.870000   48.560000  2368   2048   2049
   2048  HW    26.410000   41.470000   48.650000  2369   2047
   2049  HW    26.940000   40.140000   49.150000  2369   2047
   2050  OW    34.110000   44.650000   27.400000  2368   2051   2052
   2051  HW    33.880000   43.840000   26.960000  2369   2050
   2052  HW    34.920000   44.460000   27.870000  2369   2050
   2053  OW    30.650000   52.280000   39.570000  2368   2054   2055
   2054  HW    30.550000   51.340000   39.720000  2369   2053
   2055  HW    31.570000   52.450000   39.760000  2369   2053
   2056  OW    31.660000   53.000000   44.570000  2368   2057   2058
   2057  HW    31.380000   53.340000   43.720000  2369   2056
   2058  HW    31.960000   52.110000   44.380000  2369   2056
   2059  OW    44.980000   46.100000   40.080000  2368   2060   2061
   2060  HW    45.290000   45.200000   40.230000  2369   2059
   2061  HW    44.210000   46.000000   39.530000  2369   2059
   2062  OW    41.800000   45.170000   49.660000  2368   2063   2064
   2063  HW    42.700000   45.080000   49.350000  2369   2062
   2064  HW    41.660000   44.390000   50.210000  2369   2062
   2065  OW    37.960000   48.040000   50.510000  2368   2066   2067
   2066  HW    37.080000   48.240000   50.850000  2369   2065
   2067  HW    38.420000   48.880000   50.530000  2369   2065
   2068  OW    33.810000   40.460000   51.500000  2368   2069   2070
   2069  HW    33.820000   39.580000   51.130000  2369   2068
   2070  HW    32.890000   40.620000   51.720000  2369   2068
   2071  OW    45.830000   43.250000   37.070000  2368   2072   2073
   2072  HW    45.850000   42.430000   36.570000  2369   2071
   2073  HW    45.540000   42.990000   37.940000  2369   2071
   2074  OW    22.900000   35.640000   31.350000  2368   2075   2076
   2075  HW    23.610000   36.190000   31.020000  2369   2074
   2076  HW    23.340000   34.990000   31.910000  2369   2074
   2077  OW    43.410000   50.060000   41.680000  2368   2078   2079
   2078  HW    44.020000   50.510000   42.260000  2369   2077
   2079  HW    42.540000   50.360000   41.950000  2369   2077
   2080  OW    29.870000   30.680000   25.960000  2368   2081   2082
   2081  HW    30.500000   29.970000   25.820000  2369   2080
   2082  HW    29.290000   30.630000   25.210000  2369   2080
   2083  OW    32.750000   46.770000   28.570000  2368   2084   2085
   2084  HW    32.450000   46.340000   29.370000  2369   2083
   2085  HW    33.280000   46.100000   28.130000  2369   2083
   2086  OW    31.890000   49.070000   32.990000  2368   2087   2088
   2087  HW    31.180000   49.690000   32.860000  2369   2086
   2088  HW    32.690000   49.600000   32.910000  2369   2086
   2089  OW    30.500000   46.630000   51.050000  2368   2090   2091
   2090  HW    30.350000   46.100000   51.830000  2369   2089
   2091  HW    30.390000   46.010000   50.320000  2369   2089
   2092  OW    41.670000   47.050000   33.860000  2368   2093   2094
   2093  HW    42.300000   47.430000   34.480000  2369   2092
   2094  HW    40.820000   47.360000   34.170000  2369   2092
   2095  OW    26.560000   47.970000   34.890000  2368   2096   2097
   2096  HW    26.970000   47.710000   34.070000  2369   2095
   2097  HW    25.920000   47.280000   35.060000  2369   2095
   2098  OW    37.650000   52.700000   46.260000  2368   2099   2100
   2099  HW    37.860000   53.050000   47.130000  2369   2098
   2100  HW    36.760000   53.010000   46.080000  2369   2098
   2101  OW    26.500000   34.550000   44.190000  2368   2102   2103
   2102  HW    27.110000   35.300000   44.190000  2369   2101
   2103  HW    25.950000   34.700000   43.420000  2369   2101
   2104  OW    33.940000   50.990000   49.490000  2368   2105   2106
   2105  HW    34.070000   51.570000   48.740000  2369   2104
   2106  HW    33.500000   50.220000   49.120000  2369   2104
   2107  OW    43.540000   37.810000   47.740000  2368   2108   2109
   2108  HW    43.330000   38.380000   48.480000  2369   2107
   2109  HW    42.880000   37.120000   47.760000  2369   2107
   2110  OW    27.160000   50.070000   46.520000  2368   2111   2112
   2111  HW    27.880000   49.540000   46.180000  2369   2110
   2112  HW    27.050000   49.770000   47.420000  2369   2110
   2113  OW    41.800000   51.520000   45.450000  2368   2114   2115
   2114  HW    41.700000   52.050000   46.240000  2369   2113
   2115  HW    41.330000   50.710000   45.650000  2369   2113
   2116  OW    39.630000   50.340000   49.180000  2368   2117   2118
   2117  HW    40.510000   50.040000   49.390000  2369   2116
   2118  HW    39.590000   51.230000   49.530000  2369   2116
   2119  OW    35.410000   48.160000   51.570000  2368   2120   2121
   2120  HW    34.740000   47.600000   51.180000  2369   2119
   2121  HW    34.950000   48.960000   51.810000  2369   2119
   2122  OW    33.180000   37.720000   51.700000  2368   2123   2124
   2123  HW    33.880000   37.240000   52.140000  2369   2122
   2124  HW    32.480000   37.090000   51.610000  2369   2122
   2125  OW    35.620000   52.710000   35.870000  2368   2126   2127
   2126  HW    35.290000   53.460000   36.370000  2369   2125
   2127  HW    35.050000   52.670000   35.100000  2369   2125
   2128  OW    40.300000   35.010000   50.190000  2368   2129   2130
   2129  HW    39.600000   34.630000   50.720000  2369   2128
   2130  HW    40.960000   35.300000   50.820000  2369   2128
   2131  OW    42.370000   23.360000   36.770000  2368   2132   2133
   2132  HW    43.200000   23.270000   36.310000  2369   2131
   2133  HW    41.860000   22.590000   36.510000  2369   2131
   2134  OW    31.150000   40.160000   51.890000  2368   2135   2136
   2135  HW    30.310000   40.480000   52.220000  2369   2134
   2136  HW    30.950000   39.320000   51.480000  2369   2134
   2137  OW    46.200000   43.950000   40.730000  2368   2138   2139
   2138  HW    45.770000   43.260000   41.230000  2369   2137
   2139  HW    46.990000   44.170000   41.240000  2369   2137
   2140  OW    34.340000   50.130000   32.460000  2368   2141   2142
   2141  HW    35.000000   50.720000   32.080000  2369   2140
   2142  HW    34.730000   49.260000   32.400000  2369   2140
   2143  OW    34.020000   22.440000   38.210000  2368   2144   2145
   2144  HW    34.480000   23.170000   37.810000  2369   2143
   2145  HW    34.380000   22.380000   39.100000  2369   2143
   2146  OW    31.180000   54.100000   41.910000  2368   2147   2148
   2147  HW    32.060000   53.830000   41.670000  2369   2146
   2148  HW    30.600000   53.610000   41.330000  2369   2146
   2149  OW    21.550000   37.430000   33.030000  2368   2150   2151
   2150  HW    20.870000   36.780000   32.850000  2369   2149
   2151  HW    22.300000   37.140000   32.510000  2369   2149
   2152  OW    41.070000   42.960000   51.280000  2368   2153   2154
   2153  HW    40.460000   43.470000   51.820000  2369   2152
   2154  HW    41.700000   42.600000   51.920000  2369   2152
   2155  OW    42.040000   49.180000   49.080000  2368   2156   2157
   2156  HW    42.840000   48.960000   49.570000  2369   2155
   2157  HW    42.210000   50.070000   48.750000  2369   2155
   2158  OW    26.950000   33.170000   25.230000  2368   2159   2160
   2159  HW    27.640000   32.970000   25.860000  2369   2158
   2160  HW    26.290000   33.650000   25.740000  2369   2158
   2161  OW    44.690000   35.030000   48.090000  2368   2162   2163
   2162  HW    43.800000   35.380000   48.120000  2369   2161
   2163  HW    45.110000   35.490000   47.370000  2369   2161
   2164  OW    27.420000   49.010000   49.040000  2368   2165   2166
   2165  HW    26.520000   48.680000   49.000000  2369   2164
   2166  HW    27.490000   49.410000   49.900000  2369   2164
   2167  OW    31.790000   23.560000   36.480000  2368   2168   2169
   2168  HW    31.740000   24.410000   36.910000  2369   2167
   2169  HW    32.360000   23.040000   37.050000  2369   2167
   2170  OW    30.320000   51.130000   49.400000  2368   2171   2172
   2171  HW    30.420000   50.330000   48.880000  2369   2170
   2172  HW    30.900000   50.990000   50.150000  2369   2170
   2173  OW    34.920000   54.020000   45.900000  2368   2174   2175
   2174  HW    34.240000   54.420000   46.440000  2369   2173
   2175  HW    35.380000   54.760000   45.500000  2369   2173
   2176  OW    23.860000   35.690000   40.700000  2368   2177   2178
   2177  HW    23.710000   35.020000   41.370000  2369   2176
   2178  HW    23.430000   35.350000   39.910000  2369   2176
   2179  OW    47.340000   27.330000   37.140000  2368   2180   2181
   2180  HW    47.100000   27.850000   37.900000  2369   2179
   2181  HW    46.950000   26.470000   37.300000  2369   2179
   2182  OW    23.390000   42.460000   45.800000  2368   2183   2184
   2183  HW    23.950000   42.490000   45.030000  2369   2182
   2184  HW    23.760000   43.120000   46.390000  2369   2182
   2185  OW    39.380000   48.950000   32.540000  2368   2186   2187
   2186  HW    40.130000   48.900000   31.950000  2369   2185
   2187  HW    38.640000   49.180000   31.970000  2369   2185
   2188  OW    21.340000   39.940000   33.970000  2368   2189   2190
   2189  HW    20.880000   40.060000   34.800000  2369   2188
   2190  HW    21.220000   39.020000   33.750000  2369   2188
   2191  OW    31.750000   49.120000   30.080000  2368   2192   2193
   2192  HW    31.990000   48.260000   29.720000  2369   2191
   2193  HW    31.810000   49.010000   31.020000  2369   2191
   2194  OW    40.210000   46.640000   51.590000  2368   2195   2196
   2195  HW    39.540000   47.140000   51.120000  2369   2194
   2196  HW    40.790000   46.320000   50.900000  2369   2194
   2197  OW    24.580000   44.300000   47.520000  2368   2198   2199
   2198  HW    23.710000   44.710000   47.570000  2369   2197
   2199  HW    25.180000   45.040000   47.520000  2369   2197
   2200  OW    22.680000   36.190000   38.520000  2368   2201   2202
   2201  HW    21.830000   36.640000   38.550000  2369   2200
   2202  HW    23.140000   36.580000   37.790000  2369   2200
   2203  OW    27.210000   52.320000   42.740000  2368   2204   2205
   2204  HW    26.810000   52.070000   41.910000  2369   2203
   2205  HW    26.490000   52.320000   43.370000  2369   2203
   2206  OW    40.700000   50.280000   34.530000  2368   2207   2208
   2207  HW    40.420000   49.800000   33.750000  2369   2206
   2208  HW    39.900000   50.420000   35.030000  2369   2206
   2209  OW    45.590000   45.700000   35.720000  2368   2210   2211
   2210  HW    45.220000   44.860000   35.980000  2369   2209
   2211  HW    45.140000   46.340000   36.260000  2369   2209
   2212  OW    37.150000   54.550000   42.690000  2368   2213   2214
   2213  HW    36.540000   54.200000   42.040000  2369   2212
   2214  HW    37.480000   53.780000   43.140000  2369   2212
   2215  OW    36.980000   50.670000   32.560000  2368   2216   2217
   2216  HW    37.160000   50.480000   33.480000  2369   2215
   2217  HW    37.260000   51.580000   32.450000  2369   2215
   2218  OW    47.570000   41.530000   39.590000  2368   2219   2220
   2219  HW    47.250000   42.410000   39.380000  2369   2218
   2220  HW    46.890000   41.150000   40.150000  2369   2218
   2221  OW    33.020000   44.520000   53.110000  2368   2222   2223
   2222  HW    32.190000   44.190000   53.440000  2369   2221
   2223  HW    33.680000   44.060000   53.620000  2369   2221
   2224  OW    27.070000   27.570000   35.140000  2368   2225   2226
   2225  HW    27.750000   27.160000   35.670000  2369   2224
   2226  HW    27.540000   28.180000   34.570000  2369   2224
   2227  OW    26.240000   36.330000   48.410000  2368   2228   2229
   2228  HW    27.140000   36.650000   48.430000  2369   2227
   2229  HW    26.140000   35.840000   49.230000  2369   2227
   2230  OW    24.880000   48.980000   45.620000  2368   2231   2232
   2231  HW    25.090000   48.060000   45.790000  2369   2230
   2232  HW    25.710000   49.440000   45.760000  2369   2230
   2233  OW    29.410000   51.880000   35.910000  2368   2234   2235
   2234  HW    29.870000   52.350000   35.220000  2369   2233
   2235  HW    29.770000   51.000000   35.890000  2369   2233
   2236  OW    44.430000   42.390000   48.920000  2368   2237   2238
   2237  HW    44.400000   43.350000   48.960000  2369   2236
   2238  HW    44.940000   42.150000   49.690000  2369   2236
   2239  OW    45.760000   24.960000   37.930000  2368   2240   2241
   2240  HW    45.500000   24.210000   37.410000  2369   2239
   2241  HW    45.430000   24.780000   38.810000  2369   2239
   2242  OW    46.150000   45.300000   46.070000  2368   2243   2244
   2243  HW    46.460000   45.600000   45.220000  2369   2242
   2244  HW    45.770000   46.080000   46.470000  2369   2242
   2245  OW    45.080000   47.520000   47.190000  2368   2246   2247
   2246  HW    44.230000   47.940000   47.030000  2369   2245
   2247  HW    45.670000   48.250000   47.390000  2369   2245
   2248  OW    44.710000   45.230000   48.730000  2368   2249   2250
   2249  HW    45.590000   45.200000   49.090000  2369   2248
   2250  HW    44.650000   46.070000   48.280000  2369   2248
   2251  OW    40.120000   52.990000   37.930000  2368   2252   2253
   2252  HW    40.860000   52.950000   38.540000  2369   2251
   2253  HW    40.380000   53.650000   37.290000  2369   2251
   2254  OW    44.950000   47.720000   37.260000  2368   2255   2256
   2255  HW    44.570000   48.290000   37.920000  2369   2254
   2256  HW    45.890000   47.890000   37.300000  2369   2254
   2257  OW    43.120000   39.840000   49.520000  2368   2258   2259
   2258  HW    43.540000   40.700000   49.440000  2369   2257
   2259  HW    42.190000   40.020000   49.440000  2369   2257
   2260  OW    29.660000   25.430000   33.430000  2368   2261   2262
   2261  HW    29.220000   26.250000   33.660000  2369   2260
   2262  HW    29.660000   25.420000   32.480000  2369   2260
   2263  OW    34.790000   48.670000   29.400000  2368   2264   2265
   2264  HW    34.000000   48.230000   29.070000  2369   2263
   2265  HW    34.720000   49.570000   29.070000  2369   2263
   2266  OW    33.460000   52.490000   33.860000  2368   2267   2268
   2267  HW    32.910000   53.000000   33.270000  2369   2266
   2268  HW    33.620000   51.670000   33.390000  2369   2266
   2269  OW    38.980000   52.670000   35.470000  2368   2270   2271
   2270  HW    39.390000   52.370000   36.280000  2369   2269
   2271  HW    38.350000   51.980000   35.250000  2369   2269
   2272  OW    37.850000   21.200000   37.820000  2368   2273   2274
   2273  HW    37.500000   21.100000   38.710000  2369   2272
   2274  HW    37.350000   20.570000   37.290000  2369   2272
   2275  OW    21.310000   43.350000   34.500000  2368   2276   2277
   2276  HW    21.800000   42.730000   35.040000  2369   2275
   2277  HW    21.970000   43.750000   33.940000  2369   2275
   2278  OW    37.680000   54.200000   37.920000  2368   2279   2280
   2279  HW    37.130000   53.410000   37.920000  2369   2278
   2280  HW    38.490000   53.920000   38.340000  2369   2278
   2281  OW    42.610000   52.590000   39.500000  2368   2282   2283
   2282  HW    42.620000   51.980000   40.250000  2369   2281
   2283  HW    42.310000   53.420000   39.870000  2369   2281
   2284  OW    36.800000   50.950000   50.860000  2368   2285   2286
   2285  HW    36.240000   51.580000   51.320000  2369   2284
   2286  HW    36.360000   50.800000   50.030000  2369   2284
   2287  OW    31.030000   53.960000   47.010000  2368   2288   2289
   2288  HW    30.350000   53.300000   47.160000  2369   2287
   2289  HW    31.280000   53.840000   46.090000  2369   2287
   2290  OW    28.430000   41.020000   51.870000  2368   2291   2292
   2291  HW    27.770000   40.450000   51.480000  2369   2290
   2292  HW    28.490000   41.760000   51.260000  2369   2290
   2293  OW    47.160000   26.870000   34.400000  2368   2294   2295
   2294  HW    46.750000   26.020000   34.220000  2369   2293
   2295  HW    47.130000   26.960000   35.350000  2369   2293
   2296  OW    43.310000   48.590000   35.100000  2368   2297   2298
   2297  HW    44.020000   48.150000   35.580000  2369   2296
   2298  HW    43.190000   49.420000   35.570000  2369   2296
   2299  OW    44.620000   51.150000   43.830000  2368   2300   2301
   2300  HW    44.970000   51.390000   44.690000  2369   2299
   2301  HW    43.750000   51.540000   43.790000  2369   2299
   2302  OW    42.420000   22.310000   39.240000  2368   2303   2304
   2303  HW    42.300000   23.140000   38.790000  2369   2302
   2304  HW    43.320000   22.350000   39.590000  2369   2302
   2305  OW    24.950000   42.390000   49.470000  2368   2306   2307
   2306  HW    25.550000   42.720000   50.130000  2369   2305
   2307  HW    24.620000   43.180000   49.030000  2369   2305
   2308  OW    42.770000   50.920000   36.410000  2368   2309   2310
   2309  HW    42.060000   51.300000   35.890000  2369   2308
   2310  HW    43.300000   51.670000   36.670000  2369   2308
   2311  OW    46.280000   48.570000   44.470000  2368   2312   2313
   2312  HW    46.010000   49.460000   44.270000  2369   2311
   2313  HW    45.480000   48.130000   44.750000  2369   2311
   2314  OW    26.750000   43.340000   51.140000  2368   2315   2316
   2315  HW    26.810000   43.220000   52.080000  2369   2314
   2316  HW    26.530000   44.270000   51.030000  2369   2314
   2317  OW    26.850000   32.910000   46.640000  2368   2318   2319
   2318  HW    26.770000   33.700000   46.110000  2369   2317
   2319  HW    26.340000   32.250000   46.160000  2369   2317
   2320  OW    24.220000   49.920000   41.800000  2368   2321   2322
   2321  HW    24.930000   49.280000   41.700000  2369   2320
   2322  HW    24.510000   50.680000   41.310000  2369   2320
   2323  OW    20.910000   38.120000   37.440000  2368   2324   2325
   2324  HW    20.430000   38.930000   37.280000  2369   2323
   2325  HW    20.450000   37.460000   36.920000  2369   2323
   2326  OW    28.700000   53.240000   38.210000  2368   2327   2328
   2327  HW    28.990000   52.930000   37.350000  2369   2326
   2328  HW    29.230000   52.740000   38.830000  2369   2326
   2329  OW    28.430000   52.500000   47.980000  2368   2330   2331
   2330  HW    28.860000   51.940000   48.620000  2369   2329
   2331  HW    28.160000   51.910000   47.280000  2369   2329
   2332  OW    39.520000   44.180000   53.050000  2368   2333   2334
   2333  HW    39.660000   44.360000   53.980000  2369   2332
   2334  HW    39.520000   45.040000   52.640000  2369   2332
   2335  OW    37.740000   27.170000   49.520000  2368   2336   2337
   2336  HW    38.300000   26.790000   50.200000  2369   2335
   2337  HW    37.870000   28.110000   49.590000  2369   2335
   2338  OW    42.930000   53.140000   43.390000  2368   2339   2340
   2339  HW    42.380000   52.490000   43.840000  2369   2338
   2340  HW    42.400000   53.930000   43.370000  2369   2338
   2341  OW    32.630000   24.750000   29.590000  2368   2342   2343
   2342  HW    33.000000   25.250000   30.320000  2369   2341
   2343  HW    33.280000   24.820000   28.890000  2369   2341
   2344  OW    26.470000   39.390000   50.900000  2368   2345   2346
   2345  HW    26.510000   38.530000   51.320000  2369   2344
   2346  HW    25.570000   39.690000   51.040000  2369   2344
   2347  OW    34.050000   54.810000   37.230000  2368   2348   2349
   2348  HW    34.660000   55.540000   37.300000  2369   2347
   2349  HW    33.230000   55.140000   37.600000  2369   2347
   2350  OW    31.870000   50.970000   51.580000  2368   2351   2352
   2351  HW    32.170000   50.410000   52.290000  2369   2350
   2352  HW    32.670000   51.300000   51.180000  2369   2350
   2353  OW    46.370000   48.760000   39.800000  2368   2354   2355
   2354  HW    46.190000   47.820000   39.920000  2369   2353
   2355  HW    46.570000   49.070000   40.690000  2369   2353
   2356  OW    34.170000   23.480000   45.310000  2368   2357   2358
   2357  HW    34.090000   24.230000   45.900000  2369   2356
   2358  HW    33.270000   23.300000   45.030000  2369   2356
   2359  OW    37.460000   48.480000   29.990000  2368   2360   2361
   2360  HW    36.590000   48.270000   29.640000  2369   2359
   2361  HW    37.320000   49.260000   30.530000  2369   2359
   2362  OW    25.400000   35.320000   23.940000  2368   2363   2364
   2363  HW    26.090000   34.720000   24.240000  2369   2362
   2364  HW    24.790000   34.760000   23.460000  2369   2362
   2365  OW    44.940000   23.260000   35.790000  2368   2366   2367
   2366  HW    45.720000   22.770000   36.070000  2369   2365
   2367  HW    45.180000   23.620000   34.940000  2369   2365
   2368  OW    37.480000   46.900000   53.390000  2368   2369   2370
   2369  HW    36.760000   47.200000   52.830000  2369   2368
   2370  HW    38.260000   47.320000   53.030000  2369   2368
   2371  OW    29.900000   51.190000   32.900000  2368   2372   2373
   2372  HW    29.010000   51.500000   32.750000  2369   2371
   2373  HW    30.430000   51.690000   32.270000  2369   2371
   2374  OW    25.340000   51.820000   40.490000  2368   2375   2376
   2375  HW    25.990000   51.690000   39.790000  2369   2374
   2376  HW    24.670000   52.370000   40.090000  2369   2374
   2377  OW    38.740000   33.630000   52.060000  2368   2378   2379
   2378  HW    39.120000   33.640000   52.940000  2369   2377
   2379  HW    38.210000   34.420000   52.020000  2369   2377
   2380  OW    33.030000   29.980000   23.030000  2368   2381   2382
   2381  HW    33.850000   30.410000   23.290000  2369   2380
   2382  HW    32.640000   30.590000   22.400000  2369   2380
   2383  OW    25.110000   46.290000   49.980000  2368   2384   2385
   2384  HW    24.200000   46.010000   50.080000  2369   2383
   2385  HW    25.050000   47.210000   49.740000  2369   2383
   2386  OW    36.740000   20.620000   40.570000  2368   2387   2388
   2387  HW    37.080000   20.080000   41.280000  2369   2386
   2388  HW    36.440000   21.420000   41.000000  2369   2386
   2389  OW    30.780000   29.040000   23.920000  2368   2390   2391
   2390  HW    31.610000   29.490000   23.740000  2369   2389
   2391  HW    30.610000   28.530000   23.130000  2369   2389
   2392  OW    42.480000   51.980000   48.240000  2368   2393   2394
   2393  HW    42.570000   52.300000   49.140000  2369   2392
   2394  HW    43.330000   52.160000   47.830000  2369   2392
   2395  OW    40.200000   20.830000   39.630000  2368   2396   2397
   2396  HW    40.860000   21.480000   39.380000  2369   2395
   2397  HW    39.360000   21.250000   39.450000  2369   2395
   2398  OW    31.470000   47.790000   26.200000  2368   2399   2400
   2399  HW    32.090000   47.680000   25.480000  2369   2398
   2400  HW    31.930000   47.450000   26.970000  2369   2398
   2401  OW    33.250000   25.310000   47.470000  2368   2402   2403
   2402  HW    32.450000   25.770000   47.730000  2369   2401
   2403  HW    33.910000   25.630000   48.080000  2369   2401
   2404  OW    45.730000   24.190000   33.430000  2368   2405   2406
   2405  HW    45.480000   24.800000   32.730000  2369   2404
   2406  HW    46.670000   24.060000   33.300000  2369   2404
   2407  OW    27.430000   30.610000   24.170000  2368   2408   2409
   2408  HW    26.630000   30.360000   23.710000  2369   2407
   2409  HW    27.330000   31.550000   24.350000  2369   2407
   2410  OW    44.910000   32.770000   49.570000  2368   2411   2412
   2411  HW    44.810000   33.520000   48.980000  2369   2410
   2412  HW    45.810000   32.480000   49.440000  2369   2410
   2413  OW    41.250000   21.170000   34.760000  2368   2414   2415
   2414  HW    41.410000   21.350000   33.830000  2369   2413
   2415  HW    40.310000   20.990000   34.810000  2369   2413
   2416  OW    23.590000   33.930000   42.940000  2368   2417   2418
   2417  HW    22.810000   33.370000   42.980000  2369   2416
   2418  HW    23.800000   34.110000   43.850000  2369   2416
   2419  OW    39.580000   47.020000   29.080000  2368   2420   2421
   2420  HW    38.650000   47.230000   29.140000  2369   2419
   2421  HW    39.950000   47.730000   28.560000  2369   2419
   2422  OW    20.280000   35.530000   31.480000  2368   2423   2424
   2423  HW    21.220000   35.440000   31.310000  2369   2422
   2424  HW    19.880000   34.870000   30.910000  2369   2422
   2425  OW    40.780000   54.970000   43.510000  2368   2426   2427
   2426  HW    40.150000   55.410000   42.930000  2369   2425
   2427  HW    40.510000   55.230000   44.390000  2369   2425
   2428  OW    44.960000   22.980000   39.900000  2368   2429   2430
   2429  HW    44.810000   23.030000   40.850000  2369   2428
   2430  HW    45.790000   22.510000   39.810000  2369   2428
   2431  OW    33.460000   49.510000   53.260000  2368   2432   2433
   2432  HW    33.770000   49.500000   54.170000  2369   2431
   2433  HW    33.030000   48.660000   53.150000  2369   2431
   2434  OW    30.670000   25.640000   27.710000  2368   2435   2436
   2435  HW    30.270000   26.370000   28.200000  2369   2434
   2436  HW    31.130000   25.130000   28.380000  2369   2434
   2437  OW    46.000000   31.530000   28.120000  2368   2438   2439
   2438  HW    45.990000   30.610000   27.860000  2369   2437
   2439  HW    46.910000   31.800000   28.040000  2369   2437
   2440  OW    46.030000   38.690000   48.250000  2368   2441   2442
   2441  HW    45.220000   38.220000   48.050000  2369   2440
   2442  HW    46.060000   38.730000   49.210000  2369   2440
   2443  OW    22.540000   47.550000   34.490000  2368   2444   2445
   2444  HW    22.820000   47.960000   33.670000  2369   2443
   2445  HW    23.330000   47.150000   34.850000  2369   2443
   2446  OW    38.410000   54.110000   48.510000  2368   2447   2448
   2447  HW    39.350000   54.300000   48.480000  2369   2446
   2448  HW    38.220000   53.950000   49.430000  2369   2446
   2449  OW    38.260000   22.560000   45.690000  2368   2450   2451
   2450  HW    37.930000   23.460000   45.660000  2369   2449
   2451  HW    38.010000   22.180000   44.860000  2369   2449
   2452  OW    35.050000   26.160000   49.440000  2368   2453   2454
   2453  HW    35.830000   26.650000   49.160000  2369   2452
   2454  HW    34.600000   26.750000   50.040000  2369   2452
   2455  OW    47.980000   46.240000   44.130000  2368   2456   2457
   2456  HW    48.630000   46.480000   43.460000  2369   2455
   2457  HW    47.410000   47.010000   44.190000  2369   2455
   2458  OW    45.460000   25.130000   30.740000  2368   2459   2460
   2459  HW    44.670000   25.670000   30.650000  2369   2458
   2460  HW    45.310000   24.380000   30.170000  2369   2458
   2461  OW    35.040000   36.540000   53.530000  2368   2462   2463
   2462  HW    34.980000   35.700000   53.980000  2369   2461
   2463  HW    35.980000   36.730000   53.500000  2369   2461
   2464  OW    25.570000   52.180000   46.430000  2368   2465   2466
   2465  HW    25.300000   52.340000   45.520000  2369   2464
   2466  HW    26.180000   51.440000   46.370000  2369   2464
   2467  OW    28.750000   39.320000   21.500000  2368   2468   2469
   2468  HW    28.470000   38.410000   21.530000  2369   2467
   2469  HW    28.130000   39.790000   22.070000  2369   2467
   2470  OW    32.210000   47.380000   54.150000  2368   2471   2472
   2471  HW    31.500000   46.740000   54.190000  2369   2470
   2472  HW    33.000000   46.870000   54.310000  2369   2470
   2473  OW    49.860000   28.430000   36.620000  2368   2474   2475
   2474  HW    49.830000   28.700000   35.700000  2369   2473
   2475  HW    48.970000   28.110000   36.800000  2369   2473
   2476  OW    31.470000   53.790000   49.740000  2368   2477   2478
   2477  HW    30.820000   53.080000   49.780000  2369   2476
   2478  HW    31.570000   53.970000   48.810000  2369   2476
   2479  OW    36.330000   55.950000   44.960000  2368   2480   2481
   2480  HW    36.580000   55.590000   44.110000  2369   2479
   2481  HW    35.900000   56.780000   44.750000  2369   2479
   2482  OW    19.640000   40.410000   36.350000  2368   2483   2484
   2483  HW    19.340000   41.160000   36.860000  2369   2482
   2484  HW    18.830000   40.020000   36.010000  2369   2482
   2485  OW    30.570000   22.850000   34.150000  2368   2486   2487
   2486  HW    31.140000   23.130000   34.870000  2369   2485
   2487  HW    30.320000   23.670000   33.720000  2369   2485
   2488  OW    28.760000   48.850000   52.620000  2368   2489   2490
   2489  HW    27.860000   48.540000   52.570000  2369   2488
   2490  HW    29.290000   48.120000   52.280000  2369   2488
   2491  OW    40.990000   55.020000   39.910000  2368   2492   2493
   2492  HW    40.510000   55.540000   40.550000  2369   2491
   2493  HW    40.820000   55.450000   39.070000  2369   2491
   2494  OW    35.910000   44.620000   54.570000  2368   2495   2496
   2495  HW    36.350000   43.810000   54.330000  2369   2494
   2496  HW    36.310000   45.290000   54.020000  2369   2494
   2497  OW    29.740000   24.570000   30.530000  2368   2498   2499
   2498  HW    30.690000   24.490000   30.400000  2369   2497
   2499  HW    29.370000   24.420000   29.660000  2369   2497
   2500  OW    27.890000   34.210000   22.080000  2368   2501   2502
   2501  HW    27.990000   33.870000   22.970000  2369   2500
   2502  HW    27.070000   33.840000   21.760000  2369   2500
   2503  OW    41.850000   36.550000   51.970000  2368   2504   2505
   2504  HW    42.170000   37.430000   51.770000  2369   2503
   2505  HW    42.360000   36.270000   52.730000  2369   2503
   2506  OW    21.630000   36.770000   42.230000  2368   2507   2508
   2507  HW    22.560000   36.650000   42.030000  2369   2506
   2508  HW    21.440000   36.130000   42.920000  2369   2506
   2509  OW    20.970000   39.480000   42.900000  2368   2510   2511
   2510  HW    21.450000   40.030000   42.280000  2369   2509
   2511  HW    21.170000   38.590000   42.630000  2369   2509
   2512  OW    24.630000   48.860000   49.160000  2368   2513   2514
   2513  HW    24.200000   49.130000   49.980000  2369   2512
   2514  HW    24.020000   49.150000   48.470000  2369   2512
   2515  OW    31.500000   21.260000   38.800000  2368   2516   2517
   2516  HW    32.270000   21.770000   38.560000  2369   2515
   2517  HW    30.780000   21.680000   38.330000  2369   2515
   2518  OW    39.090000   41.550000   53.960000  2368   2519   2520
   2519  HW    39.400000   42.370000   53.570000  2369   2518
   2520  HW    39.790000   40.930000   53.780000  2369   2518
   2521  OW    33.850000   47.000000   25.040000  2368   2522   2523
   2522  HW    34.720000   47.120000   25.410000  2369   2521
   2523  HW    33.810000   46.070000   24.810000  2369   2521
   2524  OW    34.890000   22.500000   29.950000  2368   2525   2526
   2525  HW    34.330000   21.720000   29.920000  2369   2524
   2526  HW    34.300000   23.210000   30.220000  2369   2524
   2527  OW    32.510000   40.310000   54.470000  2368   2528   2529
   2528  HW    32.190000   39.540000   54.950000  2369   2527
   2529  HW    31.940000   40.370000   53.710000  2369   2527
   2530  OW    35.870000   47.850000   26.430000  2368   2531   2532
   2531  HW    35.550000   47.470000   27.250000  2369   2530
   2532  HW    36.790000   48.070000   26.610000  2369   2530
   2533  OW    27.360000   26.050000   42.730000  2368   2534   2535
   2534  HW    26.440000   25.800000   42.680000  2369   2533
   2535  HW    27.840000   25.260000   42.490000  2369   2533
   2536  OW    49.560000   36.190000   33.200000  2368   2537   2538
   2537  HW    50.490000   36.070000   33.390000  2369   2536
   2538  HW    49.300000   36.920000   33.760000  2369   2536
   2539  OW    30.110000   45.480000   54.300000  2368   2540   2541
   2540  HW    29.170000   45.530000   54.480000  2369   2539
   2541  HW    30.390000   44.670000   54.730000  2369   2539
   2542  OW    35.190000   39.280000   54.480000  2368   2543   2544
   2543  HW    35.130000   38.380000   54.150000  2369   2542
   2544  HW    34.290000   39.610000   54.450000  2369   2542
   2545  OW    36.440000   41.730000   54.510000  2368   2546   2547
   2546  HW    37.260000   41.760000   54.020000  2369   2545
   2547  HW    36.170000   40.810000   54.460000  2369   2545
   2548  OW    30.890000   26.550000   48.270000  2368   2549   2550
   2549  HW    30.890000   26.320000   49.200000  2369   2548
   2550  HW    29.990000   26.820000   48.090000  2369   2548
   2551  OW    29.950000   35.970000   53.180000  2368   2552   2553
   2552  HW    30.680000   36.270000   53.730000  2369   2551
   2553  HW    30.090000   36.400000   52.340000  2369   2551
   2554  OW    24.620000   52.530000   43.930000  2368   2555   2556
   2555  HW    24.130000   53.260000   43.550000  2369   2554
   2556  HW    24.240000   51.750000   43.520000  2369   2554
   2557  OW    28.440000   36.720000   21.180000  2368   2558   2559
   2558  HW    29.270000   36.780000   20.710000  2369   2557
   2559  HW    28.490000   35.890000   21.650000  2369   2557
   2560  OW    49.280000   28.180000   33.450000  2368   2561   2562
   2561  HW    48.580000   27.630000   33.800000  2369   2560
   2562  HW    49.860000   27.570000   32.990000  2369   2560
   2563  OW    41.610000   49.000000   30.840000  2368   2564   2565
   2564  HW    42.100000   49.370000   31.570000  2369   2563
   2565  HW    42.260000   48.560000   30.300000  2369   2563
   2566  OW    39.020000   56.250000   41.610000  2368   2567   2568
   2567  HW    38.340000   55.600000   41.770000  2369   2566
   2568  HW    38.550000   57.080000   41.560000  2369   2566
   2569  OW    33.760000   42.660000   54.970000  2368   2570   2571
   2570  HW    34.700000   42.510000   55.090000  2369   2569
   2571  HW    33.410000   41.790000   54.780000  2369   2569
   2572  OW    37.510000   37.130000   53.810000  2368   2573   2574
   2573  HW    37.560000   37.580000   54.650000  2369   2572
   2574  HW    38.420000   36.930000   53.590000  2369   2572
   2575  OW    48.400000   44.990000   35.810000  2368   2576   2577
   2576  HW    48.440000   45.080000   34.860000  2369   2575
   2577  HW    47.510000   44.700000   35.990000  2369   2575
   2578  OW    47.050000   41.210000   48.040000  2368   2579   2580
   2579  HW    47.130000   40.270000   47.880000  2369   2578
   2580  HW    46.110000   41.370000   48.090000  2369   2578
   2581  OW    22.400000   41.240000   25.340000  2368   2582   2583
   2582  HW    21.720000   41.650000   25.870000  2369   2581
   2583  HW    22.280000   40.300000   25.480000  2369   2581
   2584  OW    44.270000   53.040000   45.960000  2368   2585   2586
   2585  HW    43.510000   52.490000   45.740000  2369   2584
   2586  HW    43.920000   53.930000   46.010000  2369   2584
   2587  OW    22.790000   50.020000   44.150000  2368   2588   2589
   2588  HW    23.510000   49.670000   44.680000  2369   2587
   2589  HW    23.080000   49.940000   43.250000  2369   2587
   2590  OW    31.360000   26.310000   25.110000  2368   2591   2592
   2591  HW    31.120000   27.210000   24.880000  2369   2590
   2592  HW    31.170000   26.250000   26.050000  2369   2590
   2593  OW    22.280000   47.990000   38.340000  2368   2594   2595
   2594  HW    22.200000   47.790000   39.270000  2369   2593
   2595  HW    22.490000   48.920000   38.310000  2369   2593
   2596  OW    40.500000   52.420000   50.810000  2368   2597   2598
   2597  HW    40.510000   51.620000   51.330000  2369   2596
   2598  HW    40.510000   53.120000   51.460000  2369   2596
   2599  OW    51.360000   33.290000   38.590000  2368   2600   2601
   2600  HW    51.860000   33.830000   39.200000  2369   2599
   2601  HW    51.380000   32.410000   38.980000  2369   2599
   2602  OW    39.930000   55.660000   45.840000  2368   2603   2604
   2603  HW    40.100000   56.170000   46.630000  2369   2602
   2604  HW    39.000000   55.790000   45.670000  2369   2602
   2605  OW    43.310000   38.710000   51.860000  2368   2606   2607
   2606  HW    43.200000   39.060000   50.980000  2369   2605
   2607  HW    44.030000   39.220000   52.230000  2369   2605
   2608  OW    21.730000   33.090000   39.160000  2368   2609   2610
   2609  HW    21.380000   33.980000   39.070000  2369   2608
   2610  HW    20.970000   32.520000   39.050000  2369   2608
   2611  OW    25.300000   31.170000   45.170000  2368   2612   2613
   2612  HW    25.690000   30.420000   45.630000  2369   2611
   2613  HW    25.280000   30.900000   44.250000  2369   2611
   2614  OW    45.360000   23.070000   42.620000  2368   2615   2616
   2615  HW    46.050000   23.510000   43.100000  2369   2614
   2616  HW    45.040000   22.400000   43.220000  2369   2614
   2617  OW    31.540000   31.470000   21.180000  2368   2618   2619
   2618  HW    30.600000   31.320000   21.340000  2369   2617
   2619  HW    31.600000   32.390000   20.930000  2369   2617
   2620  OW    20.420000   45.650000   36.390000  2368   2621   2622
   2621  HW    20.590000   45.200000   37.220000  2369   2620
   2622  HW    20.280000   44.950000   35.760000  2369   2620
   2623  OW    49.720000   41.520000   36.270000  2368   2624   2625
   2624  HW    50.290000   41.830000   35.570000  2369   2623
   2625  HW    48.840000   41.730000   35.980000  2369   2623
   2626  OW    24.550000   50.470000   34.680000  2368   2627   2628
   2627  HW    25.190000   49.760000   34.640000  2369   2626
   2628  HW    24.500000   50.800000   33.790000  2369   2626
   2629  OW    47.800000   44.000000   47.830000  2368   2630   2631
   2630  HW    47.270000   44.560000   47.260000  2369   2629
   2631  HW    47.510000   43.110000   47.630000  2369   2629
   2632  OW    27.420000   27.870000   24.910000  2368   2633   2634
   2633  HW    26.570000   27.620000   24.540000  2369   2632
   2634  HW    27.530000   28.780000   24.670000  2369   2632
   2635  OW    28.990000   48.950000   26.230000  2368   2636   2637
   2636  HW    29.940000   49.030000   26.130000  2369   2635
   2637  HW    28.840000   48.030000   26.420000  2369   2635
   2638  OW    30.950000   36.510000   20.380000  2368   2639   2640
   2639  HW    31.450000   36.820000   21.130000  2369   2638
   2640  HW    31.320000   36.990000   19.640000  2369   2638
   2641  OW    23.690000   33.510000   45.840000  2368   2642   2643
   2642  HW    23.010000   33.140000   46.410000  2369   2641
   2643  HW    24.330000   32.800000   45.740000  2369   2641
   2644  OW    19.070000   39.640000   31.950000  2368   2645   2646
   2645  HW    19.900000   39.290000   32.280000  2369   2644
   2646  HW    19.010000   40.520000   32.300000  2369   2644
   2647  OW    30.980000   42.970000   54.970000  2368   2648   2649
   2648  HW    31.690000   42.340000   55.090000  2369   2647
   2649  HW    30.180000   42.490000   55.210000  2369   2647
   2650  OW    32.800000   50.660000   28.020000  2368   2651   2652
   2651  HW    32.390000   50.260000   28.780000  2369   2650
   2652  HW    32.130000   50.630000   27.340000  2369   2650
   2653  OW    41.480000   53.260000   34.640000  2368   2654   2655
   2654  HW    40.680000   52.740000   34.530000  2369   2653
   2655  HW    41.770000   53.440000   33.750000  2369   2653
   2656  OW    25.220000   25.950000   34.370000  2368   2657   2658
   2657  HW    24.380000   26.230000   34.730000  2369   2656
   2658  HW    25.850000   26.580000   34.700000  2369   2656
   2659  OW    50.040000   40.560000   38.980000  2368   2660   2661
   2660  HW    49.240000   41.010000   39.250000  2369   2659
   2661  HW    49.990000   40.520000   38.030000  2369   2659
   2662  OW    26.860000   28.660000   45.890000  2368   2663   2664
   2663  HW    27.740000   28.490000   45.550000  2369   2662
   2664  HW    26.970000   28.640000   46.840000  2369   2662
   2665  OW    37.480000   55.560000   35.580000  2368   2666   2667
   2666  HW    37.470000   54.760000   36.110000  2369   2665
   2667  HW    38.260000   55.480000   35.030000  2369   2665
   2668  OW    30.900000   21.350000   41.650000  2368   2669   2670
   2669  HW    30.890000   22.270000   41.930000  2369   2668
   2670  HW    31.190000   21.380000   40.740000  2369   2668
   2671  OW    32.750000   56.230000   47.340000  2368   2672   2673
   2672  HW    32.550000   56.970000   46.770000  2369   2671
   2673  HW    31.930000   55.740000   47.390000  2369   2671
   2674  OW    42.010000   47.900000   53.200000  2368   2675   2676
   2675  HW    42.880000   47.540000   53.080000  2369   2674
   2676  HW    41.480000   47.490000   52.520000  2369   2674
   2677  OW    32.480000   36.120000   54.260000  2368   2678   2679
   2678  HW    33.350000   36.440000   54.040000  2369   2677
   2679  HW    32.540000   35.170000   54.130000  2369   2677
   2680  OW    33.750000   19.750000   36.680000  2368   2681   2682
   2681  HW    33.170000   20.000000   35.960000  2369   2680
   2682  HW    33.370000   20.180000   37.450000  2369   2680
   2683  OW    34.190000   28.110000   51.580000  2368   2684   2685
   2684  HW    34.510000   28.590000   50.810000  2369   2683
   2685  HW    34.130000   28.780000   52.260000  2369   2683
   2686  OW    26.120000   34.680000   50.860000  2368   2687   2688
   2687  HW    26.570000   35.500000   51.010000  2369   2686
   2688  HW    26.500000   34.060000   51.480000  2369   2686
   2689  OW    20.020000   43.160000   41.200000  2368   2690   2691
   2690  HW    19.230000   43.330000   40.700000  2369   2689
   2691  HW    20.730000   43.470000   40.640000  2369   2689
   2692  OW    51.180000   33.330000   42.700000  2368   2693   2694
   2693  HW    50.340000   33.010000   42.390000  2369   2692
   2694  HW    51.620000   33.660000   41.920000  2369   2692
   2695  OW    19.040000   42.090000   33.210000  2368   2696   2697
   2696  HW    18.280000   42.230000   33.770000  2369   2695
   2697  HW    19.780000   42.400000   33.730000  2369   2695
   2698  OW    20.010000   44.770000   32.150000  2368   2699   2700
   2699  HW    19.580000   44.020000   32.560000  2369   2698
   2700  HW    20.950000   44.580000   32.230000  2369   2698
   2701  OW    43.160000   50.050000   32.610000  2368   2702   2703
   2702  HW    43.030000   49.500000   33.380000  2369   2701
   2703  HW    44.090000   50.250000   32.600000  2369   2701
   2704  OW    51.370000   30.710000   39.750000  2368   2705   2706
   2705  HW    50.650000   31.170000   40.190000  2369   2704
   2706  HW    51.940000   30.430000   40.460000  2369   2704
   2707  OW    30.690000   56.850000   42.540000  2368   2708   2709
   2708  HW    31.020000   55.950000   42.520000  2369   2707
   2709  HW    30.090000   56.870000   43.290000  2369   2707
   2710  OW    49.690000   30.280000   31.770000  2368   2711   2712
   2711  HW    49.470000   29.420000   32.130000  2369   2710
   2712  HW    49.010000   30.870000   32.120000  2369   2710
   2713  OW    24.980000   51.910000   37.010000  2368   2714   2715
   2714  HW    25.210000   51.700000   36.110000  2369   2713
   2715  HW    24.590000   51.110000   37.350000  2369   2713
   2716  OW    40.130000   19.480000   37.080000  2368   2717   2718
   2717  HW    39.540000   20.170000   37.370000  2369   2716
   2718  HW    40.810000   19.440000   37.760000  2369   2716
   2719  OW    31.550000   56.120000   37.430000  2368   2720   2721
   2720  HW    31.080000   56.740000   36.870000  2369   2719
   2721  HW    31.510000   56.510000   38.310000  2369   2719
   2722  OW    28.010000   23.510000   41.570000  2368   2723   2724
   2723  HW    28.950000   23.480000   41.770000  2369   2722
   2724  HW    27.650000   22.730000   42.000000  2369   2722
   2725  OW    34.920000   51.640000   29.920000  2368   2726   2727
   2726  HW    34.950000   52.590000   29.830000  2369   2725
   2727  HW    34.060000   51.460000   30.320000  2369   2725
   2728  OW    34.670000   19.350000   39.210000  2368   2729   2730
   2729  HW    34.860000   19.270000   38.270000  2369   2728
   2730  HW    35.520000   19.540000   39.610000  2369   2728
   2731  OW    48.820000   46.190000   39.620000  2368   2732   2733
   2732  HW    48.140000   46.030000   38.960000  2369   2731
   2733  HW    49.610000   46.380000   39.110000  2369   2731
   2734  OW    22.090000   46.030000   47.790000  2368   2735   2736
   2735  HW    21.930000   46.970000   47.860000  2369   2734
   2736  HW    21.320000   45.670000   47.360000  2369   2734
   2737  OW    28.110000   26.040000   45.450000  2368   2738   2739
   2738  HW    28.480000   26.910000   45.560000  2369   2737
   2739  HW    27.940000   25.970000   44.510000  2369   2737
   2740  OW    27.000000   24.040000   38.980000  2368   2741   2742
   2741  HW    27.490000   24.090000   39.800000  2369   2740
   2742  HW    26.250000   24.630000   39.110000  2369   2740
   2743  OW    40.570000   20.050000   42.180000  2368   2744   2745
   2744  HW    40.230000   20.190000   41.300000  2369   2743
   2745  HW    41.510000   20.200000   42.110000  2369   2743
   2746  OW    30.360000   33.910000   20.410000  2368   2747   2748
   2747  HW    29.520000   33.810000   20.880000  2369   2746
   2748  HW    30.550000   34.850000   20.460000  2369   2746
   2749  OW    20.730000   46.440000   40.100000  2368   2750   2751
   2750  HW    19.950000   46.700000   39.610000  2369   2749
   2751  HW    20.920000   45.550000   39.790000  2369   2749
   2752  OW    47.680000   47.650000   37.100000  2368   2753   2754
   2753  HW    48.590000   47.720000   36.800000  2369   2752
   2754  HW    47.450000   46.730000   36.960000  2369   2752
   2755  OW    27.210000   51.950000   32.780000  2368   2756   2757
   2756  HW    26.920000   52.810000   33.070000  2369   2755
   2757  HW    26.790000   51.830000   31.930000  2369   2755
   2758  OW    36.130000   56.660000   37.940000  2368   2759   2760
   2759  HW    36.160000   56.960000   38.850000  2369   2758
   2760  HW    36.720000   55.910000   37.910000  2369   2758
   2761  OW    51.150000   33.250000   34.230000  2368   2762   2763
   2762  HW    51.750000   33.770000   33.680000  2369   2761
   2763  HW    51.580000   32.400000   34.320000  2369   2761
   2764  OW    36.390000   19.320000   35.710000  2368   2765   2766
   2765  HW    35.500000   19.370000   36.060000  2369   2764
   2766  HW    36.700000   18.450000   35.950000  2369   2764
   2767  OW    38.270000   26.560000   24.800000  2368   2768   2769
   2768  HW    39.060000   26.080000   24.560000  2369   2767
   2769  HW    37.630000   26.310000   24.130000  2369   2767
   2770  OW    21.480000   41.550000   48.040000  2368   2771   2772
   2771  HW    22.000000   41.900000   47.320000  2369   2770
   2772  HW    22.100000   40.990000   48.520000  2369   2770
   2773  OW    45.610000   41.630000   51.130000  2368   2774   2775
   2774  HW    45.790000   40.710000   50.980000  2369   2773
   2775  HW    46.230000   41.890000   51.810000  2369   2773
   2776  OW    24.450000   30.020000   42.720000  2368   2777   2778
   2777  HW    24.670000   30.560000   41.960000  2369   2776
   2778  HW    24.310000   29.140000   42.350000  2369   2776
   2779  OW    18.940000   35.250000   33.710000  2368   2780   2781
   2780  HW    19.450000   35.310000   32.900000  2369   2779
   2781  HW    18.210000   34.670000   33.490000  2369   2779
   2782  OW    44.840000   49.510000   50.600000  2368   2783   2784
   2783  HW    45.500000   49.570000   49.910000  2369   2782
   2784  HW    45.350000   49.480000   51.410000  2369   2782
   2785  OW    26.100000   54.020000   38.500000  2368   2786   2787
   2786  HW    27.010000   53.730000   38.480000  2369   2785
   2787  HW    25.650000   53.430000   37.890000  2369   2785
   2788  OW    22.310000   29.520000   36.740000  2368   2789   2790
   2789  HW    22.930000   29.380000   36.020000  2369   2788
   2790  HW    21.510000   29.810000   36.300000  2369   2788
   2791  OW    46.300000   50.950000   47.230000  2368   2792   2793
   2792  HW    47.110000   50.750000   47.700000  2369   2791
   2793  HW    46.500000   51.730000   46.720000  2369   2791
   2794  OW    19.090000   36.440000   36.270000  2368   2795   2796
   2795  HW    18.160000   36.680000   36.320000  2369   2794
   2796  HW    19.160000   35.940000   35.460000  2369   2794
   2797  OW    22.530000   39.310000   49.270000  2368   2798   2799
   2798  HW    21.790000   38.830000   48.900000  2369   2797
   2799  HW    22.870000   38.740000   49.960000  2369   2797
   2800  OW    38.430000   51.450000   52.950000  2368   2801   2802
   2801  HW    37.870000   51.450000   53.730000  2369   2800
   2802  HW    37.870000   51.100000   52.260000  2369   2800
   2803  OW    32.620000   55.530000   34.650000  2368   2804   2805
   2804  HW    32.570000   55.520000   35.600000  2369   2803
   2805  HW    33.550000   55.400000   34.450000  2369   2803
   2806  OW    39.240000   19.390000   34.520000  2368   2807   2808
   2807  HW    39.640000   18.660000   34.050000  2369   2806
   2808  HW    39.620000   19.340000   35.400000  2369   2806
   2809  OW    45.660000   45.020000   29.520000  2368   2810   2811
   2810  HW    45.830000   44.140000   29.180000  2369   2809
   2811  HW    44.970000   45.370000   28.950000  2369   2809
   2812  OW    41.470000   20.950000   31.070000  2368   2813   2814
   2813  HW    40.550000   20.750000   31.220000  2369   2812
   2814  HW    41.790000   20.240000   30.520000  2369   2812
   2815  OW    44.150000   30.890000   51.290000  2368   2816   2817
   2816  HW    44.490000   31.120000   52.160000  2369   2815
   2817  HW    44.620000   31.460000   50.690000  2369   2815
   2818  OW    48.730000   42.090000   32.100000  2368   2819   2820
   2819  HW    48.800000   42.640000   31.320000  2369   2818
   2820  HW    48.160000   41.370000   31.840000  2369   2818
   2821  OW    31.470000   21.800000   31.860000  2368   2822   2823
   2822  HW    30.680000   21.310000   31.640000  2369   2821
   2823  HW    31.310000   22.130000   32.750000  2369   2821
   2824  OW    25.680000   36.890000   21.410000  2368   2825   2826
   2825  HW    26.630000   36.960000   21.350000  2369   2824
   2826  HW    25.490000   36.870000   22.340000  2369   2824
   2827  OW    22.210000   48.760000   46.980000  2368   2828   2829
   2828  HW    22.500000   49.630000   46.720000  2369   2827
   2829  HW    22.600000   48.170000   46.330000  2369   2827
   2830  OW    51.720000   34.720000   36.330000  2368   2831   2832
   2831  HW    51.320000   34.210000   35.620000  2369   2830
   2832  HW    51.240000   34.460000   37.110000  2369   2830
   2833  OW    21.070000   47.950000   42.600000  2368   2834   2835
   2834  HW    21.470000   48.740000   42.230000  2369   2833
   2835  HW    20.960000   47.360000   41.850000  2369   2833
   2836  OW    46.960000   50.290000   37.530000  2368   2837   2838
   2837  HW    47.170000   49.400000   37.260000  2369   2836
   2838  HW    46.420000   50.190000   38.320000  2369   2836
   2839  OW    41.200000   39.410000   53.810000  2368   2840   2841
   2840  HW    41.590000   39.630000   54.650000  2369   2839
   2841  HW    41.930000   39.120000   53.260000  2369   2839
   2842  OW    50.220000   33.310000   31.570000  2368   2843   2844
   2843  HW    50.400000   33.850000   32.330000  2369   2842
   2844  HW    49.620000   32.630000   31.890000  2369   2842
   2845  OW    29.080000   30.340000   21.670000  2368   2846   2847
   2846  HW    29.400000   29.440000   21.670000  2369   2845
   2847  HW    28.750000   30.480000   22.560000  2369   2845
   2848  OW    41.320000   55.070000   36.790000  2368   2849   2850
   2849  HW    40.920000   55.820000   36.350000  2369   2848
   2850  HW    41.470000   54.430000   36.090000  2369   2848
   2851  OW    44.190000   33.960000   52.010000  2368   2852   2853
   2852  HW    44.610000   33.170000   52.350000  2369   2851
   2853  HW    43.820000   33.690000   51.170000  2369   2851
   2854  OW    31.280000   53.030000   31.320000  2368   2855   2856
   2855  HW    30.660000   53.140000   30.600000  2369   2854
   2856  HW    31.850000   53.800000   31.260000  2369   2854
   2857  OW    32.020000   20.350000   34.700000  2368   2858   2859
   2858  HW    32.780000   20.310000   34.120000  2369   2857
   2859  HW    31.580000   21.170000   34.460000  2369   2857
   2860  OW    25.570000   52.330000   49.260000  2368   2861   2862
   2861  HW    26.500000   52.440000   49.490000  2369   2860
   2862  HW    25.550000   52.410000   48.310000  2369   2860
   2863  OW    28.160000   55.150000   47.870000  2368   2864   2865
   2864  HW    27.560000   55.210000   48.610000  2369   2863
   2865  HW    28.080000   54.250000   47.570000  2369   2863
   2866  OW    43.830000   42.470000   53.210000  2368   2867   2868
   2867  HW    44.310000   41.650000   53.320000  2369   2866
   2868  HW    44.470000   43.080000   52.840000  2369   2866
   2869  OW    28.580000   21.900000   37.960000  2368   2870   2871
   2870  HW    28.470000   22.700000   38.470000  2369   2869
   2871  HW    28.440000   22.160000   37.050000  2369   2869
   2872  OW    40.960000   52.230000   31.860000  2368   2873   2874
   2873  HW    41.500000   52.700000   31.220000  2369   2872
   2874  HW    41.560000   51.590000   32.250000  2369   2872
   2875  OW    28.540000   41.610000   54.540000  2368   2876   2877
   2876  HW    28.400000   40.940000   55.210000  2369   2875
   2877  HW    28.200000   41.220000   53.730000  2369   2875
   2878  OW    34.000000   19.680000   42.330000  2368   2879   2880
   2879  HW    34.020000   19.590000   41.370000  2369   2878
   2880  HW    34.350000   18.850000   42.650000  2369   2878
   2881  OW    46.780000   30.620000   49.640000  2368   2882   2883
   2882  HW    46.450000   30.020000   48.970000  2369   2881
   2883  HW    47.730000   30.620000   49.520000  2369   2881
   2884  OW    38.330000   53.250000   31.400000  2368   2885   2886
   2885  HW    38.410000   53.260000   30.440000  2369   2884
   2886  HW    39.190000   52.950000   31.700000  2369   2884
   2887  OW    23.960000   40.930000   51.630000  2368   2888   2889
   2888  HW    23.060000   40.610000   51.540000  2369   2887
   2889  HW    24.260000   41.040000   50.730000  2369   2887
   2890  OW    41.030000   21.540000   45.900000  2368   2891   2892
   2891  HW    40.170000   21.460000   45.500000  2369   2890
   2892  HW    41.390000   20.650000   45.880000  2369   2890
   2893  OW    26.610000   55.530000   40.870000  2368   2894   2895
   2894  HW    26.250000   55.040000   41.610000  2369   2893
   2895  HW    26.360000   55.020000   40.100000  2369   2893
   2896  OW    20.590000   42.550000   26.960000  2368   2897   2898
   2897  HW    20.530000   43.430000   27.330000  2369   2896
   2898  HW    19.930000   42.050000   27.430000  2369   2896
   2899  OW    26.890000   51.110000   51.900000  2368   2900   2901
   2900  HW    26.610000   50.270000   52.250000  2369   2899
   2901  HW    26.080000   51.610000   51.760000  2369   2899
   2902  OW    19.710000   35.010000   38.750000  2368   2903   2904
   2903  HW    19.040000   34.350000   38.890000  2369   2902
   2904  HW    19.370000   35.570000   38.060000  2369   2902
   2905  OW    35.970000   57.520000   40.640000  2368   2906   2907
   2906  HW    36.310000   58.060000   41.350000  2369   2905
   2907  HW    35.020000   57.500000   40.780000  2369   2905
   2908  OW    28.710000   56.170000   38.660000  2368   2909   2910
   2909  HW    29.210000   55.480000   38.230000  2369   2908
   2910  HW    28.020000   55.720000   39.130000  2369   2908
   2911  OW    47.170000   42.650000   29.480000  2368   2912   2913
   2912  HW    46.660000   41.920000   29.830000  2369   2911
   2913  HW    47.630000   42.280000   28.720000  2369   2911
   2914  OW    25.650000   32.130000   22.310000  2368   2915   2916
   2915  HW    25.180000   31.550000   22.920000  2369   2914
   2916  HW    24.960000   32.480000   21.740000  2369   2914
   2917  OW    22.490000   31.200000   41.010000  2368   2918   2919
   2918  HW    22.130000   32.040000   40.700000  2369   2917
   2919  HW    23.390000   31.200000   40.700000  2369   2917
   2920  OW    47.210000   48.060000   33.950000  2368   2921   2922
   2921  HW    46.930000   47.200000   34.250000  2369   2920
   2922  HW    48.110000   48.150000   34.260000  2369   2920
   2923  OW    34.650000   57.850000   43.480000  2368   2924   2925
   2924  HW    33.970000   57.970000   44.130000  2369   2923
   2925  HW    34.180000   57.630000   42.670000  2369   2923
   2926  OW    20.210000   38.680000   45.320000  2368   2927   2928
   2927  HW    20.520000   38.940000   44.460000  2369   2926
   2928  HW    19.950000   39.500000   45.740000  2369   2926
   2929  OW    43.190000   19.790000   35.880000  2368   2930   2931
   2930  HW    42.860000   18.890000   35.820000  2369   2929
   2931  HW    42.490000   20.330000   35.510000  2369   2929
   2932  OW    49.520000   47.380000   42.050000  2368   2933   2934
   2933  HW    49.470000   46.810000   41.280000  2369   2932
   2934  HW    49.950000   48.180000   41.720000  2369   2932
   2935  OW    33.300000   57.880000   41.110000  2368   2936   2937
   2936  HW    33.150000   58.810000   41.280000  2369   2935
   2937  HW    32.440000   57.530000   40.920000  2369   2935
   2938  OW    47.560000   47.940000   49.010000  2368   2939   2940
   2939  HW    47.720000   48.880000   49.100000  2369   2938
   2940  HW    48.420000   47.570000   48.800000  2369   2938
   2941  OW    19.510000   43.640000   44.050000  2368   2942   2943
   2942  HW    18.630000   43.260000   44.050000  2369   2941
   2943  HW    19.870000   43.400000   43.190000  2369   2941
   2944  OW    41.340000   50.750000   53.120000  2368   2945   2946
   2945  HW    40.460000   50.860000   53.470000  2369   2944
   2946  HW    41.410000   49.810000   52.930000  2369   2944
   2947  OW    26.250000   48.140000   53.270000  2368   2948   2949
   2948  HW    25.560000   47.490000   53.150000  2369   2947
   2949  HW    25.900000   48.750000   53.910000  2369   2947
   2950  OW    26.280000   43.130000   53.900000  2368   2951   2952
   2951  HW    27.040000   42.720000   54.310000  2369   2950
   2952  HW    25.550000   42.530000   54.070000  2369   2950
   2953  OW    28.040000   22.380000   35.360000  2368   2954   2955
   2954  HW    28.540000   22.870000   34.700000  2369   2953
   2955  HW    27.410000   21.870000   34.850000  2369   2953
   2956  OW    50.240000   44.100000   37.500000  2368   2957   2958
   2957  HW    49.680000   44.590000   36.900000  2369   2956
   2958  HW    49.920000   43.200000   37.440000  2369   2956
   2959  OW    35.050000   46.640000   56.030000  2368   2960   2961
   2960  HW    34.690000   46.510000   56.910000  2369   2959
   2961  HW    35.030000   45.770000   55.640000  2369   2959
   2962  OW    29.240000   52.080000   52.930000  2368   2963   2964
   2963  HW    28.420000   51.760000   52.560000  2369   2962
   2964  HW    29.900000   51.460000   52.630000  2369   2962
   2965  OW    47.280000   45.380000   50.470000  2368   2966   2967
   2966  HW    47.150000   46.320000   50.400000  2369   2965
   2967  HW    47.870000   45.170000   49.740000  2369   2965
   2968  OW    49.110000   44.650000   33.160000  2368   2969   2970
   2969  HW    48.960000   43.700000   33.140000  2369   2968
   2970  HW    48.880000   44.940000   32.270000  2369   2968
   2971  OW    43.990000   48.420000   29.760000  2368   2972   2973
   2972  HW    44.590000   48.070000   29.110000  2369   2971
   2973  HW    44.550000   48.900000   30.380000  2369   2971
   2974  OW    46.130000   38.740000   50.840000  2368   2975   2976
   2975  HW    45.810000   37.880000   51.090000  2369   2974
   2976  HW    46.830000   38.930000   51.470000  2369   2974
   2977  OW    43.670000   21.390000   44.310000  2368   2978   2979
   2978  HW    44.140000   21.680000   45.090000  2369   2977
   2979  HW    42.950000   20.870000   44.650000  2369   2977
   2980  OW    22.510000   45.520000   50.300000  2368   2981   2982
   2981  HW    21.930000   44.900000   50.760000  2369   2980
   2982  HW    22.250000   45.460000   49.380000  2369   2980
   2983  OW    38.280000   54.320000   51.360000  2368   2984   2985
   2984  HW    39.040000   54.880000   51.540000  2369   2983
   2985  HW    38.150000   53.830000   52.170000  2369   2983
   2986  OW    39.030000   19.780000   44.480000  2368   2987   2988
   2987  HW    38.590000   18.990000   44.170000  2369   2986
   2988  HW    39.660000   19.990000   43.790000  2369   2986
   2989  OW    48.930000   37.330000   48.650000  2368   2990   2991
   2990  HW    47.980000   37.400000   48.680000  2369   2989
   2991  HW    49.150000   37.300000   47.720000  2369   2989
   2992  OW    18.480000   42.860000   37.780000  2368   2993   2994
   2993  HW    19.320000   43.230000   38.060000  2369   2992
   2994  HW    18.080000   43.560000   37.260000  2369   2992
   2995  OW    39.150000   46.960000   25.600000  2368   2996   2997
   2996  HW    38.540000   47.200000   24.900000  2369   2995
   2997  HW    39.300000   47.770000   26.080000  2369   2995
   2998  OW    45.690000   44.250000   52.490000  2368   2999   3000
   2999  HW    45.940000   44.540000   51.610000  2369   2998
   3000  HW    45.300000   45.020000   52.900000  2369   2998
   3001  OW    22.210000   49.950000   35.880000  2368   3002   3003
   3002  HW    23.040000   50.250000   35.500000  2369   3001
   3003  HW    22.260000   50.210000   36.810000  2369   3001
   3004  OW    23.290000   37.300000   50.780000  2368   3005   3006
   3005  HW    23.370000   36.440000   50.360000  2369   3004
   3006  HW    23.940000   37.280000   51.480000  2369   3004
   3007  OW    39.090000   22.460000   48.240000  2368   3008   3009
   3008  HW    38.980000   22.120000   47.360000  2369   3007
   3009  HW    38.290000   22.950000   48.420000  2369   3007
   3010  OW    44.020000   26.690000   25.630000  2368   3011   3012
   3011  HW    44.220000   27.010000   24.750000  2369   3010
   3012  HW    44.830000   26.300000   25.950000  2369   3010
   3013  OW    28.160000   27.500000   48.780000  2368   3014   3015
   3014  HW    27.260000   27.760000   48.590000  2369   3013
   3015  HW    28.390000   27.980000   49.570000  2369   3013
   3016  OW    42.610000   19.230000   38.510000  2368   3017   3018
   3017  HW    42.760000   19.820000   39.250000  2369   3016
   3018  HW    42.870000   19.740000   37.740000  2369   3016
   3019  OW    45.260000   54.670000   43.200000  2368   3020   3021
   3020  HW    45.520000   54.680000   42.280000  2369   3019
   3021  HW    44.460000   54.160000   43.230000  2369   3019
   3022  OW    22.320000   50.820000   38.410000  2368   3023   3024
   3023  HW    22.630000   51.720000   38.330000  2369   3022
   3024  HW    22.000000   50.750000   39.300000  2369   3022
   3025  OW    39.800000   34.150000   54.300000  2368   3026   3027
   3026  HW    39.550000   34.670000   55.060000  2369   3025
   3027  HW    40.690000   34.420000   54.090000  2369   3025
   3028  OW    33.240000   54.780000   31.770000  2368   3029   3030
   3029  HW    32.870000   55.230000   32.530000  2369   3028
   3030  HW    34.100000   55.190000   31.640000  2369   3028
   3031  OW    20.980000   35.050000   44.450000  2368   3032   3033
   3032  HW    20.080000   35.000000   44.780000  2369   3031
   3033  HW    21.200000   34.150000   44.230000  2369   3031
   3034  OW    46.540000   29.000000   26.330000  2368   3035   3036
   3035  HW    46.730000   28.070000   26.460000  2369   3034
   3036  HW    47.380000   29.390000   26.080000  2369   3034
   3037  OW    48.710000   32.130000   27.970000  2368   3038   3039
   3038  HW    48.820000   32.240000   27.020000  2369   3037
   3039  HW    49.160000   32.880000   28.350000  2369   3037
   3040  OW    47.470000   52.280000   43.990000  2368   3041   3042
   3041  HW    46.600000   52.640000   43.830000  2369   3040
   3042  HW    47.880000   52.220000   43.130000  2369   3040
   3043  OW    35.340000   56.120000   33.550000  2368   3044   3045
   3044  HW    35.640000   55.850000   34.410000  2369   3043
   3045  HW    34.870000   56.940000   33.700000  2369   3043
   3046  OW    43.340000   55.610000   45.870000  2368   3047   3048
   3047  HW    42.560000   56.120000   46.060000  2369   3046
   3048  HW    43.860000   56.180000   45.300000  2369   3046
   3049  OW    38.000000   45.320000   56.130000  2368   3050   3051
   3050  HW    38.160000   46.240000   55.960000  2369   3049
   3051  HW    37.060000   45.200000   55.960000  2369   3049
   3052  OW    27.750000   34.470000   53.340000  2368   3053   3054
   3053  HW    28.150000   33.780000   53.860000  2369   3052
   3054  HW    28.440000   35.120000   53.220000  2369   3052
   3055  OW    34.740000   23.390000   49.460000  2368   3056   3057
   3056  HW    34.950000   23.100000   48.580000  2369   3055
   3057  HW    34.940000   24.330000   49.460000  2369   3055
   3058  OW    51.730000   36.910000   34.790000  2368   3059   3060
   3059  HW    51.490000   36.370000   35.540000  2369   3058
   3060  HW    52.220000   36.320000   34.210000  2369   3058
   3061  OW    23.160000   33.480000   23.020000  2368   3062   3063
   3062  HW    22.350000   33.670000   23.500000  2369   3061
   3063  HW    23.350000   32.560000   23.230000  2369   3061
   3064  OW    31.700000   38.330000   55.930000  2368   3065   3066
   3065  HW    30.880000   37.960000   56.250000  2369   3064
   3066  HW    32.110000   37.620000   55.450000  2369   3064
   3067  OW    31.120000   53.940000   52.400000  2368   3068   3069
   3068  HW    30.410000   53.310000   52.540000  2369   3067
   3069  HW    31.460000   53.730000   51.530000  2369   3067
   3070  OW    49.350000   29.630000   29.140000  2368   3071   3072
   3071  HW    48.770000   30.300000   28.770000  2369   3070
   3072  HW    49.360000   29.810000   30.080000  2369   3070
   3073  OW    34.730000   49.410000   55.630000  2368   3074   3075
   3074  HW    34.810000   48.470000   55.770000  2369   3073
   3075  HW    34.170000   49.720000   56.340000  2369   3073
   3076  OW    47.530000   22.250000   40.550000  2368   3077   3078
   3077  HW    48.090000   23.010000   40.710000  2369   3076
   3078  HW    48.140000   21.560000   40.280000  2369   3076
   3079  OW    27.350000   45.480000   54.950000  2368   3080   3081
   3080  HW    27.030000   46.130000   54.330000  2369   3079
   3081  HW    26.900000   44.670000   54.710000  2369   3079
   3082  OW    31.500000   20.610000   44.160000  2368   3083   3084
   3083  HW    31.240000   20.810000   43.260000  2369   3082
   3084  HW    31.920000   21.410000   44.470000  2369   3082
   3085  OW    41.430000   27.510000   52.280000  2368   3086   3087
   3086  HW    41.290000   28.260000   51.690000  2369   3085
   3087  HW    40.700000   27.560000   52.900000  2369   3085
   3088  OW    18.380000   40.090000   29.160000  2368   3089   3090
   3089  HW    18.550000   39.800000   30.060000  2369   3088
   3090  HW    18.380000   41.050000   29.210000  2369   3088
   3091  OW    23.530000   34.170000   49.510000  2368   3092   3093
   3092  HW    24.490000   34.150000   49.520000  2369   3091
   3093  HW    23.280000   33.300000   49.180000  2369   3091
   3094  OW    49.730000   45.510000   46.170000  2368   3095   3096
   3095  HW    49.390000   45.540000   45.280000  2369   3094
   3096  HW    49.040000   45.090000   46.680000  2369   3094
   3097  OW    46.070000   53.110000   37.740000  2368   3098   3099
   3098  HW    45.940000   52.180000   37.520000  2369   3097
   3099  HW    45.280000   53.540000   37.430000  2369   3097
   3100  OW    43.390000   19.910000   42.000000  2368   3101   3102
   3101  HW    43.870000   19.300000   42.570000  2369   3100
   3102  HW    43.540000   20.770000   42.400000  2369   3100
   3103  OW    45.260000   23.190000   28.890000  2368   3104   3105
   3104  HW    46.100000   22.730000   28.820000  2369   3103
   3105  HW    44.880000   23.120000   28.010000  2369   3103
   3106  OW    37.070000   18.520000   42.360000  2368   3107   3108
   3107  HW    37.380000   17.910000   41.680000  2369   3106
   3108  HW    36.340000   18.060000   42.770000  2369   3106
   3109  OW    30.820000   22.970000   47.060000  2368   3110   3111
   3110  HW    31.180000   23.370000   46.270000  2369   3109
   3111  HW    31.560000   22.950000   47.670000  2369   3109
   3112  OW    22.950000   51.840000   47.370000  2368   3113   3114
   3113  HW    23.570000   52.190000   46.730000  2369   3112
   3114  HW    23.360000   52.010000   48.220000  2369   3112
   3115  OW    29.070000   22.430000   44.690000  2368   3116   3117
   3116  HW    29.260000   22.100000   45.570000  2369   3115
   3117  HW    29.930000   22.640000   44.320000  2369   3115
   3118  OW    42.470000   44.070000   55.020000  2368   3119   3120
   3119  HW    42.780000   44.950000   54.790000  2369   3118
   3120  HW    42.900000   43.490000   54.400000  2369   3118
   3121  OW    19.220000   37.010000   40.880000  2368   3122   3123
   3122  HW    19.400000   36.540000   40.060000  2369   3121
   3123  HW    20.070000   37.050000   41.320000  2369   3121
   3124  OW    30.680000   57.770000   39.620000  2368   3125   3126
   3125  HW    30.260000   58.430000   40.180000  2369   3124
   3126  HW    29.940000   57.270000   39.270000  2369   3124
   3127  OW    38.620000   29.830000   53.930000  2368   3128   3129
   3128  HW    39.090000   30.500000   54.430000  2369   3127
   3129  HW    39.250000   29.110000   53.850000  2369   3127
   3130  OW    44.370000   53.570000   35.630000  2368   3131   3132
   3131  HW    44.800000   53.320000   34.810000  2369   3130
   3132  HW    43.440000   53.600000   35.410000  2369   3130
   3133  OW    33.720000   19.380000   32.660000  2368   3134   3135
   3134  HW    33.130000   18.640000   32.780000  2369   3133
   3135  HW    33.590000   19.650000   31.750000  2369   3133
   3136  OW    34.970000   21.360000   47.390000  2368   3137   3138
   3137  HW    34.320000   20.740000   47.060000  2369   3136
   3138  HW    35.310000   21.800000   46.610000  2369   3136
   3139  OW    34.500000   30.090000   53.790000  2368   3140   3141
   3140  HW    34.910000   30.640000   53.120000  2369   3139
   3141  HW    35.230000   29.600000   54.170000  2369   3139
   3142  OW    37.540000   25.970000   52.230000  2368   3143   3144
   3143  HW    37.600000   25.010000   52.270000  2369   3142
   3144  HW    36.720000   26.140000   51.760000  2369   3142
   3145  OW    19.890000   45.180000   46.390000  2368   3146   3147
   3146  HW    18.940000   45.340000   46.390000  2369   3145
   3147  HW    20.060000   44.810000   45.520000  2369   3145
   3148  OW    48.270000   24.770000   30.690000  2368   3149   3150
   3149  HW    48.510000   24.810000   29.760000  2369   3148
   3150  HW    47.350000   25.040000   30.700000  2369   3148
   3151  OW    25.610000   31.750000   49.870000  2368   3152   3153
   3152  HW    25.770000   32.580000   50.320000  2369   3151
   3153  HW    24.760000   31.860000   49.460000  2369   3151
   3154  OW    28.600000   57.030000   46.100000  2368   3155   3156
   3155  HW    28.980000   57.570000   46.790000  2369   3154
   3156  HW    28.390000   56.200000   46.530000  2369   3154
   3157  OW    23.840000   48.330000   26.490000  2368   3158   3159
   3158  HW    23.820000   49.260000   26.690000  2369   3157
   3159  HW    22.920000   48.060000   26.530000  2369   3157
   3160  OW    47.890000   45.700000   30.820000  2368   3161   3162
   3161  HW    48.180000   46.090000   30.000000  2369   3160
   3162  HW    47.040000   45.310000   30.620000  2369   3160
   3163  OW    35.030000   34.060000   54.800000  2368   3164   3165
   3164  HW    35.280000   33.320000   55.350000  2369   3163
   3165  HW    34.200000   33.800000   54.400000  2369   3163
   3166  OW    34.120000   19.890000   45.070000  2368   3167   3168
   3167  HW    34.550000   19.030000   45.110000  2369   3166
   3168  HW    33.630000   19.870000   44.250000  2369   3166
   3169  OW    33.530000   53.530000   53.450000  2368   3170   3171
   3170  HW    33.460000   52.880000   54.160000  2369   3169
   3171  HW    32.730000   53.400000   52.940000  2369   3169
   3172  OW    33.800000   28.300000   21.020000  2368   3173   3174
   3173  HW    34.230000   28.640000   20.240000  2369   3172
   3174  HW    33.650000   29.070000   21.570000  2369   3172
   3175  OW    37.040000   47.600000   23.970000  2368   3176   3177
   3176  HW    36.470000   47.380000   23.230000  2369   3175
   3177  HW    36.440000   47.850000   24.670000  2369   3175
   3178  OW    18.800000   42.750000   29.220000  2368   3179   3180
   3179  HW    19.200000   43.610000   29.160000  2369   3178
   3180  HW    18.330000   42.760000   30.060000  2369   3178
   3181  OW    48.750000   23.740000   33.170000  2368   3182   3183
   3182  HW    49.590000   23.950000   33.560000  2369   3181
   3183  HW    48.710000   24.280000   32.380000  2369   3181
   3184  OW    40.810000   25.290000   24.650000  2368   3185   3186
   3185  HW    40.570000   24.410000   24.950000  2369   3184
   3186  HW    41.320000   25.150000   23.860000  2369   3184
   3187  OW    23.560000   54.170000   41.860000  2368   3188   3189
   3188  HW    23.230000   55.020000   41.580000  2369   3187
   3189  HW    23.960000   53.800000   41.070000  2369   3187
   3190  OW    22.590000   26.610000   35.530000  2368   3191   3192
   3191  HW    22.280000   26.680000   36.440000  2369   3190
   3192  HW    21.900000   27.030000   35.020000  2369   3190
   3193  OW    49.310000   49.270000   45.100000  2368   3194   3195
   3194  HW    49.240000   49.940000   44.420000  2369   3193
   3195  HW    48.440000   48.880000   45.150000  2369   3193
   3196  OW    25.070000   36.950000   53.050000  2368   3197   3198
   3197  HW    25.110000   37.290000   53.940000  2369   3196
   3198  HW    25.410000   36.060000   53.120000  2369   3196
   3199  OW    31.110000   29.690000   52.640000  2368   3200   3201
   3200  HW    31.720000   29.290000   53.260000  2369   3199
   3201  HW    31.340000   30.620000   52.650000  2369   3199
   3202  OW    30.450000   49.620000   55.440000  2368   3203   3204
   3203  HW    31.000000   49.410000   56.200000  2369   3202
   3204  HW    30.510000   48.840000   54.880000  2369   3202
   3205  OW    19.210000   41.430000   45.960000  2368   3206   3207
   3206  HW    19.660000   42.020000   45.340000  2369   3205
   3207  HW    19.690000   41.530000   46.780000  2369   3205
   3208  OW    40.360000   50.910000   29.120000  2368   3209   3210
   3209  HW    39.660000   50.360000   28.770000  2369   3208
   3210  HW    40.630000   50.460000   29.920000  2369   3208
   3211  OW    52.490000   30.550000   34.860000  2368   3212   3213
   3212  HW    52.540000   30.500000   35.820000  2369   3211
   3213  HW    52.430000   29.640000   34.580000  2369   3211
   3214  OW    50.420000   25.120000   35.200000  2368   3215   3216
   3215  HW    50.630000   25.020000   36.120000  2369   3214
   3216  HW    49.630000   25.670000   35.190000  2369   3214
   3217  OW    43.060000   46.620000   26.940000  2368   3218   3219
   3218  HW    43.960000   46.880000   27.140000  2369   3217
   3219  HW    43.050000   46.480000   26.000000  2369   3217
   3220  OW    48.000000   22.130000   35.520000  2368   3221   3222
   3221  HW    48.160000   22.780000   34.840000  2369   3220
   3222  HW    48.630000   22.340000   36.210000  2369   3220
   3223  OW    18.530000   40.850000   41.610000  2368   3224   3225
   3224  HW    18.870000   39.990000   41.880000  2369   3223
   3225  HW    19.310000   41.380000   41.450000  2369   3223
   3226  OW    44.630000   47.220000   53.640000  2368   3227   3228
   3227  HW    45.060000   48.030000   53.370000  2369   3226
   3228  HW    45.310000   46.740000   54.110000  2369   3226
   3229  OW    25.660000   23.640000   32.720000  2368   3230   3231
   3230  HW    25.640000   23.040000   33.470000  2369   3229
   3231  HW    25.760000   24.510000   33.110000  2369   3229
   3232  OW    48.720000   28.510000   48.120000  2368   3233   3234
   3233  HW    47.770000   28.390000   48.140000  2369   3232
   3234  HW    49.020000   28.250000   48.990000  2369   3232
   3235  OW    17.630000   36.260000   30.510000  2368   3236   3237
   3236  HW    18.440000   36.300000   31.030000  2369   3235
   3237  HW    17.030000   36.850000   30.950000  2369   3235
   3238  OW    33.360000   49.710000   24.400000  2368   3239   3240
   3239  HW    34.220000   50.130000   24.470000  2369   3238
   3240  HW    33.540000   48.770000   24.420000  2369   3238
   3241  OW    45.050000   20.100000   33.790000  2368   3242   3243
   3242  HW    44.470000   19.970000   34.540000  2369   3241
   3243  HW    45.180000   21.050000   33.750000  2369   3241
   3244  OW    36.300000   26.030000   23.100000  2368   3245   3246
   3245  HW    35.360000   25.880000   23.010000  2369   3244
   3246  HW    36.640000   25.900000   22.210000  2369   3244
   3247  OW    30.010000   28.020000   21.340000  2368   3248   3249
   3248  HW    29.730000   27.110000   21.190000  2369   3247
   3249  HW    30.780000   28.130000   20.780000  2369   3247
   3250  OW    37.230000   51.450000   28.220000  2368   3251   3252
   3251  HW    37.870000   52.120000   28.460000  2369   3250
   3252  HW    36.460000   51.650000   28.760000  2369   3250
   3253  OW    21.070000   50.750000   40.770000  2368   3254   3255
   3254  HW    20.220000   50.890000   40.370000  2369   3253
   3255  HW    21.090000   51.360000   41.510000  2369   3253
   3256  OW    29.240000   38.980000   18.920000  2368   3257   3258
   3257  HW    29.140000   39.160000   19.850000  2369   3256
   3258  HW    30.080000   38.530000   18.850000  2369   3256
   3259  OW    43.890000   51.320000   52.260000  2368   3260   3261
   3260  HW    44.120000   50.580000   51.710000  2369   3259
   3261  HW    43.130000   51.010000   52.770000  2369   3259
   3262  OW    29.370000   51.920000   27.150000  2368   3263   3264
   3263  HW    29.050000   51.020000   27.090000  2369   3262
   3264  HW    30.020000   52.000000   26.460000  2369   3262
   3265  OW    50.850000   42.140000   33.900000  2368   3266   3267
   3266  HW    50.570000   41.750000   33.070000  2369   3265
   3267  HW    51.460000   42.840000   33.640000  2369   3265
   3268  OW    44.630000   20.830000   30.980000  2368   3269   3270
   3269  HW    44.400000   21.760000   30.930000  2369   3268
   3270  HW    44.530000   20.610000   31.910000  2369   3268
   3271  OW    34.840000   57.680000   35.830000  2368   3272   3273
   3272  HW    34.360000   58.490000   35.980000  2369   3271
   3273  HW    35.280000   57.500000   36.660000  2369   3271
   3274  OW    52.370000   28.090000   37.390000  2368   3275   3276
   3275  HW    51.470000   28.090000   37.060000  2369   3274
   3276  HW    52.490000   28.960000   37.770000  2369   3274
   3277  OW    32.820000   20.470000   29.990000  2368   3278   3279
   3278  HW    32.170000   20.150000   29.360000  2369   3277
   3279  HW    32.310000   20.860000   30.690000  2369   3277
   3280  OW    27.810000   22.570000   31.340000  2368   3281   3282
   3281  HW    28.490000   23.250000   31.290000  2369   3280
   3282  HW    27.120000   22.960000   31.870000  2369   3280
   3283  OW    22.110000   28.930000   39.410000  2368   3284   3285
   3284  HW    22.200000   29.740000   39.920000  2369   3283
   3285  HW    22.040000   29.230000   38.500000  2369   3283
   3286  OW    32.360000   51.640000   55.050000  2368   3287   3288
   3287  HW    31.440000   51.740000   55.260000  2369   3286
   3288  HW    32.410000   50.810000   54.570000  2369   3286
   3289  OW    53.130000   30.920000   37.850000  2368   3290   3291
   3290  HW    52.410000   30.770000   38.460000  2369   3289
   3291  HW    53.800000   31.360000   38.380000  2369   3289
   3292  OW    53.140000   33.490000   40.860000  2368   3293   3294
   3293  HW    53.380000   34.310000   40.430000  2369   3292
   3294  HW    53.920000   32.940000   40.790000  2369   3292
   3295  OW    23.000000   53.320000   39.070000  2368   3296   3297
   3296  HW    22.180000   53.740000   39.340000  2369   3295
   3297  HW    23.530000   54.040000   38.730000  2369   3295
   3298  OW    45.850000   50.390000   32.910000  2368   3299   3300
   3299  HW    45.890000   50.400000   31.950000  2369   3298
   3300  HW    46.560000   49.810000   33.180000  2369   3298
   3301  OW    50.930000   27.200000   43.710000  2368   3302   3303
   3302  HW    51.650000   27.000000   43.100000  2369   3301
   3303  HW    51.180000   26.750000   44.520000  2369   3301
   3304  OW    33.570000   26.020000   22.400000  2368   3305   3306
   3305  HW    33.750000   26.710000   21.760000  2369   3304
   3306  HW    32.900000   26.390000   22.980000  2369   3304
   3307  OW    36.640000   51.340000   55.080000  2368   3308   3309
   3308  HW    36.880000   51.720000   55.930000  2369   3307
   3309  HW    36.070000   50.610000   55.300000  2369   3307
   3310  OW    17.570000   40.390000   38.620000  2368   3311   3312
   3311  HW    17.910000   41.270000   38.460000  2369   3310
   3312  HW    17.520000   40.320000   39.570000  2369   3310
   3313  OW    32.480000   56.590000   50.390000  2368   3314   3315
   3314  HW    31.670000   56.070000   50.430000  2369   3313
   3315  HW    32.680000   56.660000   49.460000  2369   3313
   3316  OW    33.160000   44.610000   57.180000  2368   3317   3318
   3317  HW    32.250000   44.870000   57.300000  2369   3316
   3318  HW    33.140000   43.900000   56.540000  2369   3316
   3319  OW    41.060000   48.530000   27.030000  2368   3320   3321
   3320  HW    41.650000   47.790000   26.920000  2369   3319
   3321  HW    41.630000   49.280000   27.170000  2369   3319
   3322  OW    32.540000   58.640000   45.290000  2368   3323   3324
   3323  HW    32.780000   59.100000   46.090000  2369   3322
   3324  HW    31.970000   59.240000   44.810000  2369   3322
   3325  OW    24.350000   45.950000   53.580000  2368   3326   3327
   3326  HW    24.600000   45.050000   53.350000  2369   3325
   3327  HW    23.650000   46.160000   52.970000  2369   3325
   3328  OW    30.880000   25.760000   50.870000  2368   3329   3330
   3329  HW    31.200000   24.950000   50.470000  2369   3328
   3330  HW    31.490000   25.940000   51.580000  2369   3328
   3331  OW    35.390000   57.770000   48.210000  2368   3332   3333
   3332  HW    34.660000   57.170000   48.090000  2369   3331
   3333  HW    35.860000   57.430000   48.980000  2369   3331
   3334  OW    23.990000   40.780000   20.940000  2368   3335   3336
   3335  HW    24.500000   40.590000   21.720000  2369   3334
   3336  HW    23.080000   40.820000   21.240000  2369   3334
   3337  OW    21.120000   32.540000   43.490000  2368   3338   3339
   3338  HW    21.450000   31.640000   43.420000  2369   3337
   3339  HW    20.330000   32.550000   42.950000  2369   3337
   3340  OW    42.880000   34.900000   54.280000  2368   3341   3342
   3341  HW    43.480000   34.870000   55.030000  2369   3340
   3342  HW    43.350000   34.480000   53.570000  2369   3340
   3343  OW    45.120000   55.650000   40.370000  2368   3344   3345
   3344  HW    45.140000   56.600000   40.510000  2369   3343
   3345  HW    44.300000   55.480000   39.920000  2369   3343
   3346  OW    25.320000   55.590000   46.520000  2368   3347   3348
   3347  HW    25.370000   56.130000   47.310000  2369   3346
   3348  HW    25.460000   54.700000   46.830000  2369   3346
   3349  OW    37.750000   58.690000   42.500000  2368   3350   3351
   3350  HW    37.450000   59.000000   43.360000  2369   3349
   3351  HW    37.570000   59.420000   41.910000  2369   3349
   3352  OW    28.540000   55.980000   34.780000  2368   3353   3354
   3353  HW    27.660000   55.950000   35.150000  2369   3352
   3354  HW    28.970000   56.710000   35.230000  2369   3352
   3355  OW    40.560000   36.970000   55.340000  2368   3356   3357
   3356  HW    40.920000   37.680000   54.810000  2369   3355
   3357  HW    41.260000   36.320000   55.370000  2369   3355
   3358  OW    20.630000   37.560000   48.530000  2368   3359   3360
   3359  HW    20.190000   37.220000   49.310000  2369   3358
   3360  HW    19.990000   38.140000   48.130000  2369   3358
   3361  OW    52.140000   35.170000   32.540000  2368   3362   3363
   3362  HW    52.780000   35.860000   32.340000  2369   3361
   3363  HW    52.240000   34.530000   31.830000  2369   3361
   3364  OW    49.800000   41.430000   47.550000  2368   3365   3366
   3365  HW    49.980000   42.340000   47.310000  2369   3364
   3366  HW    48.870000   41.420000   47.780000  2369   3364
   3367  OW    24.590000   25.820000   42.650000  2368   3368   3369
   3368  HW    23.940000   26.460000   42.380000  2369   3367
   3369  HW    24.100000   25.010000   42.770000  2369   3367
   3370  OW    36.550000   56.390000   50.610000  2368   3371   3372
   3371  HW    37.040000   55.570000   50.680000  2369   3370
   3372  HW    35.820000   56.290000   51.220000  2369   3370
   3373  OW    45.840000   36.280000   52.730000  2368   3374   3375
   3374  HW    46.610000   35.980000   52.250000  2369   3373
   3375  HW    45.180000   35.600000   52.580000  2369   3373
   3376  OW    39.630000   55.900000   33.220000  2368   3377   3378
   3377  HW    40.160000   56.690000   33.150000  2369   3376
   3378  HW    40.110000   55.340000   33.830000  2369   3376
   3379  OW    32.080000   23.710000   49.880000  2368   3380   3381
   3380  HW    31.770000   22.840000   50.130000  2369   3379
   3381  HW    33.040000   23.630000   49.890000  2369   3379
   3382  OW    38.150000   36.430000   19.130000  2368   3383   3384
   3383  HW    38.150000   36.300000   20.070000  2369   3382
   3384  HW    37.230000   36.370000   18.870000  2369   3382
   3385  OW    36.740000   53.730000   53.620000  2368   3386   3387
   3386  HW    36.070000   54.380000   53.820000  2369   3385
   3387  HW    36.510000   52.970000   54.150000  2369   3385
   3388  OW    29.260000   28.060000   51.460000  2368   3389   3390
   3389  HW    29.890000   28.730000   51.710000  2369   3388
   3390  HW    29.760000   27.240000   51.440000  2369   3388
   3391  OW    38.220000   49.940000   26.150000  2368   3392   3393
   3392  HW    37.840000   50.480000   26.850000  2369   3391
   3393  HW    38.960000   50.450000   25.830000  2369   3391
   3394  OW    17.520000   33.880000   31.840000  2368   3395   3396
   3395  HW    17.500000   33.310000   31.070000  2369   3394
   3396  HW    17.090000   34.680000   31.550000  2369   3394
   3397  OW    44.070000   23.850000   26.210000  2368   3398   3399
   3398  HW    43.840000   24.760000   26.020000  2369   3397
   3399  HW    43.230000   23.420000   26.360000  2369   3397
   3400  OW    38.280000   17.220000   37.990000  2368   3401   3402
   3401  HW    38.960000   17.870000   37.820000  2369   3400
   3402  HW    38.680000   16.380000   37.770000  2369   3400
   3403  OW    48.460000   52.590000   41.460000  2368   3404   3405
   3404  HW    48.470000   52.020000   40.690000  2369   3403
   3405  HW    47.990000   53.370000   41.180000  2369   3403
   3406  OW    23.500000   49.640000   51.820000  2368   3407   3408
   3407  HW    22.750000   50.070000   51.420000  2369   3406
   3408  HW    23.630000   50.110000   52.640000  2369   3406
   3409  OW    25.360000   44.210000   21.150000  2368   3410   3411
   3410  HW    25.670000   45.120000   21.150000  2369   3409
   3411  HW    24.600000   44.230000   20.560000  2369   3409
   3412  OW    40.560000   57.110000   48.100000  2368   3413   3414
   3413  HW    39.850000   57.620000   48.490000  2369   3412
   3414  HW    41.310000   57.250000   48.680000  2369   3412
   3415  OW    24.540000   28.460000   23.360000  2368   3416   3417
   3416  HW    23.930000   29.100000   23.710000  2369   3415
   3417  HW    24.010000   27.890000   22.810000  2369   3415
   3418  OW    41.410000   22.820000   25.800000  2368   3419   3420
   3419  HW    41.810000   22.300000   25.100000  2369   3418
   3420  HW    40.600000   22.370000   26.000000  2369   3418
   3421  OW    31.770000   38.070000   18.240000  2368   3422   3423
   3422  HW    32.260000   38.770000   17.810000  2369   3421
   3423  HW    31.960000   37.290000   17.710000  2369   3421
   3424  OW    26.530000   46.550000   21.990000  2368   3425   3426
   3425  HW    27.260000   46.870000   21.460000  2369   3424
   3426  HW    26.890000   46.480000   22.870000  2369   3424
   3427  OW    50.170000   23.550000   40.280000  2368   3428   3429
   3428  HW    50.270000   24.500000   40.340000  2369   3427
   3429  HW    50.670000   23.200000   41.020000  2369   3427
   3430  OW    21.710000   41.220000   22.480000  2368   3431   3432
   3431  HW    20.840000   41.250000   22.080000  2369   3430
   3432  HW    21.560000   41.440000   23.400000  2369   3430
   3433  OW    31.580000   51.530000   25.470000  2368   3434   3435
   3434  HW    31.230000   51.370000   24.600000  2369   3433
   3435  HW    32.470000   51.170000   25.450000  2369   3433
   3436  OW    19.500000   47.970000   44.710000  2368   3437   3438
   3437  HW    18.960000   47.190000   44.550000  2369   3436
   3438  HW    20.260000   47.860000   44.150000  2369   3436
   3439  OW    49.690000   22.750000   37.550000  2368   3440   3441
   3440  HW    49.770000   23.170000   38.400000  2369   3439
   3441  HW    50.550000   22.840000   37.150000  2369   3439
   3442  OW    44.060000   55.780000   37.180000  2368   3443   3444
   3443  HW    43.130000   55.840000   37.420000  2369   3442
   3444  HW    44.080000   55.120000   36.480000  2369   3442
   3445  OW    53.620000   35.360000   38.980000  2368   3446   3447
   3446  HW    54.020000   34.990000   38.200000  2369   3445
   3447  HW    53.950000   36.260000   39.020000  2369   3445
   3448  OW    25.600000   29.170000   48.570000  2368   3449   3450
   3449  HW    24.770000   28.810000   48.240000  2369   3448
   3450  HW    25.390000   30.060000   48.830000  2369   3448
   3451  OW    50.920000   26.400000   32.250000  2368   3452   3453
   3452  HW    51.240000   26.800000   31.440000  2369   3451
   3453  HW    51.250000   25.500000   32.210000  2369   3451
   3454  OW    27.810000   39.440000   55.980000  2368   3455   3456
   3455  HW    28.230000   38.590000   56.120000  2369   3454
   3456  HW    26.880000   39.270000   56.100000  2369   3454
   3457  OW    51.940000   26.150000   40.340000  2368   3458   3459
   3458  HW    52.710000   26.410000   40.850000  2369   3457
   3459  HW    51.490000   26.970000   40.150000  2369   3457
   3460  OW    19.420000   31.740000   39.000000  2368   3461   3462
   3461  HW    18.680000   32.330000   38.930000  2369   3460
   3462  HW    19.250000   31.050000   38.360000  2369   3460
   3463  OW    35.470000   36.470000   18.170000  2368   3464   3465
   3464  HW    34.910000   37.050000   17.650000  2369   3463
   3465  HW    34.870000   35.820000   18.530000  2369   3463
   3466  OW    38.680000   40.870000   56.790000  2368   3467   3468
   3467  HW    37.980000   41.280000   57.290000  2369   3466
   3468  HW    38.650000   41.300000   55.930000  2369   3466
   3469  OW    46.590000   25.970000   26.260000  2368   3470   3471
   3470  HW    46.480000   25.120000   25.840000  2369   3469
   3471  HW    47.440000   26.280000   25.940000  2369   3469
   3472  OW    29.310000   53.660000   29.310000  2368   3473   3474
   3473  HW    29.620000   53.060000   28.630000  2369   3472
   3474  HW    29.580000   54.530000   29.010000  2369   3472
   3475  OW    24.510000   26.400000   25.160000  2368   3476   3477
   3476  HW    24.040000   25.720000   24.670000  2369   3475
   3477  HW    24.380000   27.200000   24.640000  2369   3475
   3478  OW    51.460000   44.430000   40.020000  2368   3479   3480
   3479  HW    50.940000   44.060000   39.310000  2369   3478
   3480  HW    51.590000   45.340000   39.780000  2369   3478
   3481  OW    32.850000   34.790000   17.960000  2368   3482   3483
   3482  HW    33.060000   34.720000   18.890000  2369   3481
   3483  HW    33.650000   34.530000   17.510000  2369   3481
   3484  OW    35.940000   38.000000   56.920000  2368   3485   3486
   3485  HW    35.710000   38.690000   56.310000  2369   3484
   3486  HW    36.880000   37.880000   56.810000  2369   3484
   3487  OW    52.580000   39.350000   36.360000  2368   3488   3489
   3488  HW    52.070000   38.630000   36.010000  2369   3487
   3489  HW    52.080000   39.650000   37.120000  2369   3487
   3490  OW    16.820000   42.650000   35.130000  2368   3491   3492
   3491  HW    16.780000   43.500000   35.580000  2369   3490
   3492  HW    16.530000   42.020000   35.780000  2369   3490
   3493  OW    27.780000   24.940000   24.150000  2368   3494   3495
   3494  HW    27.270000   24.850000   23.340000  2369   3493
   3495  HW    27.800000   25.880000   24.320000  2369   3493
   3496  OW    50.970000   37.680000   30.690000  2368   3497   3498
   3497  HW    51.480000   37.250000   30.000000  2369   3496
   3498  HW    50.620000   36.960000   31.210000  2369   3496
   3499  OW    50.090000   40.280000   30.280000  2368   3500   3501
   3500  HW    49.140000   40.320000   30.430000  2369   3499
   3501  HW    50.330000   39.380000   30.520000  2369   3499
   3502  OW    28.790000   19.740000   40.820000  2368   3503   3504
   3503  HW    29.550000   20.310000   40.890000  2369   3502
   3504  HW    29.090000   19.010000   40.290000  2369   3502
   3505  OW    17.920000   31.930000   34.360000  2368   3506   3507
   3506  HW    18.650000   31.370000   34.630000  2369   3505
   3507  HW    18.090000   32.130000   33.450000  2369   3505
   3508  OW    23.200000   31.520000   48.340000  2368   3509   3510
   3509  HW    22.370000   31.460000   48.790000  2369   3508
   3510  HW    23.230000   30.750000   47.770000  2369   3508
   3511  OW    30.520000   56.280000   32.710000  2368   3512   3513
   3512  HW    29.910000   55.620000   33.050000  2369   3511
   3513  HW    31.150000   56.410000   33.420000  2369   3511
   3514  OW    49.270000   51.210000   39.000000  2368   3515   3516
   3515  HW    48.550000   51.080000   38.380000  2369   3514
   3516  HW    49.730000   51.990000   38.680000  2369   3514
   3517  OW    50.680000   34.120000   28.820000  2368   3518   3519
   3518  HW    51.260000   34.880000   28.720000  2369   3517
   3519  HW    50.560000   34.040000   29.770000  2369   3517
   3520  OW    39.310000   27.050000   53.870000  2368   3521   3522
   3521  HW    38.530000   26.740000   53.400000  2369   3520
   3522  HW    39.480000   26.380000   54.530000  2369   3520
   3523  OW    53.180000   29.520000   41.350000  2368   3524   3525
   3524  HW    54.040000   29.260000   41.030000  2369   3523
   3525  HW    53.340000   29.850000   42.240000  2369   3523
   3526  OW    28.100000   58.300000   43.900000  2368   3527   3528
   3527  HW    28.210000   59.190000   44.250000  2369   3526
   3528  HW    28.160000   57.740000   44.680000  2369   3526
   3529  OW    26.020000   55.150000   49.770000  2368   3530   3531
   3530  HW    26.040000   55.110000   50.730000  2369   3529
   3531  HW    25.260000   55.700000   49.570000  2369   3529
   3532  OW    26.530000   50.410000   25.150000  2368   3533   3534
   3533  HW    25.810000   49.810000   24.980000  2369   3532
   3534  HW    27.320000   49.860000   25.140000  2369   3532
   3535  OW    27.040000   27.540000   21.890000  2368   3536   3537
   3536  HW    26.830000   26.610000   21.940000  2369   3535
   3537  HW    26.360000   27.980000   22.400000  2369   3535
   3538  OW    34.340000   55.940000   52.360000  2368   3539   3540
   3539  HW    33.670000   56.160000   51.710000  2369   3538
   3540  HW    34.070000   55.100000   52.710000  2369   3538
   3541  OW    28.160000   23.940000   47.550000  2368   3542   3543
   3542  HW    29.040000   23.570000   47.480000  2369   3541
   3543  HW    28.150000   24.670000   46.930000  2369   3541
   3544  OW    28.400000   22.180000   28.740000  2368   3545   3546
   3545  HW    28.050000   22.490000   29.580000  2369   3544
   3546  HW    27.620000   22.060000   28.190000  2369   3544
   3547  OW    48.050000   35.210000   51.740000  2368   3548   3549
   3548  HW    48.340000   34.790000   50.930000  2369   3547
   3549  HW    48.810000   35.690000   52.050000  2369   3547
   3550  OW    38.190000   58.190000   36.280000  2368   3551   3552
   3551  HW    37.910000   57.380000   35.850000  2369   3550
   3552  HW    37.620000   58.270000   37.040000  2369   3550
   3553  OW    37.680000   35.130000   56.070000  2368   3554   3555
   3554  HW    36.950000   34.810000   55.530000  2369   3553
   3555  HW    37.430000   36.020000   56.300000  2369   3553
   3556  OW    30.400000   24.300000   23.620000  2368   3557   3558
   3557  HW    29.510000   24.300000   23.950000  2369   3556
   3558  HW    30.850000   24.990000   24.120000  2369   3556
   3559  OW    51.940000   25.340000   37.750000  2368   3560   3561
   3560  HW    52.020000   25.570000   38.680000  2369   3559
   3561  HW    52.530000   25.950000   37.300000  2369   3559
   3562  OW    35.230000   54.200000   29.120000  2368   3563   3564
   3563  HW    35.880000   54.870000   28.900000  2369   3562
   3564  HW    34.610000   54.650000   29.700000  2369   3562
   3565  OW    27.160000   30.990000   19.850000  2368   3566   3567
   3566  HW    26.570000   31.530000   20.380000  2369   3565
   3567  HW    27.860000   30.740000   20.450000  2369   3565
   3568  OW    48.230000   50.500000   49.300000  2368   3569   3570
   3569  HW    49.060000   50.950000   49.440000  2369   3568
   3570  HW    47.620000   50.930000   49.900000  2369   3568
   3571  OW    24.840000   23.330000   36.720000  2368   3572   3573
   3572  HW    24.390000   24.150000   36.910000  2369   3571
   3573  HW    25.660000   23.390000   37.210000  2369   3571
   3574  OW    20.230000   35.790000   23.340000  2368   3575   3576
   3575  HW    20.780000   35.030000   23.530000  2369   3574
   3576  HW    20.670000   36.520000   23.770000  2369   3574
   3577  OW    27.310000   21.380000   42.930000  2368   3578   3579
   3578  HW    27.730000   20.530000   42.860000  2369   3577
   3579  HW    27.770000   21.820000   43.650000  2369   3577
   3580  OW    34.850000   26.750000   53.750000  2368   3581   3582
   3581  HW    34.910000   27.350000   54.490000  2369   3580
   3582  HW    34.510000   27.280000   53.030000  2369   3580
   3583  OW    22.970000   27.700000   41.650000  2368   3584   3585
   3584  HW    22.080000   27.640000   41.980000  2369   3583
   3585  HW    22.890000   28.160000   40.810000  2369   3583
   3586  OW    17.080000   42.700000   31.190000  2368   3587   3588
   3587  HW    16.240000   42.260000   31.320000  2369   3586
   3588  HW    16.900000   43.620000   31.420000  2369   3586
   3589  OW    45.800000   32.020000   53.050000  2368   3590   3591
   3590  HW    46.680000   31.950000   52.680000  2369   3589
   3591  HW    45.900000   31.740000   53.960000  2369   3589
   3592  OW    52.510000   27.830000   33.900000  2368   3593   3594
   3593  HW    52.860000   27.270000   34.600000  2369   3592
   3594  HW    51.830000   27.290000   33.490000  2369   3592
   3595  OW    30.890000   30.080000   19.050000  2368   3596   3597
   3596  HW    30.360000   30.630000   18.470000  2369   3595
   3597  HW    31.320000   30.700000   19.630000  2369   3595
   3598  OW    22.630000   24.800000   32.630000  2368   3599   3600
   3599  HW    22.680000   25.460000   33.330000  2369   3598
   3600  HW    23.500000   24.400000   32.620000  2369   3598
   3601  OW    24.230000   27.730000   45.620000  2368   3602   3603
   3602  HW    25.130000   28.030000   45.700000  2369   3601
   3603  HW    24.290000   26.780000   45.620000  2369   3601
   3604  OW    22.720000   29.930000   45.360000  2368   3605   3606
   3605  HW    22.990000   29.010000   45.340000  2369   3604
   3606  HW    23.520000   30.410000   45.120000  2369   3604
   3607  OW    17.750000   44.120000   40.460000  2368   3608   3609
   3608  HW    17.380000   43.440000   41.030000  2369   3607
   3609  HW    17.600000   43.790000   39.570000  2369   3607
   3610  OW    41.620000   42.110000   21.860000  2368   3611   3612
   3611  HW    42.160000   41.960000   21.080000  2369   3610
   3612  HW    42.050000   42.840000   22.310000  2369   3610
   3613  OW    28.270000   35.070000   18.440000  2368   3614   3615
   3614  HW    27.720000   35.840000   18.350000  2369   3613
   3615  HW    29.000000   35.220000   17.830000  2369   3613
   3616  OW    37.490000   55.790000   31.010000  2368   3617   3618
   3617  HW    37.880000   56.150000   31.800000  2369   3616
   3618  HW    37.560000   54.840000   31.130000  2369   3616
   3619  OW    46.870000   54.540000   46.060000  2368   3620   3621
   3620  HW    46.820000   55.250000   45.420000  2369   3619
   3621  HW    46.090000   54.010000   45.890000  2369   3619
   3622  OW    46.510000   49.110000   52.600000  2368   3623   3624
   3623  HW    46.390000   49.600000   53.420000  2369   3622
   3624  HW    47.450000   48.950000   52.560000  2369   3622
   3625  OW    26.990000   57.980000   41.380000  2368   3626   3627
   3626  HW    27.040000   57.080000   41.050000  2369   3625
   3627  HW    27.390000   57.940000   42.250000  2369   3625
   3628  OW    52.070000   38.270000   46.340000  2368   3629   3630
   3629  HW    51.360000   37.710000   46.020000  2369   3628
   3630  HW    51.820000   38.490000   47.240000  2369   3628
   3631  OW    20.570000   51.750000   44.380000  2368   3632   3633
   3632  HW    21.000000   50.890000   44.390000  2369   3631
   3633  HW    20.200000   51.840000   45.250000  2369   3631
   3634  OW    21.450000   50.640000   30.860000  2368   3635   3636
   3635  HW    21.950000   50.130000   31.490000  2369   3634
   3636  HW    21.700000   51.550000   31.030000  2369   3634
   3637  OW    24.010000   41.610000   54.230000  2368   3638   3639
   3638  HW    23.520000   40.900000   54.650000  2369   3637
   3639  HW    24.100000   41.330000   53.320000  2369   3637
   3640  OW    35.350000   18.750000   29.920000  2368   3641   3642
   3641  HW    35.510000   18.070000   29.260000  2369   3640
   3642  HW    34.480000   19.090000   29.700000  2369   3640
   3643  OW    16.550000   37.320000   35.930000  2368   3644   3645
   3644  HW    15.950000   36.960000   36.590000  2369   3643
   3645  HW    16.290000   36.890000   35.110000  2369   3643
   3646  OW    16.340000   40.060000   36.160000  2368   3647   3648
   3647  HW    16.490000   40.140000   37.100000  2369   3646
   3648  HW    16.620000   39.160000   35.950000  2369   3646
   3649  OW    44.760000   39.960000   54.480000  2368   3650   3651
   3650  HW    45.450000   39.880000   55.140000  2369   3649
   3651  HW    43.950000   39.950000   54.990000  2369   3649
   3652  OW    29.470000   37.080000   56.620000  2368   3653   3654
   3653  HW    29.250000   36.260000   56.200000  2369   3652
   3654  HW    28.910000   37.120000   57.390000  2369   3652
   3655  OW    20.760000   48.790000   49.270000  2368   3656   3657
   3656  HW    20.900000   49.730000   49.400000  2369   3655
   3657  HW    21.100000   48.620000   48.390000  2369   3655
   3658  OW    25.800000   54.230000   33.360000  2368   3659   3660
   3659  HW    25.640000   54.680000   34.190000  2369   3658
   3660  HW    26.220000   54.880000   32.800000  2369   3658
   3661  OW    23.860000   24.510000   39.400000  2368   3662   3663
   3662  HW    24.220000   24.550000   40.280000  2369   3661
   3663  HW    23.060000   25.020000   39.450000  2369   3661
   3664  OW    39.930000   17.560000   32.680000  2368   3665   3666
   3665  HW    40.290000   17.430000   31.800000  2369   3664
   3666  HW    39.100000   17.090000   32.670000  2369   3664
   3667  OW    47.830000   51.360000   35.180000  2368   3668   3669
   3668  HW    47.720000   51.060000   36.090000  2369   3667
   3669  HW    47.110000   50.960000   34.710000  2369   3667
   3670  OW    21.270000   40.400000   51.730000  2368   3671   3672
   3671  HW    21.080000   41.150000   52.290000  2369   3670
   3672  HW    20.950000   40.660000   50.870000  2369   3670
   3673  OW    17.960000   38.270000   43.080000  2368   3674   3675
   3674  HW    18.480000   38.080000   43.870000  2369   3673
   3675  HW    18.320000   37.680000   42.420000  2369   3673
   3676  OW    40.850000   57.250000   35.400000  2368   3677   3678
   3677  HW    39.940000   57.560000   35.400000  2369   3676
   3678  HW    41.370000   58.030000   35.610000  2369   3676
   3679  OW    47.310000   54.590000   39.770000  2368   3680   3681
   3680  HW    46.550000   55.130000   39.970000  2369   3679
   3681  HW    47.110000   54.200000   38.910000  2369   3679
   3682  OW    22.150000   47.450000   52.130000  2368   3683   3684
   3683  HW    22.670000   48.230000   51.950000  2369   3682
   3684  HW    22.200000   46.940000   51.320000  2369   3682
   3685  OW    53.490000   34.050000   44.110000  2368   3686   3687
   3686  HW    52.650000   33.740000   43.750000  2369   3685
   3687  HW    53.390000   35.000000   44.160000  2369   3685
   3688  OW    50.560000   49.780000   40.690000  2368   3689   3690
   3689  HW    51.290000   49.740000   40.070000  2369   3688
   3690  HW    49.830000   50.120000   40.180000  2369   3688
   3691  OW    50.170000   46.680000   48.600000  2368   3692   3693
   3692  HW    50.070000   45.930000   48.020000  2369   3691
   3693  HW    50.860000   47.210000   48.200000  2369   3691
   3694  OW    45.630000   47.450000   27.660000  2368   3695   3696
   3695  HW    46.550000   47.460000   27.920000  2369   3694
   3696  HW    45.640000   47.690000   26.730000  2369   3694
   3697  OW    18.170000   46.030000   30.440000  2368   3698   3699
   3698  HW    18.910000   45.640000   30.910000  2369   3697
   3699  HW    17.420000   45.910000   31.030000  2369   3697
   3700  OW    52.670000   41.160000   39.020000  2368   3701   3702
   3701  HW    52.970000   40.910000   39.890000  2369   3700
   3702  HW    51.720000   41.080000   39.070000  2369   3700
   3703  OW    38.580000   37.970000   56.830000  2368   3704   3705
   3704  HW    39.280000   37.530000   56.350000  2369   3703
   3705  HW    38.820000   38.890000   56.830000  2369   3703
   3706  OW    19.380000   48.750000   38.120000  2368   3707   3708
   3707  HW    18.710000   48.200000   38.520000  2369   3706
   3708  HW    19.440000   49.510000   38.700000  2369   3706
   3709  OW    17.800000   32.120000   29.730000  2368   3710   3711
   3710  HW    17.590000   31.210000   29.520000  2369   3709
   3711  HW    18.760000   32.160000   29.680000  2369   3709
   3712  OW    31.150000   33.350000   55.730000  2368   3713   3714
   3713  HW    31.490000   33.560000   54.860000  2369   3712
   3714  HW    31.810000   33.690000   56.340000  2369   3712
   3715  OW    29.440000   20.130000   31.990000  2368   3716   3717
   3716  HW    28.540000   20.350000   31.750000  2369   3715
   3717  HW    29.360000   19.570000   32.760000  2369   3715
   3718  OW    52.030000   30.810000   30.400000  2368   3719   3720
   3719  HW    52.100000   31.750000   30.560000  2369   3718
   3720  HW    51.180000   30.560000   30.750000  2369   3718
   3721  OW    41.860000   17.320000   35.130000  2368   3722   3723
   3722  HW    41.320000   17.030000   34.400000  2369   3721
   3723  HW    41.790000   16.620000   35.780000  2369   3721
   3724  OW    32.750000   40.580000   57.770000  2368   3725   3726
   3725  HW    32.430000   39.910000   57.150000  2369   3724
   3726  HW    31.960000   40.870000   58.230000  2369   3724
   3727  OW    20.920000   33.870000   48.040000  2368   3728   3729
   3728  HW    20.900000   33.100000   47.480000  2369   3727
   3729  HW    20.020000   33.970000   48.350000  2369   3727
   3730  OW    25.720000   50.520000   54.300000  2368   3731   3732
   3731  HW    25.790000   51.350000   53.840000  2369   3730
   3732  HW    24.910000   50.590000   54.810000  2369   3730
   3733  OW    16.980000   44.790000   36.550000  2368   3734   3735
   3734  HW    16.470000   45.260000   37.220000  2369   3733
   3735  HW    17.280000   45.480000   35.950000  2369   3733
   3736  OW    33.420000   17.000000   37.050000  2368   3737   3738
   3737  HW    33.350000   17.900000   37.360000  2369   3736
   3738  HW    34.240000   16.670000   37.430000  2369   3736
   3739  OW    39.900000   31.730000   19.670000  2368   3740   3741
   3740  HW    40.700000   31.280000   19.950000  2369   3739
   3741  HW    39.230000   31.040000   19.680000  2369   3739
   3742  OW    49.850000   48.550000   35.120000  2368   3743   3744
   3743  HW    50.390000   47.860000   34.730000  2369   3742
   3744  HW    50.300000   49.360000   34.900000  2369   3742
   3745  OW    36.440000   29.050000   55.260000  2368   3746   3747
   3746  HW    37.190000   29.360000   54.750000  2369   3745
   3747  HW    36.810000   28.810000   56.110000  2369   3745
   3748  OW    52.630000   39.990000   44.280000  2368   3749   3750
   3749  HW    52.570000   40.930000   44.430000  2369   3748
   3750  HW    52.350000   39.590000   45.110000  2369   3748
   3751  OW    16.890000   34.150000   36.150000  2368   3752   3753
   3752  HW    16.030000   33.770000   35.950000  2369   3751
   3753  HW    17.420000   33.970000   35.370000  2369   3751
   3754  OW    28.590000   57.400000   49.290000  2368   3755   3756
   3755  HW    28.950000   57.110000   50.120000  2369   3754
   3756  HW    28.640000   56.630000   48.720000  2369   3754
   3757  OW    25.360000   32.330000   52.560000  2368   3758   3759
   3758  HW    24.970000   33.030000   53.080000  2369   3757
   3759  HW    25.940000   31.870000   53.170000  2369   3757
   3760  OW    45.900000   19.160000   40.170000  2368   3761   3762
   3761  HW    46.550000   19.850000   40.080000  2369   3760
   3762  HW    45.110000   19.610000   40.480000  2369   3760
   3763  OW    39.150000   53.320000   28.620000  2368   3764   3765
   3764  HW    39.730000   52.620000   28.910000  2369   3763
   3765  HW    39.730000   53.960000   28.210000  2369   3763
   3766  OW    19.380000   41.390000   49.580000  2368   3767   3768
   3767  HW    20.160000   41.690000   49.110000  2369   3766
   3768  HW    18.810000   42.160000   49.610000  2369   3766
   3769  OW    30.710000   45.030000   57.890000  2368   3770   3771
   3770  HW    29.810000   45.190000   57.620000  2369   3769
   3771  HW    30.800000   44.080000   57.900000  2369   3769
   3772  OW    33.930000   53.310000   27.110000  2368   3773   3774
   3773  HW    33.670000   52.460000   27.450000  2369   3772
   3774  HW    34.470000   53.700000   27.800000  2369   3772
   3775  OW    54.320000   33.410000   36.790000  2368   3776   3777
   3776  HW    53.560000   33.840000   36.400000  2369   3775
   3777  HW    53.950000   32.680000   37.290000  2369   3775
   3778  OW    19.070000   29.780000   37.280000  2368   3779   3780
   3779  HW    18.220000   29.340000   37.250000  2369   3778
   3780  HW    19.350000   29.820000   36.370000  2369   3778
   3781  OW    16.120000   40.340000   32.760000  2368   3782   3783
   3782  HW    16.210000   40.310000   33.710000  2369   3781
   3783  HW    16.930000   40.760000   32.460000  2369   3781
   3784  OW    37.520000   59.040000   46.830000  2368   3785   3786
   3785  HW    37.110000   59.430000   46.060000  2369   3784
   3786  HW    36.830000   58.490000   47.210000  2369   3784
   3787  OW    25.500000   57.450000   44.420000  2368   3788   3789
   3788  HW    26.380000   57.490000   44.040000  2369   3787
   3789  HW    25.530000   56.720000   45.040000  2369   3787
   3790  OW    28.990000   32.300000   18.270000  2368   3791   3792
   3791  HW    29.170000   33.140000   18.690000  2369   3790
   3792  HW    28.230000   31.950000   18.750000  2369   3790
   3793  OW    30.960000   58.680000   36.660000  2368   3794   3795
   3794  HW    31.450000   59.430000   36.320000  2369   3793
   3795  HW    30.570000   58.990000   37.470000  2369   3793
   3796  OW    38.150000   16.540000   40.680000  2368   3797   3798
   3797  HW    38.140000   16.900000   39.790000  2369   3796
   3798  HW    37.440000   15.900000   40.680000  2369   3796
   3799  OW    40.740000   38.170000   19.470000  2368   3800   3801
   3800  HW    41.470000   38.660000   19.860000  2369   3799
   3801  HW    40.070000   38.180000   20.150000  2369   3799
   3802  OW    30.050000   59.560000   41.930000  2368   3803   3804
   3803  HW    30.020000   59.940000   42.800000  2369   3802
   3804  HW    30.290000   58.640000   42.080000  2369   3802
   3805  OW    35.990000   50.830000   24.390000  2368   3806   3807
   3806  HW    36.700000   50.390000   24.850000  2369   3805
   3807  HW    36.040000   51.740000   24.670000  2369   3805
   3808  OW    19.180000   49.470000   34.930000  2368   3809   3810
   3809  HW    18.290000   49.650000   35.240000  2369   3808
   3810  HW    19.070000   49.320000   33.990000  2369   3808
   3811  OW    27.440000   49.210000   56.100000  2368   3812   3813
   3812  HW    26.920000   49.840000   55.600000  2369   3811
   3813  HW    28.190000   49.020000   55.540000  2369   3811
   3814  OW    17.350000   46.440000   34.220000  2368   3815   3816
   3815  HW    18.000000   46.970000   33.760000  2369   3814
   3816  HW    16.730000   46.180000   33.540000  2369   3814
   3817  OW    45.850000   18.700000   37.560000  2368   3818   3819
   3818  HW    45.060000   19.210000   37.400000  2369   3817
   3819  HW    45.920000   18.640000   38.510000  2369   3817
   3820  OW    46.830000   51.720000   51.190000  2368   3821   3822
   3821  HW    46.920000   51.120000   51.930000  2369   3820
   3822  HW    46.650000   52.570000   51.590000  2369   3820
   3823  OW    29.600000   56.310000   51.870000  2368   3824   3825
   3824  HW    30.120000   55.550000   52.150000  2369   3823
   3825  HW    30.020000   57.060000   52.290000  2369   3823
   3826  OW    50.110000   33.670000   50.590000  2368   3827   3828
   3827  HW    51.000000   33.990000   50.430000  2369   3826
   3828  HW    50.140000   32.740000   50.360000  2369   3826
   3829  OW    42.360000   19.100000   45.780000  2368   3830   3831
   3830  HW    42.170000   18.220000   45.470000  2369   3829
   3831  HW    42.990000   18.980000   46.490000  2369   3829
   3832  OW    43.630000   58.020000   41.830000  2368   3833   3834
   3833  HW    43.240000   58.890000   41.910000  2369   3832
   3834  HW    43.130000   57.480000   42.450000  2369   3832
   3835  OW    24.510000   33.190000   19.970000  2368   3836   3837
   3836  HW    24.010000   32.970000   19.180000  2369   3835
   3837  HW    23.850000   33.470000   20.600000  2369   3835
   3838  OW    45.580000   53.050000   33.260000  2368   3839   3840
   3839  HW    46.030000   53.340000   32.470000  2369   3838
   3840  HW    45.310000   52.150000   33.070000  2369   3838
   3841  OW    48.670000   30.250000   25.410000  2368   3842   3843
   3842  HW    49.530000   29.840000   25.520000  2369   3841
   3843  HW    48.820000   30.960000   24.790000  2369   3841
   3844  OW    17.200000   42.410000   43.630000  2368   3845   3846
   3845  HW    17.580000   41.780000   43.020000  2369   3844
   3846  HW    16.830000   41.860000   44.330000  2369   3844
   3847  OW    52.870000   29.670000   44.650000  2368   3848   3849
   3848  HW    53.540000   30.330000   44.850000  2369   3847
   3849  HW    52.080000   30.000000   45.060000  2369   3847
   3850  OW    47.380000   42.460000   53.470000  2368   3851   3852
   3851  HW    47.200000   42.160000   54.360000  2369   3850
   3852  HW    46.720000   43.130000   53.300000  2369   3850
   3853  OW    51.510000   47.040000   39.190000  2368   3854   3855
   3854  HW    52.150000   47.410000   39.800000  2369   3853
   3855  HW    51.900000   47.180000   38.330000  2369   3853
   3856  OW    35.740000   16.300000   38.140000  2368   3857   3858
   3857  HW    35.890000   15.390000   38.410000  2369   3856
   3858  HW    36.600000   16.700000   38.150000  2369   3856
   3859  OW    40.020000   51.340000   55.870000  2368   3860   3861
   3860  HW    39.830000   51.520000   56.790000  2369   3859
   3861  HW    39.160000   51.180000   55.480000  2369   3859
   3862  OW    25.370000   55.760000   35.720000  2368   3863   3864
   3863  HW    25.730000   56.530000   36.160000  2369   3862
   3864  HW    24.550000   55.580000   36.190000  2369   3862
   3865  OW    17.910000   46.810000   39.620000  2368   3866   3867
   3866  HW    17.590000   47.310000   40.370000  2369   3865
   3867  HW    17.740000   45.900000   39.850000  2369   3865
   3868  OW    18.970000   49.010000   32.220000  2368   3869   3870
   3869  HW    19.730000   49.360000   31.760000  2369   3868
   3870  HW    18.220000   49.500000   31.870000  2369   3868
   3871  OW    29.690000   18.750000   34.230000  2368   3872   3873
   3872  HW    30.370000   19.330000   34.570000  2369   3871
   3873  HW    29.700000   18.000000   34.810000  2369   3871
   3874  OW    43.310000   47.370000   56.140000  2368   3875   3876
   3875  HW    43.120000   47.880000   55.360000  2369   3874
   3876  HW    44.050000   46.810000   55.900000  2369   3874
   3877  OW    40.330000   17.010000   42.330000  2368   3878   3879
   3878  HW    40.270000   17.970000   42.310000  2369   3877
   3879  HW    39.510000   16.720000   41.940000  2369   3877
   3880  OW    19.250000   32.520000   41.830000  2368   3881   3882
   3881  HW    19.160000   32.180000   40.940000  2369   3880
   3882  HW    18.440000   33.010000   41.980000  2369   3880
   3883  OW    25.110000   48.670000   23.310000  2368   3884   3885
   3884  HW    25.540000   48.100000   22.660000  2369   3883
   3885  HW    25.100000   49.530000   22.900000  2369   3883
   3886  OW    36.190000   42.150000   58.140000  2368   3887   3888
   3887  HW    35.430000   42.700000   58.360000  2369   3886
   3888  HW    36.040000   41.340000   58.640000  2369   3886
   3889  OW    29.980000   17.910000   38.380000  2368   3890   3891
   3890  HW    30.390000   18.630000   37.910000  2369   3889
   3891  HW    29.240000   17.650000   37.840000  2369   3889
   3892  OW    24.450000   36.120000   19.120000  2368   3893   3894
   3893  HW    24.830000   35.270000   19.330000  2369   3892
   3894  HW    24.650000   36.670000   19.880000  2369   3892
   3895  OW    26.600000   29.930000   51.710000  2368   3896   3897
   3896  HW    26.490000   30.740000   51.210000  2369   3895
   3897  HW    25.760000   29.470000   51.610000  2369   3895
   3898  OW    51.250000   46.230000   34.080000  2368   3899   3900
   3899  HW    50.560000   45.660000   33.750000  2369   3898
   3900  HW    51.990000   46.080000   33.480000  2369   3898
   3901  OW    15.810000   37.930000   31.900000  2368   3902   3903
   3902  HW    15.150000   37.880000   32.590000  2369   3901
   3903  HW    16.300000   38.730000   32.090000  2369   3901
   3904  OW    42.460000   53.510000   30.140000  2368   3905   3906
   3905  HW    42.120000   53.080000   29.350000  2369   3904
   3906  HW    43.390000   53.650000   29.950000  2369   3904
   3907  OW    17.470000   33.570000   38.750000  2368   3908   3909
   3908  HW    16.850000   33.850000   39.410000  2369   3907
   3909  HW    17.030000   33.750000   37.920000  2369   3907
   3910  OW    44.580000   27.560000   23.070000  2368   3911   3912
   3911  HW    44.360000   28.160000   22.360000  2369   3910
   3912  HW    45.050000   26.850000   22.640000  2369   3910
   3913  OW    50.090000   26.420000   28.300000  2368   3914   3915
   3914  HW    49.530000   27.190000   28.340000  2369   3913
   3915  HW    49.520000   25.720000   27.970000  2369   3913
   3916  OW    43.140000   50.260000   55.350000  2368   3917   3918
   3917  HW    42.360000   50.370000   54.820000  2369   3916
   3918  HW    43.260000   51.110000   55.780000  2369   3916
   3919  OW    40.490000   55.660000   52.480000  2368   3920   3921
   3920  HW    41.360000   56.040000   52.380000  2369   3919
   3921  HW    40.380000   55.560000   53.430000  2369   3919
   3922  OW    36.570000   23.430000   52.580000  2368   3923   3924
   3923  HW    36.530000   22.620000   52.070000  2369   3922
   3924  HW    35.770000   23.420000   53.110000  2369   3922
   3925  OW    23.500000   53.300000   50.780000  2368   3926   3927
   3926  HW    23.170000   54.050000   50.270000  2369   3925
   3927  HW    24.350000   53.100000   50.400000  2369   3925
   3928  OW    38.300000   43.780000   58.170000  2368   3929   3930
   3929  HW    38.320000   44.360000   57.400000  2369   3928
   3930  HW    37.560000   43.190000   58.000000  2369   3928
   3931  OW    47.430000   20.300000   42.720000  2368   3932   3933
   3932  HW    47.430000   21.110000   42.210000  2369   3931
   3933  HW    48.240000   19.860000   42.460000  2369   3931
   3934  OW    42.930000   18.910000   29.550000  2368   3935   3936
   3935  HW    43.170000   18.870000   28.620000  2369   3934
   3936  HW    43.620000   19.430000   29.960000  2369   3934
   3937  OW    19.700000   44.800000   50.330000  2368   3938   3939
   3938  HW    19.470000   45.580000   49.830000  2369   3937
   3939  HW    18.950000   44.650000   50.910000  2369   3937
   3940  OW    44.860000   57.400000   44.610000  2368   3941   3942
   3941  HW    45.310000   58.160000   44.240000  2369   3940
   3942  HW    45.110000   56.680000   44.020000  2369   3940
   3943  OW    35.490000   31.870000   56.200000  2368   3944   3945
   3944  HW    35.310000   31.080000   55.690000  2369   3943
   3945  HW    34.730000   31.960000   56.780000  2369   3943
   3946  OW    21.190000   29.520000   43.040000  2368   3947   3948
   3947  HW    21.740000   29.630000   43.820000  2369   3946
   3948  HW    21.620000   30.040000   42.360000  2369   3946
   3949  OW    26.770000   40.060000   18.010000  2368   3950   3951
   3950  HW    26.190000   40.000000   18.770000  2369   3949
   3951  HW    27.520000   39.510000   18.240000  2369   3949
   3952  OW    28.110000   45.920000   57.460000  2368   3953   3954
   3953  HW    27.620000   45.940000   56.640000  2369   3952
   3954  HW    27.640000   45.270000   58.000000  2369   3952
   3955  OW    52.160000   46.390000   42.780000  2368   3956   3957
   3956  HW    51.350000   46.500000   42.280000  2369   3955
   3957  HW    52.760000   47.050000   42.420000  2369   3955
   3958  OW    46.330000   50.390000   30.160000  2368   3959   3960
   3959  HW    47.170000   50.830000   30.050000  2369   3958
   3960  HW    45.960000   50.330000   29.280000  2369   3958
   3961  OW    32.090000   16.900000   39.780000  2368   3962   3963
   3962  HW    31.220000   17.120000   39.460000  2369   3961
   3963  HW    32.600000   17.700000   39.660000  2369   3961
   3964  OW    31.330000   20.280000   47.580000  2368   3965   3966
   3965  HW    31.310000   19.740000   46.800000  2369   3964
   3966  HW    31.130000   21.160000   47.270000  2369   3964
   3967  OW    39.410000   34.070000   18.370000  2368   3968   3969
   3968  HW    39.660000   33.300000   18.900000  2369   3967
   3969  HW    39.140000   34.720000   19.010000  2369   3967
   3970  OW    42.590000   39.670000   56.420000  2368   3971   3972
   3971  HW    43.160000   39.010000   56.830000  2369   3970
   3972  HW    42.160000   40.100000   57.160000  2369   3970
   3973  OW    16.640000   34.830000   28.520000  2368   3974   3975
   3974  HW    17.280000   35.340000   29.030000  2369   3973
   3975  HW    16.630000   33.980000   28.950000  2369   3973
   3976  OW    21.780000   26.130000   38.830000  2368   3977   3978
   3977  HW    22.310000   26.920000   38.950000  2369   3976
   3978  HW    21.080000   26.390000   38.230000  2369   3976
   3979  OW    42.330000   35.720000   19.850000  2368   3980   3981
   3980  HW    42.160000   35.340000   18.980000  2369   3979
   3981  HW    41.710000   36.440000   19.910000  2369   3979
   3982  OW    29.230000   52.610000   55.590000  2368   3983   3984
   3983  HW    29.200000   52.700000   54.630000  2369   3982
   3984  HW    29.360000   51.670000   55.730000  2369   3982
   3985  OW    24.950000   34.530000   54.360000  2368   3986   3987
   3986  HW    24.670000   34.280000   55.240000  2369   3985
   3987  HW    25.910000   34.580000   54.420000  2369   3985
   3988  OW    38.030000   18.410000   46.970000  2368   3989   3990
   3989  HW    37.570000   19.060000   47.510000  2369   3988
   3990  HW    38.540000   18.930000   46.360000  2369   3988
   3991  OW    48.050000   39.770000   52.490000  2368   3992   3993
   3992  HW    47.980000   40.720000   52.380000  2369   3991
   3993  HW    48.100000   39.650000   53.440000  2369   3991
   3994  OW    38.370000   58.270000   49.710000  2368   3995   3996
   3995  HW    37.880000   57.480000   49.920000  2369   3994
   3996  HW    37.730000   58.980000   49.790000  2369   3994
   3997  OW    38.080000   31.970000   56.430000  2368   3998   3999
   3998  HW    37.140000   31.830000   56.390000  2369   3997
   3999  HW    38.260000   32.600000   55.730000  2369   3997
   4000  OW    33.730000   59.830000   37.800000  2368   4001   4002
   4001  HW    33.790000   60.200000   38.680000  2369   4000
   4002  HW    33.180000   60.440000   37.310000  2369   4000
   4003  OW    17.420000   46.320000   43.600000  2368   4004   4005
   4004  HW    17.030000   46.830000   42.890000  2369   4003
   4005  HW    17.590000   45.470000   43.210000  2369   4003
   4006  OW    48.510000   24.170000   27.680000  2368   4007   4008
   4007  HW    48.720000   23.940000   26.780000  2369   4006
   4008  HW    48.060000   23.400000   28.040000  2369   4006
   4009  OW    33.220000   48.640000   58.150000  2368   4010   4011
   4010  HW    32.270000   48.700000   58.300000  2369   4009
   4011  HW    33.600000   49.250000   58.780000  2369   4009
   4012  OW    20.300000   51.620000   47.450000  2368   4013   4014
   4013  HW    20.170000   52.390000   48.010000  2369   4012
   4014  HW    21.230000   51.630000   47.230000  2369   4012
   4015  OW    54.110000   32.790000   33.150000  2368   4016   4017
   4016  HW    53.720000   32.050000   33.610000  2369   4015
   4017  HW    54.540000   33.310000   33.840000  2369   4015
   4018  OW    25.280000   53.080000   53.120000  2368   4019   4020
   4019  HW    25.830000   53.700000   52.640000  2369   4018
   4020  HW    24.390000   53.370000   52.950000  2369   4018
   4021  OW    54.420000   38.130000   38.390000  2368   4022   4023
   4022  HW    54.700000   39.040000   38.440000  2369   4021
   4023  HW    53.660000   38.150000   37.800000  2369   4021
   4024  OW    42.930000   55.510000   32.440000  2368   4025   4026
   4025  HW    42.790000   56.440000   32.280000  2369   4024
   4026  HW    42.650000   55.090000   31.630000  2369   4024
   4027  OW    29.870000   25.270000   21.280000  2368   4028   4029
   4028  HW    30.180000   24.820000   22.070000  2369   4027
   4029  HW    28.980000   24.950000   21.160000  2369   4027
   4030  OW    27.270000   55.030000   31.140000  2368   4031   4032
   4031  HW    27.450000   55.960000   31.000000  2369   4030
   4032  HW    27.960000   54.570000   30.650000  2369   4030
   4033  OW    35.180000   16.920000   43.820000  2368   4034   4035
   4034  HW    35.770000   16.530000   44.460000  2369   4033
   4035  HW    34.370000   16.400000   43.900000  2369   4033
   4036  OW    28.710000   34.310000   56.330000  2368   4037   4038
   4037  HW    28.560000   34.140000   57.260000  2369   4036
   4038  HW    29.460000   33.760000   56.110000  2369   4036
   4039  OW    22.770000   53.080000   31.720000  2368   4040   4041
   4040  HW    23.550000   53.550000   32.000000  2369   4039
   4041  HW    22.820000   53.090000   30.760000  2369   4039
   4042  OW    31.320000   50.720000   22.750000  2368   4043   4044
   4043  HW    30.850000   50.180000   22.120000  2369   4042
   4044  HW    31.950000   50.120000   23.160000  2369   4042
   4045  OW    52.390000   30.680000   47.510000  2368   4046   4047
   4046  HW    53.230000   30.800000   47.960000  2369   4045
   4047  HW    51.780000   31.250000   47.980000  2369   4045
   4048  OW    51.410000   39.460000   48.620000  2368   4049   4050
   4049  HW    51.010000   40.280000   48.360000  2369   4048
   4050  HW    50.710000   38.960000   49.040000  2369   4048
   4051  OW    28.270000   24.450000   50.190000  2368   4052   4053
   4052  HW    28.990000   25.060000   50.330000  2369   4051
   4053  HW    28.200000   24.370000   49.240000  2369   4051
   4054  OW    44.150000   17.710000   33.160000  2368   4055   4056
   4055  HW    44.630000   18.520000   32.960000  2369   4054
   4056  HW    43.270000   18.010000   33.390000  2369   4054
   4057  OW    51.180000   26.310000   46.290000  2368   4058   4059
   4058  HW    51.780000   26.810000   46.850000  2369   4057
   4059  HW    51.050000   25.480000   46.750000  2369   4057
   4060  OW    26.780000   55.260000   52.320000  2368   4061   4062
   4061  HW    27.710000   55.470000   52.240000  2369   4060
   4062  HW    26.370000   56.100000   52.550000  2369   4060
   4063  OW    49.570000   33.070000   25.460000  2368   4064   4065
   4064  HW    50.470000   33.020000   25.760000  2369   4063
   4065  HW    49.550000   33.830000   24.870000  2369   4063
   4066  OW    26.420000   57.890000   37.500000  2368   4067   4068
   4067  HW    26.830000   58.750000   37.490000  2369   4066
   4068  HW    27.040000   57.330000   37.960000  2369   4066
   4069  OW    21.490000   51.480000   50.400000  2368   4070   4071
   4070  HW    20.940000   51.510000   51.180000  2369   4069
   4071  HW    22.000000   52.280000   50.440000  2369   4069
   4072  OW    48.940000   48.110000   51.790000  2368   4073   4074
   4073  HW    48.770000   47.240000   51.440000  2369   4072
   4074  HW    49.870000   48.250000   51.640000  2369   4072
   4075  OW    36.650000   19.890000   49.240000  2368   4076   4077
   4076  HW    36.310000   19.040000   48.950000  2369   4075
   4077  HW    36.110000   20.540000   48.770000  2369   4075
   4078  OW    25.910000   20.540000   40.690000  2368   4079   4080
   4079  HW    26.150000   21.100000   41.420000  2369   4078
   4080  HW    26.750000   20.210000   40.350000  2369   4078
   4081  OW    43.280000   53.850000   53.360000  2368   4082   4083
   4082  HW    43.280000   52.970000   52.980000  2369   4081
   4083  HW    42.810000   53.760000   54.190000  2369   4081
   4084  OW    36.560000   60.270000   40.320000  2368   4085   4086
   4085  HW    35.700000   60.680000   40.260000  2369   4084
   4086  HW    36.450000   59.420000   39.890000  2369   4084
   4087  OW    50.270000   50.970000   47.180000  2368   4088   4089
   4088  HW    49.660000   50.370000   46.760000  2369   4087
   4089  HW    50.420000   51.650000   46.520000  2369   4087
   4090  OW    40.310000   20.660000   49.680000  2368   4091   4092
   4091  HW    39.710000   20.400000   50.380000  2369   4090
   4092  HW    39.870000   21.380000   49.230000  2369   4090
   4093  OW    25.370000   38.100000   56.070000  2368   4094   4095
   4094  HW    24.550000   38.350000   56.500000  2369   4093
   4095  HW    25.960000   37.880000   56.780000  2369   4093
   4096  OW    42.530000   16.610000   39.480000  2368   4097   4098
   4097  HW    42.580000   17.560000   39.370000  2369   4096
   4098  HW    42.320000   16.270000   38.610000  2369   4096
   4099  OW    30.340000   20.320000   28.100000  2368   4100   4101
   4100  HW    29.930000   21.180000   28.200000  2369   4099
   4101  HW    29.730000   19.720000   28.540000  2369   4099
   4102  OW    44.750000   36.010000   21.570000  2368   4103   4104
   4103  HW    43.970000   35.800000   21.060000  2369   4102
   4104  HW    45.380000   36.350000   20.930000  2369   4102
   4105  OW    24.510000   23.730000   26.330000  2368   4106   4107
   4106  HW    23.700000   24.110000   26.660000  2369   4105
   4107  HW    25.060000   24.490000   26.120000  2369   4105
   4108  OW    32.120000   30.100000   55.490000  2368   4109   4110
   4109  HW    32.940000   30.080000   55.010000  2369   4108
   4110  HW    31.760000   30.970000   55.320000  2369   4108
   4111  OW    35.040000   56.870000   30.330000  2368   4112   4113
   4112  HW    35.810000   56.760000   30.890000  2369   4111
   4113  HW    35.120000   57.760000   29.980000  2369   4111
   4114  OW    49.160000   20.360000   39.520000  2368   4115   4116
   4115  HW    48.970000   19.620000   38.950000  2369   4114
   4116  HW    49.570000   21.010000   38.950000  2369   4114
   4117  OW    41.090000   41.650000   57.790000  2368   4118   4119
   4118  HW    41.100000   42.380000   58.410000  2369   4117
   4119  HW    40.180000   41.580000   57.510000  2369   4117
   4120  OW    51.990000   27.650000   29.810000  2368   4121   4122
   4121  HW    51.540000   27.190000   29.100000  2369   4120
   4122  HW    51.770000   28.570000   29.670000  2369   4120
   4123  OW    51.380000   42.560000   30.380000  2368   4124   4125
   4124  HW    52.320000   42.430000   30.380000  2369   4123
   4125  HW    51.010000   41.690000   30.530000  2369   4123
   4126  OW    23.650000   56.280000   37.980000  2368   4127   4128
   4127  HW    23.330000   56.560000   37.120000  2369   4126
   4128  HW    24.330000   56.900000   38.210000  2369   4126
   4129  OW    37.760000   28.230000   19.340000  2368   4130   4131
   4130  HW    36.910000   28.660000   19.330000  2369   4129
   4131  HW    38.250000   28.690000   20.020000  2369   4129
   4132  OW    19.730000   27.160000   36.690000  2368   4133   4134
   4133  HW    18.790000   27.340000   36.620000  2369   4132
   4134  HW    20.090000   27.470000   35.860000  2369   4132
   4135  OW    37.280000   16.440000   32.420000  2368   4136   4137
   4136  HW    37.270000   16.120000   31.520000  2369   4135
   4137  HW    36.850000   15.750000   32.920000  2369   4135
   4138  OW    38.070000   42.040000   18.530000  2368   4139   4140
   4139  HW    38.430000   41.560000   19.270000  2369   4138
   4140  HW    37.830000   41.360000   17.900000  2369   4138
   4141  OW    32.920000   60.720000   42.410000  2368   4142   4143
   4142  HW    33.530000   60.390000   43.080000  2369   4141
   4143  HW    32.910000   61.660000   42.550000  2369   4141
   4144  OW    20.430000   31.810000   46.330000  2368   4145   4146
   4145  HW    20.850000   31.160000   45.780000  2369   4144
   4146  HW    19.740000   31.330000   46.800000  2369   4144
   4147  OW    50.140000   52.540000   44.930000  2368   4148   4149
   4148  HW    50.310000   53.090000   44.170000  2369   4147
   4149  HW    49.190000   52.380000   44.900000  2369   4147
   4150  OW    52.100000   44.500000   46.810000  2368   4151   4152
   4151  HW    52.390000   43.750000   46.300000  2369   4150
   4152  HW    51.210000   44.670000   46.500000  2369   4150
   4153  OW    53.320000   33.210000   30.560000  2368   4154   4155
   4154  HW    53.740000   32.520000   30.050000  2369   4153
   4155  HW    53.810000   33.220000   31.390000  2369   4153
   4156  OW    45.500000   18.870000   43.760000  2368   4157   4158
   4157  HW    46.160000   19.480000   43.430000  2369   4156
   4158  HW    45.680000   18.060000   43.290000  2369   4156
   4159  OW    52.780000   43.520000   42.220000  2368   4160   4161
   4160  HW    52.110000   43.770000   41.580000  2369   4159
   4161  HW    53.080000   44.340000   42.600000  2369   4159
   4162  OW    43.150000   57.460000   49.010000  2368   4163   4164
   4163  HW    43.520000   58.190000   48.530000  2369   4162
   4164  HW    43.790000   56.760000   48.920000  2369   4162
   4165  OW    47.670000   21.790000   28.650000  2368   4166   4167
   4166  HW    47.930000   21.290000   27.880000  2369   4165
   4167  HW    47.490000   21.120000   29.310000  2369   4165
   4168  OW    29.010000   18.910000   43.980000  2368   4169   4170
   4169  HW    29.820000   19.220000   43.570000  2369   4168
   4170  HW    29.240000   18.780000   44.900000  2369   4168
   4171  OW    47.800000   19.230000   34.890000  2368   4172   4173
   4172  HW    48.050000   20.130000   35.100000  2369   4171
   4173  HW    46.960000   19.320000   34.440000  2369   4171
   4174  OW    42.720000   29.500000   55.380000  2368   4175   4176
   4175  HW    42.630000   28.600000   55.070000  2369   4174
   4176  HW    41.850000   29.730000   55.700000  2369   4174
   4177  OW    26.410000   20.460000   33.890000  2368   4178   4179
   4178  HW    25.930000   20.300000   34.700000  2369   4177
   4179  HW    26.540000   19.590000   33.510000  2369   4177
   4180  OW    43.820000   30.020000   21.370000  2368   4181   4182
   4181  HW    44.260000   30.480000   20.650000  2369   4180
   4182  HW    42.940000   29.840000   21.020000  2369   4180
   4183  OW    48.750000   53.420000   36.880000  2368   4184   4185
   4184  HW    47.840000   53.280000   37.140000  2369   4183
   4185  HW    48.880000   52.830000   36.140000  2369   4183
   4186  OW    25.570000   25.590000   48.680000  2368   4187   4188
   4187  HW    25.460000   24.960000   47.960000  2369   4186
   4188  HW    26.400000   25.350000   49.090000  2369   4186
   4189  OW    18.450000   50.230000   43.130000  2368   4190   4191
   4190  HW    18.630000   49.510000   43.730000  2369   4189
   4191  HW    19.220000   50.790000   43.180000  2369   4189
   4192  OW    22.580000   47.630000   23.180000  2368   4193   4194
   4193  HW    23.460000   47.990000   23.180000  2369   4192
   4194  HW    22.390000   47.430000   22.270000  2369   4192
   4195  OW    22.000000   24.050000   35.890000  2368   4196   4197
   4196  HW    22.110000   25.000000   35.960000  2369   4195
   4197  HW    21.060000   23.930000   35.810000  2369   4195
   4198  OW    55.200000   31.940000   39.380000  2368   4199   4200
   4199  HW    55.980000   32.430000   39.640000  2369   4198
   4200  HW    55.160000   31.210000   40.000000  2369   4198
   4201  OW    28.220000   47.110000   19.700000  2368   4202   4203
   4202  HW    28.030000   48.000000   19.400000  2369   4201
   4203  HW    27.840000   46.540000   19.030000  2369   4201
   4204  OW    15.290000   35.940000   34.080000  2368   4205   4206
   4205  HW    15.550000   35.310000   33.400000  2369   4204
   4206  HW    14.410000   35.690000   34.320000  2369   4204
   4207  OW    35.300000   21.300000   51.170000  2368   4208   4209
   4208  HW    35.320000   22.130000   50.690000  2369   4207
   4209  HW    35.800000   20.690000   50.630000  2369   4207
   4210  OW    18.700000   49.090000   47.250000  2368   4211   4212
   4211  HW    19.050000   48.640000   46.480000  2369   4210
   4212  HW    19.050000   49.980000   47.180000  2369   4210
   4213  OW    31.950000   25.330000   53.650000  2368   4214   4215
   4214  HW    31.650000   26.000000   54.270000  2369   4213
   4215  HW    32.870000   25.210000   53.860000  2369   4213
   4216  OW    20.350000   43.000000   52.530000  2368   4217   4218
   4217  HW    20.310000   43.500000   51.710000  2369   4216
   4218  HW    19.530000   42.500000   52.550000  2369   4216
   4219  OW    22.030000   30.970000   21.610000  2368   4220   4221
   4220  HW    22.300000   31.010000   22.520000  2369   4219
   4221  HW    21.190000   31.410000   21.590000  2369   4219
   4222  OW    30.220000   56.010000   29.950000  2368   4223   4224
   4223  HW    30.250000   56.080000   30.900000  2369   4222
   4224  HW    30.980000   56.500000   29.640000  2369   4222
   4225  OW    18.790000   33.790000   45.380000  2368   4226   4227
   4226  HW    18.100000   33.210000   45.060000  2369   4225
   4227  HW    19.480000   33.210000   45.690000  2369   4225
   4228  OW    51.200000   37.040000   50.440000  2368   4229   4230
   4229  HW    51.770000   36.300000   50.240000  2369   4228
   4230  HW    50.430000   36.900000   49.900000  2369   4228
   4231  OW    22.200000   43.560000   54.390000  2368   4232   4233
   4232  HW    21.640000   43.110000   53.760000  2369   4231
   4233  HW    22.980000   43.010000   54.450000  2369   4231
   4234  OW    27.300000   53.730000   26.690000  2368   4235   4236
   4235  HW    27.700000   54.500000   27.080000  2369   4234
   4236  HW    28.010000   53.090000   26.650000  2369   4234
   4237  OW    31.840000   60.020000   47.750000  2368   4238   4239
   4238  HW    32.100000   60.930000   47.880000  2369   4237
   4239  HW    30.880000   60.020000   47.840000  2369   4237
   4240  OW    41.450000   48.000000   23.990000  2368   4241   4242
   4241  HW    42.080000   47.340000   23.720000  2369   4240
   4242  HW    40.930000   47.580000   24.670000  2369   4240
   4243  OW    51.020000   29.600000   26.860000  2368   4244   4245
   4244  HW    50.380000   29.300000   27.500000  2369   4243
   4245  HW    51.260000   30.480000   27.150000  2369   4243
   4246  OW    53.960000   40.970000   41.790000  2368   4247   4248
   4247  HW    53.510000   40.590000   42.550000  2369   4246
   4248  HW    53.680000   41.890000   41.780000  2369   4246
   4249  OW    22.620000   56.420000   44.770000  2368   4250   4251
   4250  HW    23.560000   56.490000   44.590000  2369   4249
   4251  HW    22.220000   57.130000   44.270000  2369   4249
   4252  OW    17.300000   36.780000   24.820000  2368   4253   4254
   4253  HW    17.600000   36.970000   23.930000  2369   4252
   4254  HW    18.070000   36.920000   25.370000  2369   4252
   4255  OW    28.210000   29.600000   53.780000  2368   4256   4257
   4256  HW    27.670000   29.580000   52.990000  2369   4255
   4257  HW    29.100000   29.460000   53.470000  2369   4255
   4258  OW    37.520000   25.790000   20.570000  2368   4259   4260
   4259  HW    36.670000   25.700000   20.130000  2369   4258
   4260  HW    38.040000   26.320000   19.960000  2369   4258
   4261  OW    33.560000   49.530000   21.120000  2368   4262   4263
   4262  HW    33.550000   48.950000   20.360000  2369   4261
   4263  HW    32.790000   50.090000   21.020000  2369   4261
   4264  OW    27.040000   31.820000   54.810000  2368   4265   4266
   4265  HW    27.590000   32.230000   55.480000  2369   4264
   4266  HW    27.480000   30.990000   54.620000  2369   4264
   4267  OW    25.620000   54.320000   28.980000  2368   4268   4269
   4268  HW    26.340000   54.700000   29.480000  2369   4267
   4269  HW    25.990000   54.130000   28.120000  2369   4267
   4270  OW    21.200000   49.750000   26.290000  2368   4271   4272
   4271  HW    21.050000   49.950000   27.220000  2369   4270
   4272  HW    20.910000   48.840000   26.190000  2369   4270
   4273  OW    17.290000   35.020000   41.850000  2368   4274   4275
   4274  HW    17.970000   35.600000   41.520000  2369   4273
   4275  HW    17.180000   35.270000   42.770000  2369   4273
   4276  OW    16.630000   40.570000   45.440000  2368   4277   4278
   4277  HW    17.570000   40.710000   45.430000  2369   4276
   4278  HW    16.490000   39.900000   46.120000  2369   4276
   4279  OW    45.720000   56.100000   49.150000  2368   4280   4281
   4280  HW    46.260000   55.340000   48.910000  2369   4279
   4281  HW    45.400000   55.900000   50.030000  2369   4279
   4282  OW    52.710000   35.920000   29.440000  2368   4283   4284
   4283  HW    52.900000   35.000000   29.630000  2369   4282
   4284  HW    53.550000   36.290000   29.180000  2369   4282
   4285  OW    36.150000   49.570000   21.780000  2368   4286   4287
   4286  HW    36.000000   49.990000   22.630000  2369   4285
   4287  HW    35.300000   49.610000   21.350000  2369   4285
   4288  OW    32.230000   16.990000   32.810000  2368   4289   4290
   4289  HW    32.790000   16.210000   32.860000  2369   4288
   4290  HW    31.490000   16.710000   32.270000  2369   4288
   4291  OW    44.410000   19.920000   47.480000  2368   4292   4293
   4292  HW    44.280000   20.730000   46.990000  2369   4291
   4293  HW    44.690000   20.200000   48.350000  2369   4291
   4294  OW    20.320000   54.180000   43.070000  2368   4295   4296
   4295  HW    20.370000   53.360000   43.560000  2369   4294
   4296  HW    21.220000   54.380000   42.830000  2369   4294
   4297  OW    19.890000   25.580000   32.790000  2368   4298   4299
   4298  HW    20.040000   26.320000   33.380000  2369   4297
   4299  HW    20.770000   25.260000   32.590000  2369   4297
   4300  OW    43.670000   42.500000   57.310000  2368   4301   4302
   4301  HW    43.670000   42.810000   56.400000  2369   4300
   4302  HW    42.810000   42.080000   57.420000  2369   4300
   4303  OW    53.880000   37.400000   32.480000  2368   4304   4305
   4304  HW    54.820000   37.460000   32.310000  2369   4303
   4305  HW    53.470000   37.900000   31.770000  2369   4303
   4306  OW    30.340000   42.120000   58.850000  2368   4307   4308
   4307  HW    29.790000   41.350000   59.000000  2369   4306
   4308  HW    30.740000   42.290000   59.710000  2369   4306
   4309  OW    23.000000   53.020000   28.950000  2368   4310   4311
   4310  HW    22.840000   52.660000   28.080000  2369   4309
   4311  HW    23.900000   53.360000   28.910000  2369   4309
   4312  OW    31.420000   55.380000   55.000000  2368   4313   4314
   4313  HW    30.790000   54.980000   55.610000  2369   4312
   4314  HW    31.300000   54.910000   54.180000  2369   4312
   4315  OW    52.420000   46.930000   36.650000  2368   4316   4317
   4316  HW    52.980000   47.660000   36.400000  2369   4315
   4317  HW    51.700000   46.960000   36.020000  2369   4315
   4318  OW    52.300000   48.530000   44.860000  2368   4319   4320
   4319  HW    52.080000   47.690000   44.460000  2369   4318
   4320  HW    51.460000   48.960000   45.000000  2369   4318
   4321  OW    22.320000   56.410000   40.920000  2368   4322   4323
   4322  HW    21.460000   56.750000   41.190000  2369   4321
   4323  HW    22.830000   57.200000   40.710000  2369   4321
   4324  OW    40.160000   29.640000   56.450000  2368   4325   4326
   4325  HW    39.620000   29.000000   56.910000  2369   4324
   4326  HW    39.920000   30.480000   56.850000  2369   4324
   4327  OW    46.220000   45.870000   55.770000  2368   4328   4329
   4328  HW    47.070000   45.910000   55.340000  2369   4327
   4329  HW    46.400000   46.010000   56.700000  2369   4327
   4330  OW    16.010000   45.400000   32.080000  2368   4331   4332
   4331  HW    15.770000   46.220000   31.640000  2369   4330
   4332  HW    15.190000   44.930000   32.170000  2369   4330
   4333  OW    15.730000   40.610000   28.500000  2368   4334   4335
   4334  HW    16.540000   40.100000   28.570000  2369   4333
   4335  HW    15.290000   40.250000   27.730000  2369   4333
   4336  OW    26.070000   21.740000   27.460000  2368   4337   4338
   4337  HW    25.520000   22.440000   27.100000  2369   4336
   4338  HW    25.500000   21.260000   28.060000  2369   4336
   4339  OW    27.420000   18.450000   37.160000  2368   4340   4341
   4340  HW    27.410000   19.400000   37.260000  2369   4339
   4341  HW    27.010000   18.120000   37.960000  2369   4339
   4342  OW    50.740000   30.830000   50.870000  2368   4343   4344
   4343  HW    50.380000   29.950000   50.770000  2369   4342
   4344  HW    51.680000   30.720000   50.690000  2369   4342
   4345  OW    45.280000   35.910000   55.530000  2368   4346   4347
   4346  HW    45.260000   35.840000   54.580000  2369   4345
   4347  HW    46.180000   35.700000   55.770000  2369   4345
   4348  OW    48.680000   21.290000   45.170000  2368   4349   4350
   4349  HW    48.200000   22.000000   44.750000  2369   4348
   4350  HW    48.230000   20.490000   44.890000  2369   4348
   4351  OW    49.180000   26.830000   25.530000  2368   4352   4353
   4352  HW    50.130000   26.870000   25.610000  2369   4351
   4353  HW    49.030000   26.660000   24.600000  2369   4351
   4354  OW    30.270000   49.370000   20.730000  2368   4355   4356
   4355  HW    30.050000   49.940000   19.990000  2369   4354
   4356  HW    29.990000   48.500000   20.450000  2369   4354
   4357  OW    33.640000   52.250000   57.450000  2368   4358   4359
   4358  HW    33.350000   52.030000   56.570000  2369   4357
   4359  HW    34.250000   52.970000   57.340000  2369   4357
   4360  OW    33.970000   36.860000   58.680000  2368   4361   4362
   4361  HW    34.350000   36.040000   58.970000  2369   4360
   4362  HW    34.460000   37.090000   57.890000  2369   4360
   4363  OW    24.050000   21.560000   39.110000  2368   4364   4365
   4364  HW    24.420000   22.410000   38.860000  2369   4363
   4365  HW    24.660000   21.210000   39.760000  2369   4363
   4366  OW    37.990000   21.590000   23.700000  2368   4367   4368
   4367  HW    38.080000   22.000000   24.560000  2369   4366
   4368  HW    38.180000   22.290000   23.080000  2369   4366
   4369  OW    31.240000   16.490000   35.810000  2368   4370   4371
   4370  HW    31.730000   16.710000   36.600000  2369   4369
   4371  HW    31.800000   16.790000   35.090000  2369   4369
   4372  OW    27.340000   28.280000   19.100000  2368   4373   4374
   4373  HW    27.050000   27.980000   19.960000  2369   4372
   4374  HW    27.360000   29.240000   19.180000  2369   4372
   4375  OW    45.040000   50.570000   27.710000  2368   4376   4377
   4376  HW    44.430000   51.180000   27.290000  2369   4375
   4377  HW    45.590000   50.260000   27.000000  2369   4375
   4378  OW    21.110000   33.780000   51.210000  2368   4379   4380
   4379  HW    21.990000   33.860000   50.840000  2369   4378
   4380  HW    20.530000   34.140000   50.530000  2369   4378
   4381  OW    37.100000   60.820000   44.430000  2368   4382   4383
   4382  HW    36.160000   60.990000   44.400000  2369   4381
   4383  HW    37.500000   61.660000   44.240000  2369   4381
   4384  OW    46.290000   42.540000   55.860000  2368   4385   4386
   4385  HW    46.040000   43.310000   56.380000  2369   4384
   4386  HW    46.090000   41.800000   56.420000  2369   4384
   4387  OW    42.230000   26.780000   55.010000  2368   4388   4389
   4388  HW    42.050000   26.120000   55.680000  2369   4387
   4389  HW    42.140000   26.310000   54.180000  2369   4387
   4390  OW    50.050000   43.120000   27.650000  2368   4391   4392
   4391  HW    50.140000   43.360000   28.580000  2369   4390
   4392  HW    49.100000   43.100000   27.500000  2369   4390
   4393  OW    32.100000   34.980000   58.160000  2368   4394   4395
   4394  HW    32.710000   35.710000   58.110000  2369   4393
   4395  HW    32.100000   34.740000   59.090000  2369   4393
   4396  OW    31.200000   50.870000   57.990000  2368   4397   4398
   4397  HW    31.270000   50.630000   58.920000  2369   4396
   4398  HW    31.990000   51.380000   57.820000  2369   4396
   4399  OW    47.310000   19.570000   30.600000  2368   4400   4401
   4400  HW    47.200000   18.750000   30.130000  2369   4399
   4401  HW    46.430000   19.950000   30.620000  2369   4399
   4402  OW    50.360000   22.200000   31.190000  2368   4403   4404
   4403  HW    49.880000   22.960000   31.550000  2369   4402
   4404  HW    49.940000   22.030000   30.350000  2369   4402
   4405  OW    49.120000   47.510000   28.790000  2368   4406   4407
   4406  HW    49.090000   48.430000   28.530000  2369   4405
   4407  HW    49.640000   47.080000   28.120000  2369   4405
   4408  OW    28.960000   58.840000   34.790000  2368   4409   4410
   4409  HW    29.670000   58.870000   35.430000  2369   4408
   4410  HW    29.350000   59.170000   33.980000  2369   4408
   4411  OW    40.590000   17.100000   29.640000  2368   4412   4413
   4412  HW    40.170000   17.350000   28.810000  2369   4411
   4413  HW    41.460000   17.500000   29.590000  2369   4411
   4414  OW    35.060000   26.080000   19.370000  2368   4415   4416
   4415  HW    34.140000   26.110000   19.620000  2369   4414
   4416  HW    35.320000   27.000000   19.290000  2369   4414
   4417  OW    16.760000   43.210000   26.890000  2368   4418   4419
   4418  HW    17.230000   42.830000   27.640000  2369   4417
   4419  HW    15.870000   43.340000   27.200000  2369   4417
   4420  OW    32.110000   25.430000   19.730000  2368   4421   4422
   4421  HW    31.740000   25.640000   20.580000  2369   4420
   4422  HW    31.710000   26.070000   19.130000  2369   4420
   4423  OW    30.160000   47.970000   58.760000  2368   4424   4425
   4424  HW    30.170000   47.380000   58.000000  2369   4423
   4425  HW    30.650000   47.500000   59.440000  2369   4423
   4426  OW    54.540000   26.660000   38.140000  2368   4427   4428
   4427  HW    53.950000   27.410000   38.140000  2369   4426
   4428  HW    55.190000   26.860000   38.810000  2369   4426
   4429  OW    18.170000   48.540000   29.130000  2368   4430   4431
   4430  HW    17.220000   48.490000   29.020000  2369   4429
   4431  HW    18.360000   47.820000   29.740000  2369   4429
   4432  OW    19.880000   50.540000   28.730000  2368   4433   4434
   4433  HW    20.550000   50.560000   29.420000  2369   4432
   4434  HW    19.210000   49.940000   29.060000  2369   4432
   4435  OW    18.210000   45.890000   26.300000  2368   4436   4437
   4436  HW    18.870000   46.210000   26.910000  2369   4435
   4437  HW    18.100000   44.970000   26.530000  2369   4435
   4438  OW    33.720000   18.750000   48.400000  2368   4439   4440
   4439  HW    32.980000   19.300000   48.160000  2369   4438
   4440  HW    33.500000   17.890000   48.040000  2369   4438
   4441  OW    22.980000   28.670000   48.060000  2368   4442   4443
   4442  HW    22.060000   28.510000   48.240000  2369   4441
   4443  HW    23.110000   28.340000   47.170000  2369   4441
   4444  OW    17.400000   41.850000   24.700000  2368   4445   4446
   4445  HW    17.170000   42.410000   25.440000  2369   4444
   4446  HW    17.900000   42.410000   24.120000  2369   4444
   4447  OW    53.790000   40.960000   34.450000  2368   4448   4449
   4448  HW    53.120000   40.350000   34.760000  2369   4447
   4449  HW    53.340000   41.810000   34.410000  2369   4447
   4450  OW    51.210000   22.190000   42.530000  2368   4451   4452
   4451  HW    51.060000   21.290000   42.240000  2369   4450
   4452  HW    51.700000   22.090000   43.350000  2369   4450
   4453  OW    53.300000   43.910000   34.290000  2368   4454   4455
   4454  HW    54.090000   44.440000   34.190000  2369   4453
   4455  HW    52.900000   44.230000   35.100000  2369   4453
   4456  OW    18.650000   51.300000   39.540000  2368   4457   4458
   4457  HW    18.080000   50.790000   40.110000  2369   4456
   4458  HW    18.060000   51.850000   39.040000  2369   4456
   4459  OW    35.020000   60.430000   48.020000  2368   4460   4461
   4460  HW    34.090000   60.330000   48.250000  2369   4459
   4461  HW    35.410000   59.580000   48.200000  2369   4459
   4462  OW    53.050000   42.550000   45.010000  2368   4463   4464
   4463  HW    53.020000   42.880000   44.110000  2369   4462
   4464  HW    53.900000   42.120000   45.080000  2369   4462
   4465  OW    26.110000   36.490000   17.110000  2368   4466   4467
   4466  HW    25.430000   36.150000   17.690000  2369   4465
   4467  HW    25.760000   37.320000   16.780000  2369   4465
   4468  OW    53.990000   26.420000   42.120000  2368   4469   4470
   4469  HW    54.790000   26.190000   41.650000  2369   4468
   4470  HW    54.290000   26.760000   42.960000  2369   4468
   4471  OW    41.490000   53.580000   55.480000  2368   4472   4473
   4472  HW    41.910000   53.700000   56.330000  2369   4471
   4473  HW    41.050000   52.730000   55.550000  2369   4471
   4474  OW    48.330000   54.390000   48.640000  2368   4475   4476
   4475  HW    49.250000   54.500000   48.390000  2369   4474
   4476  HW    47.890000   54.130000   47.830000  2369   4474
   4477  OW    28.580000   21.140000   25.900000  2368   4478   4479
   4478  HW    27.770000   21.070000   26.400000  2369   4477
   4479  HW    29.270000   20.900000   26.510000  2369   4477
   4480  OW    30.240000   34.430000   16.210000  2368   4481   4482
   4481  HW    30.990000   33.960000   16.590000  2369   4480
   4482  HW    30.010000   33.920000   15.430000  2369   4480
   4483  OW    53.680000   44.410000   37.500000  2368   4484   4485
   4484  HW    52.840000   44.020000   37.730000  2369   4483
   4485  HW    53.470000   45.320000   37.290000  2369   4483
   4486  OW    47.210000   28.720000   22.910000  2368   4487   4488
   4487  HW    48.100000   29.030000   23.070000  2369   4486
   4488  HW    46.750000   28.890000   23.740000  2369   4486
   4489  OW    20.760000   36.930000   20.070000  2368   4490   4491
   4490  HW    20.580000   37.140000   20.980000  2369   4489
   4491  HW    20.250000   37.570000   19.570000  2369   4489
   4492  OW    31.020000   18.110000   46.050000  2368   4493   4494
   4493  HW    30.930000   17.270000   46.490000  2369   4492
   4494  HW    31.830000   18.020000   45.550000  2369   4492
   4495  OW    24.130000   24.500000   46.310000  2368   4496   4497
   4496  HW    23.260000   24.820000   46.540000  2369   4495
   4497  HW    23.990000   23.970000   45.520000  2369   4495
   4498  OW    48.540000   45.710000   54.110000  2368   4499   4500
   4499  HW    48.240000   45.240000   53.330000  2369   4498
   4500  HW    49.440000   45.410000   54.230000  2369   4498
   4501  OW    15.160000   37.100000   38.280000  2368   4502   4503
   4502  HW    14.870000   36.240000   38.580000  2369   4501
   4503  HW    15.460000   37.540000   39.080000  2369   4501
   4504  OW    16.710000   43.940000   46.900000  2368   4505   4506
   4505  HW    16.480000   44.790000   46.530000  2369   4504
   4506  HW    16.500000   43.310000   46.200000  2369   4504
   4507  OW    55.190000   35.470000   34.300000  2368   4508   4509
   4508  HW    54.680000   36.270000   34.210000  2369   4507
   4509  HW    55.600000   35.550000   35.160000  2369   4507
   4510  OW    34.540000   23.530000   21.400000  2368   4511   4512
   4511  HW    34.240000   24.380000   21.710000  2369   4510
   4512  HW    33.920000   23.300000   20.700000  2369   4510
   4513  OW    54.580000   37.160000   45.540000  2368   4514   4515
   4514  HW    53.780000   37.640000   45.770000  2369   4513
   4515  HW    55.270000   37.830000   45.550000  2369   4513
   4516  OW    55.360000   37.040000   42.670000  2368   4517   4518
   4517  HW    56.170000   37.300000   43.120000  2369   4516
   4518  HW    54.670000   37.500000   43.130000  2369   4516
   4519  OW    20.720000   54.740000   45.870000  2368   4520   4521
   4520  HW    20.180000   54.530000   45.110000  2369   4519
   4521  HW    21.360000   55.370000   45.550000  2369   4519
   4522  OW    42.390000   59.890000   44.690000  2368   4523   4524
   4523  HW    41.500000   60.240000   44.790000  2369   4522
   4524  HW    42.650000   60.140000   43.800000  2369   4522
   4525  OW    26.730000   24.790000   21.700000  2368   4526   4527
   4526  HW    27.050000   23.900000   21.540000  2369   4525
   4527  HW    25.960000   24.870000   21.140000  2369   4525
   4528  OW    30.090000   60.920000   44.430000  2368   4529   4530
   4529  HW    30.710000   61.600000   44.690000  2369   4528
   4530  HW    29.400000   60.960000   45.100000  2369   4528
   4531  OW    29.680000   39.340000   16.170000  2368   4532   4533
   4532  HW    30.170000   38.530000   16.090000  2369   4531
   4533  HW    29.330000   39.320000   17.060000  2369   4531
   4534  OW    20.000000   37.860000   52.210000  2368   4535   4536
   4535  HW    20.470000   37.040000   52.380000  2369   4534
   4536  HW    20.660000   38.440000   51.830000  2369   4534
   4537  OW    38.230000   38.280000   16.810000  2368   4538   4539
   4538  HW    38.270000   37.820000   15.970000  2369   4537
   4539  HW    38.410000   37.600000   17.460000  2369   4537
   4540  OW    18.400000   47.060000   49.420000  2368   4541   4542
   4541  HW    19.140000   47.550000   49.050000  2369   4540
   4542  HW    17.620000   47.490000   49.070000  2369   4540
   4543  OW    17.430000   29.620000   28.780000  2368   4544   4545
   4544  HW    17.550000   30.040000   27.930000  2369   4543
   4545  HW    17.040000   28.770000   28.580000  2369   4543
   4546  OW    54.740000   31.550000   44.940000  2368   4547   4548
   4547  HW    54.830000   31.470000   45.890000  2369   4546
   4548  HW    54.430000   32.450000   44.800000  2369   4546
   4549  OW    31.060000   27.430000   18.260000  2368   4550   4551
   4550  HW    31.330000   28.330000   18.450000  2369   4549
   4551  HW    30.180000   27.510000   17.900000  2369   4549
   4552  OW    17.460000   36.380000   46.730000  2368   4553   4554
   4553  HW    17.060000   36.110000   47.550000  2369   4552
   4554  HW    18.010000   35.640000   46.470000  2369   4552
   4555  OW    16.860000   48.200000   41.700000  2368   4556   4557
   4556  HW    15.940000   48.460000   41.740000  2369   4555
   4557  HW    17.340000   48.940000   42.080000  2369   4555
   4558  OW    23.490000   45.690000   56.190000  2368   4559   4560
   4559  HW    23.690000   45.100000   55.470000  2369   4558
   4560  HW    22.810000   46.270000   55.860000  2369   4558
   4561  OW    20.350000   54.310000   39.100000  2368   4562   4563
   4562  HW    20.070000   53.450000   39.390000  2369   4561
   4563  HW    19.530000   54.790000   38.960000  2369   4561
   4564  OW    54.130000   25.860000   35.270000  2368   4565   4566
   4565  HW    54.310000   25.840000   36.210000  2369   4564
   4566  HW    53.790000   24.990000   35.070000  2369   4564
   4567  OW    48.500000   33.450000   53.830000  2368   4568   4569
   4568  HW    48.790000   32.560000   53.620000  2369   4567
   4569  HW    48.600000   33.930000   53.010000  2369   4567
   4570  OW    45.090000   30.870000   55.450000  2368   4571   4572
   4571  HW    44.280000   30.550000   55.050000  2369   4570
   4572  HW    45.390000   30.160000   56.000000  2369   4570
   4573  OW    23.950000   56.860000   48.950000  2368   4574   4575
   4574  HW    23.790000   57.670000   48.470000  2369   4573
   4575  HW    23.110000   56.410000   48.960000  2369   4573
   4576  OW    35.920000   15.100000   41.120000  2368   4577   4578
   4577  HW    35.540000   14.950000   41.990000  2369   4576
   4578  HW    35.170000   15.140000   40.530000  2369   4576
   4579  OW    30.690000   21.430000   50.460000  2368   4580   4581
   4580  HW    30.820000   20.780000   49.770000  2369   4579
   4581  HW    29.780000   21.310000   50.740000  2369   4579
   4582  OW    52.040000   32.510000   26.950000  2368   4583   4584
   4583  HW    52.850000   32.410000   27.440000  2369   4582
   4584  HW    51.480000   33.040000   27.510000  2369   4582
   4585  OW    34.170000   44.100000   59.840000  2368   4586   4587
   4586  HW    33.730000   44.600000   60.530000  2369   4585
   4587  HW    33.790000   44.440000   59.030000  2369   4585
   4588  OW    46.550000   23.050000   25.000000  2368   4589   4590
   4589  HW    45.660000   23.090000   25.330000  2369   4588
   4590  HW    46.700000   22.130000   24.810000  2369   4588
   4591  OW    23.680000   21.590000   34.680000  2368   4592   4593
   4592  HW    23.970000   22.230000   35.330000  2369   4591
   4593  HW    22.720000   21.640000   34.710000  2369   4591
   4594  OW    35.340000   39.850000   59.440000  2368   4595   4596
   4595  HW    34.440000   40.050000   59.710000  2369   4594
   4596  HW    35.250000   39.310000   58.660000  2369   4594
   4597  OW    30.970000   36.910000   15.830000  2368   4598   4599
   4598  HW    31.880000   36.710000   15.640000  2369   4597
   4599  HW    30.570000   36.050000   15.990000  2369   4597
   4600  OW    37.300000   52.180000   57.610000  2368   4601   4602
   4601  HW    36.880000   53.010000   57.850000  2369   4600
   4602  HW    38.020000   52.090000   58.240000  2369   4600
   4603  OW    23.050000   41.510000   18.550000  2368   4604   4605
   4604  HW    23.380000   41.350000   19.440000  2369   4603
   4605  HW    23.460000   42.330000   18.290000  2369   4603
   4606  OW    16.550000   34.300000   25.680000  2368   4607   4608
   4607  HW    16.640000   34.560000   26.600000  2369   4606
   4608  HW    16.590000   35.120000   25.190000  2369   4606
   4609  OW    22.560000   37.790000   55.180000  2368   4610   4611
   4610  HW    21.920000   38.460000   55.420000  2369   4609
   4611  HW    22.180000   37.370000   54.410000  2369   4609
   4612  OW    41.330000   49.900000   57.820000  2368   4613   4614
   4613  HW    42.280000   50.030000   57.810000  2369   4612
   4614  HW    41.070000   49.920000   56.900000  2369   4612
   4615  OW    24.970000   19.970000   36.590000  2368   4616   4617
   4616  HW    25.240000   20.710000   37.140000  2369   4615
   4617  HW    24.380000   19.460000   37.150000  2369   4615
   4618  OW    36.700000   25.370000   55.550000  2368   4619   4620
   4619  HW    36.620000   25.940000   56.310000  2369   4618
   4620  HW    36.480000   25.930000   54.800000  2369   4618
   4621  OW    35.510000   53.540000   24.890000  2368   4622   4623
   4622  HW    36.420000   53.750000   25.090000  2369   4621
   4623  HW    35.120000   53.350000   25.750000  2369   4621
   4624  OW    49.840000   35.640000   24.690000  2368   4625   4626
   4625  HW    49.660000   35.900000   23.790000  2369   4624
   4626  HW    50.260000   36.400000   25.080000  2369   4624
   4627  OW    22.590000   23.970000   42.890000  2368   4628   4629
   4628  HW    21.830000   24.070000   42.310000  2369   4627
   4629  HW    22.770000   23.030000   42.880000  2369   4627
   4630  OW    28.450000   40.130000   58.750000  2368   4631   4632
   4631  HW    28.130000   40.340000   57.870000  2369   4630
   4632  HW    27.660000   40.110000   59.290000  2369   4630
   4633  OW    47.020000   34.110000   22.000000  2368   4634   4635
   4634  HW    47.690000   34.660000   21.580000  2369   4633
   4635  HW    46.200000   34.610000   21.890000  2369   4633
   4636  OW    46.030000   49.920000   55.430000  2368   4637   4638
   4637  HW    45.110000   49.660000   55.490000  2369   4636
   4638  HW    46.460000   49.450000   56.150000  2369   4636
   4639  OW    40.750000   36.400000   17.450000  2368   4640   4641
   4640  HW    40.720000   37.130000   18.070000  2369   4639
   4641  HW    40.050000   35.810000   17.740000  2369   4639
   4642  OW    26.380000   20.060000   31.130000  2368   4643   4644
   4643  HW    25.560000   20.300000   31.560000  2369   4642
   4644  HW    26.830000   20.900000   30.990000  2369   4642
   4645  OW    52.700000   34.570000   50.030000  2368   4646   4647
   4646  HW    53.040000   33.950000   50.670000  2369   4645
   4647  HW    53.400000   34.670000   49.390000  2369   4645
   4648  OW    44.840000   47.810000   24.750000  2368   4649   4650
   4649  HW    44.490000   48.550000   24.240000  2369   4648
   4650  HW    44.220000   47.100000   24.580000  2369   4648
   4651  OW    34.180000   61.490000   39.950000  2368   4652   4653
   4652  HW    33.940000   62.300000   39.500000  2369   4651
   4653  HW    33.650000   61.490000   40.740000  2369   4651
   4654  OW    36.980000   44.300000   17.790000  2368   4655   4656
   4655  HW    37.330000   43.430000   18.010000  2369   4654
   4656  HW    36.030000   44.190000   17.820000  2369   4654
   4657  OW    44.210000   58.960000   46.570000  2368   4658   4659
   4658  HW    43.460000   59.350000   46.120000  2369   4657
   4659  HW    44.510000   58.270000   45.970000  2369   4657
   4660  OW    52.350000   48.130000   47.640000  2368   4661   4662
   4661  HW    53.040000   47.640000   48.080000  2369   4660
   4662  HW    52.430000   47.900000   46.720000  2369   4660
   4663  OW    29.010000   60.040000   48.230000  2368   4664   4665
   4664  HW    28.340000   60.500000   48.730000  2369   4663
   4665  HW    28.810000   59.110000   48.350000  2369   4663
   4666  OW    20.430000   45.300000   22.020000  2368   4667   4668
   4667  HW    19.760000   45.910000   21.720000  2369   4666
   4668  HW    21.170000   45.440000   21.430000  2369   4666
   4669  OW    38.140000   54.750000   55.940000  2368   4670   4671
   4670  HW    39.060000   54.980000   55.930000  2369   4669
   4671  HW    38.040000   54.080000   55.270000  2369   4669
   4672  OW    27.860000   60.470000   40.130000  2368   4673   4674
   4673  HW    28.740000   60.390000   40.510000  2369   4672
   4674  HW    27.420000   59.660000   40.380000  2369   4672
   4675  OW    31.290000   55.260000   26.660000  2368   4676   4677
   4676  HW    32.050000   54.680000   26.750000  2369   4675
   4677  HW    31.660000   56.070000   26.290000  2369   4675
   4678  OW    49.050000   30.500000   53.160000  2368   4679   4680
   4679  HW    49.700000   30.640000   52.480000  2369   4678
   4680  HW    49.020000   29.560000   53.290000  2369   4678
   4681  OW    34.850000   34.430000   15.720000  2368   4682   4683
   4682  HW    35.720000   34.190000   16.060000  2369   4681
   4683  HW    34.760000   33.950000   14.900000  2369   4681
   4684  OW    22.840000   27.260000   21.870000  2368   4685   4686
   4685  HW    22.550000   27.830000   21.160000  2369   4684
   4686  HW    22.040000   26.910000   22.250000  2369   4684
   4687  OW    18.830000   36.100000   50.180000  2368   4688   4689
   4688  HW    18.850000   36.670000   50.950000  2369   4687
   4689  HW    18.160000   35.450000   50.380000  2369   4687
   4690  OW    41.610000   16.580000   45.160000  2368   4691   4692
   4691  HW    42.390000   16.270000   44.700000  2369   4690
   4692  HW    40.890000   16.430000   44.550000  2369   4690
   4693  OW    35.630000   47.310000   59.690000  2368   4694   4695
   4694  HW    34.990000   46.950000   60.310000  2369   4693
   4695  HW    35.140000   47.950000   59.180000  2369   4693
   4696  OW    37.000000   60.140000   34.260000  2368   4697   4698
   4697  HW    36.360000   59.440000   34.400000  2369   4696
   4698  HW    37.630000   59.760000   33.650000  2369   4696
   4699  OW    41.800000   15.230000   37.120000  2368   4700   4701
   4700  HW    40.880000   15.030000   36.960000  2369   4699
   4701  HW    42.080000   14.590000   37.770000  2369   4699
   4702  OW    33.890000   36.970000   15.550000  2368   4703   4704
   4703  HW    34.330000   37.270000   14.760000  2369   4702
   4704  HW    34.170000   36.060000   15.640000  2369   4702
   4705  OW    38.790000   23.280000   21.690000  2368   4706   4707
   4706  HW    38.100000   22.710000   21.370000  2369   4705
   4707  HW    38.540000   24.150000   21.380000  2369   4705
   4708  OW    27.060000   37.860000   58.200000  2368   4709   4710
   4709  HW    26.920000   37.000000   58.590000  2369   4708
   4710  HW    26.910000   38.480000   58.920000  2369   4708
   4711  OW    32.450000   57.160000   29.140000  2368   4712   4713
   4712  HW    33.090000   56.840000   29.780000  2369   4711
   4713  HW    32.940000   57.210000   28.320000  2369   4711
   4714  OW    19.390000   41.590000   21.180000  2368   4715   4716
   4715  HW    19.840000   41.570000   20.330000  2369   4714
   4716  HW    18.530000   41.200000   21.000000  2369   4714
   4717  OW    55.600000   30.970000   42.450000  2368   4718   4719
   4718  HW    56.030000   31.800000   42.610000  2369   4717
   4719  HW    55.400000   30.620000   43.310000  2369   4717
   4720  OW    39.740000   34.880000   58.070000  2368   4721   4722
   4721  HW    39.270000   34.400000   58.760000  2369   4720
   4722  HW    39.100000   34.970000   57.370000  2369   4720
   4723  OW    37.660000   33.970000   16.200000  2368   4724   4725
   4724  HW    37.410000   33.050000   16.190000  2369   4723
   4725  HW    38.240000   34.060000   16.960000  2369   4723
   4726  OW    54.350000   28.180000   31.760000  2368   4727   4728
   4727  HW    54.040000   27.820000   32.590000  2369   4726
   4728  HW    53.560000   28.330000   31.250000  2369   4726
   4729  OW    39.490000   60.970000   45.780000  2368   4730   4731
   4730  HW    38.770000   60.900000   45.160000  2369   4729
   4731  HW    39.610000   60.080000   46.110000  2369   4729
   4732  OW    42.650000   20.820000   50.980000  2368   4733   4734
   4733  HW    41.890000   20.840000   50.390000  2369   4732
   4734  HW    43.190000   20.100000   50.650000  2369   4732
   4735  OW    52.630000   23.980000   32.090000  2368   4736   4737
   4736  HW    53.510000   24.230000   32.370000  2369   4735
   4737  HW    52.390000   23.260000   32.680000  2369   4735
   4738  OW    27.220000   21.400000   48.090000  2368   4739   4740
   4739  HW    27.280000   22.190000   47.550000  2369   4738
   4740  HW    27.700000   21.620000   48.890000  2369   4738
   4741  OW    31.460000   27.240000   55.620000  2368   4742   4743
   4742  HW    31.300000   28.170000   55.800000  2369   4741
   4743  HW    31.820000   26.900000   56.440000  2369   4741
   4744  OW    14.480000   43.290000   33.530000  2368   4745   4746
   4745  HW    14.150000   43.910000   34.180000  2369   4744
   4746  HW    15.090000   42.730000   34.030000  2369   4744
   4747  OW    37.830000   57.110000   53.980000  2368   4748   4749
   4748  HW    38.230000   56.640000   53.250000  2369   4747
   4749  HW    38.530000   57.160000   54.640000  2369   4747
   4750  OW    24.880000   27.390000   51.060000  2368   4751   4752
   4751  HW    25.380000   26.840000   50.450000  2369   4750
   4752  HW    24.110000   27.660000   50.560000  2369   4750
   4753  OW    15.180000   41.580000   40.670000  2368   4754   4755
   4754  HW    14.480000   41.480000   40.030000  2369   4753
   4755  HW    15.180000   40.750000   41.150000  2369   4753
   4756  OW    47.890000   37.740000   54.600000  2368   4757   4758
   4757  HW    47.150000   37.460000   54.050000  2369   4756
   4758  HW    48.110000   36.960000   55.110000  2369   4756
   4759  OW    38.550000   48.750000   20.970000  2368   4760   4761
   4760  HW    38.390000   48.210000   20.200000  2369   4759
   4761  HW    37.720000   48.750000   21.440000  2369   4759
   4762  OW    48.760000   18.480000   37.650000  2368   4763   4764
   4763  HW    47.880000   18.120000   37.570000  2369   4762
   4764  HW    49.040000   18.640000   36.750000  2369   4762
   4765  OW    21.960000   34.730000   18.880000  2368   4766   4767
   4766  HW    21.380000   35.450000   19.130000  2369   4765
   4767  HW    22.820000   34.990000   19.200000  2369   4765
   4768  OW    16.490000   38.890000   47.290000  2368   4769   4770
   4769  HW    16.870000   38.010000   47.310000  2369   4768
   4770  HW    16.740000   39.280000   48.130000  2369   4768
   4771  OW    49.780000   54.900000   39.110000  2368   4772   4773
   4772  HW    49.560000   54.130000   38.580000  2369   4771
   4773  HW    49.000000   55.030000   39.660000  2369   4771
   4774  OW    45.200000   53.340000   29.710000  2368   4775   4776
   4775  HW    45.990000   53.690000   30.110000  2369   4774
   4776  HW    45.240000   52.400000   29.870000  2369   4774
   4777  OW    55.040000   40.690000   37.540000  2368   4778   4779
   4778  HW    54.250000   40.860000   38.050000  2369   4777
   4779  HW    54.770000   40.810000   36.630000  2369   4777
   4780  OW    27.410000   26.560000   53.060000  2368   4781   4782
   4781  HW    27.010000   27.070000   53.760000  2369   4780
   4782  HW    28.010000   27.160000   52.620000  2369   4780
   4783  OW    22.540000   51.310000   54.090000  2368   4784   4785
   4784  HW    22.910000   51.170000   54.970000  2369   4783
   4785  HW    22.670000   52.240000   53.910000  2369   4783
   4786  OW    14.780000   37.060000   28.360000  2368   4787   4788
   4787  HW    15.460000   36.390000   28.260000  2369   4786
   4788  HW    14.840000   37.590000   27.570000  2369   4786
   4789  OW    47.360000   25.810000   23.400000  2368   4790   4791
   4790  HW    46.690000   25.380000   22.880000  2369   4789
   4791  HW    47.430000   26.690000   23.030000  2369   4789
   4792  OW    42.170000   46.890000   58.680000  2368   4793   4794
   4793  HW    42.530000   47.090000   57.820000  2369   4792
   4794  HW    42.000000   47.740000   59.080000  2369   4792
   4795  OW    45.090000   55.980000   51.880000  2368   4796   4797
   4796  HW    44.680000   55.440000   52.560000  2369   4795
   4797  HW    46.020000   55.790000   51.950000  2369   4795
   4798  OW    50.510000   48.730000   30.690000  2368   4799   4800
   4799  HW    50.120000   48.160000   30.030000  2369   4798
   4800  HW    49.760000   49.120000   31.150000  2369   4798
   4801  OW    25.890000   42.320000   17.030000  2368   4802   4803
   4802  HW    26.640000   42.840000   16.770000  2369   4801
   4803  HW    26.240000   41.440000   17.170000  2369   4801
   4804  OW    15.280000   45.160000   38.680000  2368   4805   4806
   4805  HW    14.370000   44.880000   38.600000  2369   4804
   4806  HW    15.570000   44.800000   39.520000  2369   4804
   4807  OW    21.010000   39.880000   54.570000  2368   4808   4809
   4808  HW    20.090000   39.850000   54.840000  2369   4807
   4809  HW    20.980000   39.930000   53.620000  2369   4807
   4810  OW    43.160000   18.670000   26.830000  2368   4811   4812
   4811  HW    42.250000   18.360000   26.770000  2369   4810
   4812  HW    43.220000   19.340000   26.140000  2369   4810
   4813  OW    42.400000   21.050000   23.890000  2368   4814   4815
   4814  HW    43.060000   21.500000   23.360000  2369   4813
   4815  HW    41.920000   20.510000   23.270000  2369   4813
   4816  OW    22.320000   44.960000   19.840000  2368   4817   4818
   4817  HW    21.870000   45.400000   19.120000  2369   4816
   4818  HW    22.860000   44.290000   19.420000  2369   4816
   4819  OW    21.180000   30.900000   50.080000  2368   4820   4821
   4820  HW    20.510000   31.430000   50.510000  2369   4819
   4821  HW    21.890000   30.840000   50.720000  2369   4819
   4822  OW    41.310000   18.400000   48.840000  2368   4823   4824
   4823  HW    40.880000   18.290000   47.990000  2369   4822
   4824  HW    40.980000   19.230000   49.170000  2369   4822
   4825  OW    15.250000   31.870000   34.860000  2368   4826   4827
   4826  HW    16.200000   31.840000   34.760000  2369   4825
   4827  HW    15.100000   31.720000   35.790000  2369   4825
   4828  OW    18.540000   43.520000   22.670000  2368   4829   4830
   4829  HW    18.620000   42.780000   22.060000  2369   4828
   4830  HW    19.120000   44.190000   22.310000  2369   4828
   4831  OW    45.120000   59.200000   39.950000  2368   4832   4833
   4832  HW    44.810000   58.720000   40.710000  2369   4831
   4833  HW    45.310000   60.080000   40.280000  2369   4831
   4834  OW    53.540000   47.720000   40.980000  2368   4835   4836
   4835  HW    54.180000   47.400000   40.340000  2369   4834
   4836  HW    53.880000   48.570000   41.250000  2369   4834
   4837  OW    28.190000   58.160000   32.250000  2368   4838   4839
   4838  HW    28.160000   58.270000   33.200000  2369   4837
   4839  HW    29.110000   58.240000   32.030000  2369   4837
   4840  OW    38.230000   53.780000   26.070000  2368   4841   4842
   4841  HW    38.190000   54.730000   25.980000  2369   4840
   4842  HW    38.380000   53.640000   27.010000  2369   4840
   4843  OW    22.850000   30.790000   52.200000  2368   4844   4845
   4844  HW    23.000000   30.010000   52.740000  2369   4843
   4845  HW    23.540000   31.400000   52.470000  2369   4843
   4846  OW    32.670000   15.790000   43.690000  2368   4847   4848
   4847  HW    32.600000   14.950000   44.140000  2369   4846
   4848  HW    31.890000   15.820000   43.120000  2369   4846
   4849  OW    51.770000   21.170000   35.790000  2368   4850   4851
   4850  HW    51.710000   21.180000   34.830000  2369   4849
   4851  HW    52.230000   20.360000   35.990000  2369   4849
   4852  OW    53.060000   27.810000   47.540000  2368   4853   4854
   4853  HW    52.640000   28.650000   47.390000  2369   4852
   4854  HW    53.630000   27.680000   46.780000  2369   4852
   4855  OW    22.620000   51.850000   25.380000  2368   4856   4857
   4856  HW    22.820000   51.510000   24.500000  2369   4855
   4857  HW    22.160000   51.130000   25.810000  2369   4855
   4858  OW    35.050000   57.390000   54.500000  2368   4859   4860
   4859  HW    35.070000   57.020000   53.620000  2369   4858
   4860  HW    35.970000   57.370000   54.790000  2369   4858
   4861  OW    18.570000   28.140000   39.680000  2368   4862   4863
   4862  HW    19.230000   28.400000   39.040000  2369   4861
   4863  HW    18.980000   28.270000   40.530000  2369   4861
   4864  OW    41.050000   43.610000   19.120000  2368   4865   4866
   4865  HW    40.220000   43.130000   19.080000  2369   4864
   4866  HW    40.870000   44.430000   18.660000  2369   4864
   4867  OW    30.190000   46.350000   17.530000  2368   4868   4869
   4868  HW    30.440000   46.520000   18.440000  2369   4867
   4869  HW    30.770000   46.910000   17.010000  2369   4867
   4870  OW    54.340000   27.480000   44.640000  2368   4871   4872
   4871  HW    55.010000   27.800000   45.250000  2369   4870
   4872  HW    53.810000   28.260000   44.450000  2369   4870
   4873  OW    25.680000   47.520000   58.000000  2368   4874   4875
   4874  HW    26.350000   46.870000   58.220000  2369   4873
   4875  HW    26.160000   48.200000   57.530000  2369   4873
   4876  OW    36.830000   15.840000   45.630000  2368   4877   4878
   4877  HW    37.420000   16.540000   45.890000  2369   4876
   4878  HW    37.080000   15.090000   46.180000  2369   4876
   4879  OW    33.720000   14.660000   39.430000  2368   4880   4881
   4880  HW    33.050000   15.250000   39.080000  2369   4879
   4881  HW    33.270000   13.810000   39.500000  2369   4879
   4882  OW    45.890000   58.120000   37.170000  2368   4883   4884
   4883  HW    45.820000   58.570000   38.010000  2369   4882
   4884  HW    45.250000   57.420000   37.220000  2369   4882
   4885  OW    27.810000   22.250000   23.020000  2368   4886   4887
   4886  HW    28.170000   21.770000   23.770000  2369   4885
   4887  HW    27.030000   22.690000   23.370000  2369   4885
   4888  OW    39.410000   56.940000   29.140000  2368   4889   4890
   4889  HW    40.210000   56.970000   29.660000  2369   4888
   4890  HW    38.910000   56.200000   29.500000  2369   4888
   4891  OW    26.570000   53.110000   24.080000  2368   4892   4893
   4892  HW    26.380000   52.230000   24.390000  2369   4891
   4893  HW    26.610000   53.650000   24.880000  2369   4891
   4894  OW    44.410000   33.470000   56.890000  2368   4895   4896
   4895  HW    45.040000   33.910000   57.460000  2369   4894
   4896  HW    44.930000   32.820000   56.420000  2369   4894
   4897  OW    25.370000   22.850000   23.790000  2368   4898   4899
   4898  HW    25.320000   23.120000   24.710000  2369   4897
   4899  HW    24.470000   22.720000   23.520000  2369   4897
   4900  OW    38.070000   46.580000   18.860000  2368   4901   4902
   4901  HW    37.750000   45.750000   18.510000  2369   4900
   4902  HW    37.350000   47.190000   18.720000  2369   4900
   4903  OW    30.770000   61.740000   40.590000  2368   4904   4905
   4904  HW    30.430000   60.970000   41.050000  2369   4903
   4905  HW    31.350000   62.160000   41.230000  2369   4903
   4906  OW    27.990000   60.830000   45.790000  2368   4907   4908
   4907  HW    27.060000   60.570000   45.800000  2369   4906
   4908  HW    28.270000   60.730000   46.700000  2369   4906
   4909  OW    25.540000   59.750000   45.730000  2368   4910   4911
   4910  HW    24.740000   60.060000   46.140000  2369   4909
   4911  HW    25.280000   58.960000   45.250000  2369   4909
   4912  OW    42.790000   57.620000   51.900000  2368   4913   4914
   4913  HW    42.610000   57.910000   51.000000  2369   4912
   4914  HW    43.590000   57.100000   51.830000  2369   4912
   4915  OW    33.710000   55.750000   56.270000  2368   4916   4917
   4916  HW    32.830000   55.520000   55.970000  2369   4915
   4917  HW    33.990000   56.450000   55.680000  2369   4915
   4918  OW    42.270000   15.280000   41.830000  2368   4919   4920
   4919  HW    41.600000   15.890000   42.120000  2369   4918
   4920  HW    42.480000   15.560000   40.930000  2369   4918
   4921  OW    51.450000   48.090000   50.860000  2368   4922   4923
   4922  HW    51.020000   47.860000   50.030000  2369   4921
   4923  HW    51.750000   47.250000   51.210000  2369   4921
   4924  OW    30.460000   37.390000   59.510000  2368   4925   4926
   4925  HW    31.130000   37.980000   59.880000  2369   4924
   4926  HW    30.620000   37.420000   58.570000  2369   4924
   4927  OW    48.980000   31.110000   22.820000  2368   4928   4929
   4928  HW    48.810000   31.870000   22.260000  2369   4927
   4929  HW    49.920000   31.150000   23.000000  2369   4927
   4930  OW    37.100000   40.660000   16.220000  2368   4931   4932
   4931  HW    36.160000   40.720000   16.030000  2369   4930
   4932  HW    37.280000   39.720000   16.210000  2369   4930
   4933  OW    17.590000   32.740000   23.560000  2368   4934   4935
   4934  HW    17.820000   33.380000   22.890000  2369   4933
   4935  HW    17.510000   33.250000   24.370000  2369   4933
   4936  OW    35.020000   23.310000   54.720000  2368   4937   4938
   4937  HW    34.150000   23.550000   55.040000  2369   4936
   4938  HW    35.610000   23.950000   55.120000  2369   4936
   4939  OW    24.020000   43.830000   18.060000  2368   4940   4941
   4940  HW    24.430000   44.680000   18.250000  2369   4939
   4941  HW    24.640000   43.380000   17.500000  2369   4939
   4942  OW    55.860000   39.470000   40.600000  2368   4943   4944
   4943  HW    55.150000   40.050000   40.870000  2369   4942
   4944  HW    55.760000   38.690000   41.150000  2369   4942
   4945  OW    36.960000   56.450000   27.770000  2368   4946   4947
   4946  HW    37.340000   56.230000   26.920000  2369   4945
   4947  HW    37.530000   57.140000   28.120000  2369   4945
   4948  OW    40.690000   43.550000   59.640000  2368   4949   4950
   4949  HW    39.830000   43.730000   59.250000  2369   4948
   4950  HW    41.220000   44.310000   59.410000  2369   4948
   4951  OW    21.690000   55.500000   49.410000  2368   4952   4953
   4952  HW    20.910000   54.990000   49.210000  2369   4951
   4953  HW    21.660000   55.620000   50.360000  2369   4951
   4954  OW    50.660000   51.770000   34.920000  2368   4955   4956
   4955  HW    51.160000   51.020000   34.610000  2369   4954
   4956  HW    49.750000   51.460000   34.960000  2369   4954
   4957  OW    28.650000   55.960000   27.560000  2368   4958   4959
   4958  HW    28.980000   56.340000   28.370000  2369   4957
   4959  HW    29.440000   55.770000   27.050000  2369   4957
   4960  OW    38.890000   14.270000   37.030000  2368   4961   4962
   4961  HW    38.070000   13.870000   37.320000  2369   4960
   4962  HW    39.150000   13.760000   36.270000  2369   4960
   4963  OW    34.840000   50.430000   59.400000  2368   4964   4965
   4964  HW    35.210000   51.160000   58.900000  2369   4963
   4965  HW    35.450000   50.310000   60.130000  2369   4963
   4966  OW    56.290000   33.500000   42.860000  2368   4967   4968
   4967  HW    55.490000   34.020000   42.820000  2369   4966
   4968  HW    56.990000   34.140000   42.740000  2369   4966
   4969  OW    44.170000   37.530000   57.410000  2368   4970   4971
   4970  HW    44.600000   37.190000   56.630000  2369   4969
   4971  HW    43.450000   36.930000   57.580000  2369   4969
   4972  OW    30.750000   15.680000   41.760000  2368   4973   4974
   4973  HW    30.040000   16.320000   41.760000  2369   4972
   4974  HW    31.500000   16.140000   41.410000  2369   4972
   4975  OW    16.030000   45.890000   28.400000  2368   4976   4977
   4976  HW    16.900000   46.270000   28.270000  2369   4975
   4977  HW    16.160000   45.200000   29.040000  2369   4975
   4978  OW    25.290000   46.330000   18.560000  2368   4979   4980
   4979  HW    25.200000   47.050000   17.940000  2369   4978
   4980  HW    26.060000   45.850000   18.270000  2369   4978
   4981  OW    23.380000   58.840000   43.480000  2368   4982   4983
   4982  HW    23.750000   59.730000   43.530000  2369   4981
   4983  HW    24.140000   58.260000   43.520000  2369   4981
   4984  OW    34.760000   62.160000   44.300000  2368   4985   4986
   4985  HW    34.950000   62.940000   43.780000  2369   4984
   4986  HW    33.900000   62.330000   44.690000  2369   4984
   4987  OW    39.750000   14.760000   33.260000  2368   4988   4989
   4988  HW    39.220000   14.100000   33.710000  2369   4987
   4989  HW    39.480000   14.700000   32.340000  2369   4987
   4990  OW    37.450000   31.200000   16.260000  2368   4991   4992
   4991  HW    36.640000   30.720000   16.430000  2369   4990
   4992  HW    38.120000   30.530000   16.120000  2369   4990
   4993  OW    32.160000   29.680000   16.190000  2368   4994   4995
   4994  HW    31.770000   29.870000   17.040000  2369   4993
   4995  HW    33.100000   29.840000   16.310000  2369   4993
   4996  OW    40.610000   50.830000   23.730000  2368   4997   4998
   4997  HW    39.750000   50.740000   23.310000  2369   4996
   4998  HW    40.900000   49.930000   23.870000  2369   4996
   4999  OW    53.740000   23.030000   38.740000  2368   5000   5001
   5000  HW    54.250000   23.500000   39.400000  2369   4999
   5001  HW    53.300000   23.720000   38.240000  2369   4999
   5002  OW    15.100000   39.330000   42.460000  2368   5003   5004
   5003  HW    15.950000   38.960000   42.710000  2369   5002
   5004  HW    14.470000   38.670000   42.750000  2369   5002
   5005  OW    52.210000   42.840000   50.620000  2368   5006   5007
   5006  HW    51.740000   42.260000   50.020000  2369   5005
   5007  HW    53.130000   42.640000   50.470000  2369   5005
   5008  OW    39.840000   24.960000   55.910000  2368   5009   5010
   5009  HW    39.390000   25.120000   56.750000  2369   5008
   5010  HW    40.680000   24.580000   56.160000  2369   5008
   5011  OW    52.190000   23.020000   44.890000  2368   5012   5013
   5012  HW    52.620000   23.770000   45.290000  2369   5011
   5013  HW    51.510000   22.780000   45.520000  2369   5011
   5014  OW    53.500000   23.120000   34.930000  2368   5015   5016
   5015  HW    53.840000   22.480000   34.300000  2369   5014
   5016  HW    53.080000   22.590000   35.600000  2369   5014
   5017  OW    56.580000   36.550000   40.080000  2368   5018   5019
   5018  HW    56.640000   37.330000   39.530000  2369   5017
   5019  HW    55.670000   36.550000   40.390000  2369   5017
   5020  OW    26.770000   44.100000   59.150000  2368   5021   5022
   5021  HW    26.700000   43.150000   59.010000  2369   5020
   5022  HW    25.870000   44.420000   59.080000  2369   5020
   5023  OW    27.820000   60.320000   36.890000  2368   5024   5025
   5024  HW    27.560000   61.230000   37.030000  2369   5023
   5025  HW    27.820000   60.210000   35.940000  2369   5023
   5026  OW    37.020000   45.040000   60.330000  2368   5027   5028
   5027  HW    36.360000   45.710000   60.130000  2369   5026
   5028  HW    37.440000   44.870000   59.490000  2369   5026
   5029  OW    23.280000   58.700000   40.090000  2368   5030   5031
   5030  HW    23.710000   59.160000   39.370000  2369   5029
   5031  HW    23.670000   59.070000   40.880000  2369   5029
   5032  OW    42.160000   59.670000   35.410000  2368   5033   5034
   5033  HW    42.560000   59.920000   36.240000  2369   5032
   5034  HW    41.540000   60.370000   35.230000  2369   5032
   5035  OW    56.020000   28.330000   40.530000  2368   5036   5037
   5036  HW    56.560000   28.300000   39.740000  2369   5035
   5037  HW    56.320000   27.590000   41.060000  2369   5035
   5038  OW    40.220000   17.720000   26.350000  2368   5039   5040
   5039  HW    39.260000   17.670000   26.340000  2369   5038
   5040  HW    40.490000   17.170000   25.610000  2369   5038
   5041  OW    26.850000   17.340000   39.490000  2368   5042   5043
   5042  HW    26.220000   17.240000   40.200000  2369   5041
   5043  HW    27.550000   16.710000   39.710000  2369   5041
   5044  OW    17.260000   39.980000   50.520000  2368   5045   5046
   5045  HW    17.090000   40.440000   51.340000  2369   5044
   5046  HW    18.030000   40.420000   50.150000  2369   5044
   5047  OW    20.690000   54.860000   36.190000  2368   5048   5049
   5048  HW    20.660000   54.580000   37.110000  2369   5047
   5049  HW    21.580000   55.200000   36.080000  2369   5047
   5050  OW    47.680000   54.840000   51.300000  2368   5051   5052
   5051  HW    47.900000   54.690000   50.380000  2369   5050
   5052  HW    48.260000   54.250000   51.780000  2369   5050
   5053  OW    50.810000   51.780000   49.810000  2368   5054   5055
   5054  HW    50.760000   51.360000   48.950000  2369   5053
   5055  HW    51.690000   51.600000   50.130000  2369   5053
   5056  OW    18.180000   34.470000   21.710000  2368   5057   5058
   5057  HW    18.000000   34.810000   20.840000  2369   5056
   5058  HW    18.480000   35.230000   22.210000  2369   5056
   5059  OW    34.450000   41.560000   15.630000  2368   5060   5061
   5060  HW    34.040000   40.740000   15.910000  2369   5059
   5061  HW    34.360000   42.140000   16.380000  2369   5059
   5062  OW    25.890000   51.020000   21.820000  2368   5063   5064
   5063  HW    26.680000   51.390000   22.210000  2369   5062
   5064  HW    26.110000   50.920000   20.890000  2369   5062
   5065  OW    40.960000   59.600000   50.300000  2368   5066   5067
   5066  HW    41.280000   60.280000   49.700000  2369   5065
   5067  HW    40.210000   59.220000   49.850000  2369   5065
   5068  OW    44.920000   17.550000   45.980000  2368   5069   5070
   5069  HW    44.830000   18.300000   46.580000  2369   5068
   5070  HW    45.070000   17.950000   45.120000  2369   5068
   5071  OW    41.140000   54.870000   27.420000  2368   5072   5073
   5072  HW    41.280000   55.820000   27.430000  2369   5071
   5073  HW    41.470000   54.580000   26.580000  2369   5071
   5074  OW    50.180000   19.440000   41.950000  2368   5075   5076
   5075  HW    49.840000   19.790000   41.130000  2369   5074
   5076  HW    50.710000   18.680000   41.690000  2369   5074
   5077  OW    38.590000   19.420000   51.360000  2368   5078   5079
   5078  HW    38.640000   19.100000   52.260000  2369   5077
   5079  HW    38.060000   18.760000   50.900000  2369   5077
   5080  OW    52.530000   52.030000   41.720000  2368   5081   5082
   5081  HW    52.500000   51.790000   40.790000  2369   5080
   5082  HW    52.810000   51.230000   42.160000  2369   5080
   5083  OW    33.620000   31.870000   58.100000  2368   5084   5085
   5084  HW    32.840000   32.210000   58.540000  2369   5083
   5085  HW    34.120000   31.440000   58.790000  2369   5083
   5086  OW    27.560000   45.650000   17.230000  2368   5087   5088
   5087  HW    28.500000   45.790000   17.330000  2369   5086
   5088  HW    27.420000   45.630000   16.280000  2369   5086
   5089  OW    25.140000   30.760000   17.560000  2368   5090   5091
   5090  HW    24.600000   31.530000   17.400000  2369   5089
   5091  HW    25.520000   30.910000   18.430000  2369   5089
   5092  OW    26.800000   33.980000   16.100000  2368   5093   5094
   5093  HW    26.270000   34.770000   16.220000  2369   5092
   5094  HW    27.370000   33.950000   16.860000  2369   5092
   5095  OW    14.900000   44.210000   41.290000  2368   5096   5097
   5096  HW    14.950000   43.290000   41.070000  2369   5095
   5097  HW    14.400000   44.240000   42.110000  2369   5095
   5098  OW    40.470000   56.030000   55.260000  2368   5099   5100
   5099  HW    40.990000   55.220000   55.290000  2369   5098
   5100  HW    41.080000   56.710000   55.530000  2369   5098
   5101  OW    52.350000   39.940000   28.250000  2368   5102   5103
   5102  HW    51.640000   40.120000   28.870000  2369   5101
   5103  HW    51.920000   39.580000   27.480000  2369   5101
   5104  OW    51.160000   20.460000   33.190000  2368   5105   5106
   5105  HW    50.800000   20.890000   32.410000  2369   5104
   5106  HW    51.160000   19.530000   32.970000  2369   5104
   5107  OW    30.520000   58.510000   53.350000  2368   5108   5109
   5108  HW    30.550000   58.470000   54.300000  2369   5107
   5109  HW    31.400000   58.750000   53.090000  2369   5107
   5110  OW    14.970000   34.850000   39.810000  2368   5111   5112
   5111  HW    15.580000   34.940000   40.530000  2369   5110
   5112  HW    14.380000   34.140000   40.090000  2369   5110
   5113  OW    35.450000   14.440000   34.430000  2368   5114   5115
   5114  HW    35.130000   14.280000   35.320000  2369   5113
   5115  HW    34.660000   14.590000   33.920000  2369   5113
   5116  OW    14.930000   39.440000   26.340000  2368   5117   5118
   5117  HW    14.090000   39.900000   26.280000  2369   5116
   5118  HW    15.160000   39.240000   25.430000  2369   5116
   5119  OW    32.030000   61.370000   36.250000  2368   5120   5121
   5120  HW    31.920000   62.320000   36.290000  2369   5119
   5121  HW    31.800000   61.140000   35.350000  2369   5119
   5122  OW    18.570000   30.200000   44.330000  2368   5123   5124
   5123  HW    18.960000   30.010000   43.480000  2369   5122
   5124  HW    18.820000   29.460000   44.880000  2369   5122
   5125  OW    35.460000   54.400000   57.600000  2368   5126   5127
   5126  HW    34.860000   55.030000   57.190000  2369   5125
   5127  HW    35.990000   54.940000   58.190000  2369   5125
   5128  OW    45.260000   25.260000   21.710000  2368   5129   5130
   5129  HW    44.420000   25.310000   21.260000  2369   5128
   5130  HW    45.530000   24.340000   21.600000  2369   5128
   5131  OW    16.640000   50.010000   36.260000  2368   5132   5133
   5132  HW    16.050000   50.750000   36.200000  2369   5131
   5133  HW    16.770000   49.880000   37.200000  2369   5131
   5134  OW    52.390000   45.530000   29.920000  2368   5135   5136
   5135  HW    51.880000   44.830000   30.320000  2369   5134
   5136  HW    51.840000   45.870000   29.220000  2369   5134
   5137  OW    28.060000   18.700000   29.190000  2368   5138   5139
   5138  HW    27.440000   19.010000   29.840000  2369   5137
   5139  HW    27.520000   18.420000   28.450000  2369   5137
   5140  OW    44.660000   43.180000   20.990000  2368   5141   5142
   5141  HW    45.520000   43.170000   21.410000  2369   5140
   5142  HW    44.070000   43.510000   21.670000  2369   5140
   5143  OW    22.660000   29.310000   19.620000  2368   5144   5145
   5144  HW    23.170000   29.840000   19.010000  2369   5143
   5145  HW    22.380000   29.920000   20.300000  2369   5143
   5146  OW    28.670000   52.730000   22.290000  2368   5147   5148
   5147  HW    29.560000   53.070000   22.240000  2369   5146
   5148  HW    28.230000   53.310000   22.910000  2369   5146
   5149  OW    14.130000   33.330000   32.890000  2368   5150   5151
   5150  HW    14.690000   32.760000   33.420000  2369   5149
   5151  HW    13.350000   33.460000   33.440000  2369   5149
   5152  OW    46.000000   31.310000   20.380000  2368   5153   5154
   5153  HW    46.260000   30.400000   20.260000  2369   5152
   5154  HW    46.820000   31.760000   20.590000  2369   5152
   5155  OW    38.260000   58.860000   30.530000  2368   5156   5157
   5156  HW    38.300000   58.100000   29.960000  2369   5155
   5157  HW    38.750000   59.540000   30.060000  2369   5155
   5158  OW    38.560000   22.630000   54.760000  2368   5159   5160
   5159  HW    38.920000   23.280000   55.360000  2369   5158
   5160  HW    37.920000   23.110000   54.240000  2369   5158
   5161  OW    43.010000   61.000000   42.010000  2368   5162   5163
   5162  HW    43.940000   61.200000   42.120000  2369   5161
   5163  HW    42.760000   61.450000   41.200000  2369   5161
   5164  OW    36.650000   15.620000   29.470000  2368   5165   5166
   5165  HW    36.430000   16.260000   28.790000  2369   5164
   5166  HW    35.800000   15.290000   29.780000  2369   5164
   5167  OW    29.980000   23.370000   53.460000  2368   5168   5169
   5168  HW    30.790000   23.870000   53.340000  2369   5167
   5169  HW    29.410000   23.650000   52.740000  2369   5167
   5170  OW    36.450000   13.850000   38.750000  2368   5171   5172
   5171  HW    36.160000   12.950000   38.830000  2369   5170
   5172  HW    36.240000   14.250000   39.590000  2369   5170
   5173  OW    42.350000   35.690000   58.220000  2368   5174   5175
   5174  HW    42.800000   34.860000   58.100000  2369   5173
   5175  HW    41.420000   35.470000   58.090000  2369   5173
   5176  OW    19.410000   31.820000   21.200000  2368   5177   5178
   5177  HW    19.280000   32.670000   21.630000  2369   5176
   5178  HW    19.030000   31.920000   20.330000  2369   5176
   5179  OW    27.730000   30.570000   16.390000  2368   5180   5181
   5180  HW    28.030000   31.290000   16.940000  2369   5179
   5181  HW    26.860000   30.360000   16.710000  2369   5179
   5182  OW    23.440000   21.140000   43.250000  2368   5183   5184
   5183  HW    24.060000   20.420000   43.310000  2369   5182
   5184  HW    23.320000   21.420000   44.160000  2369   5182
   5185  OW    53.160000   50.360000   39.240000  2368   5186   5187
   5186  HW    54.090000   50.190000   39.370000  2369   5185
   5187  HW    53.040000   50.320000   38.290000  2369   5185
   5188  OW    46.110000   40.440000   57.290000  2368   5189   5190
   5189  HW    46.890000   40.230000   57.790000  2369   5188
   5190  HW    45.390000   40.380000   57.920000  2369   5188
   5191  OW    48.640000   51.310000   53.690000  2368   5192   5193
   5192  HW    49.160000   50.520000   53.830000  2369   5191
   5193  HW    48.610000   51.730000   54.550000  2369   5191
   5194  OW    42.560000   58.600000   32.650000  2368   5195   5196
   5195  HW    42.950000   59.470000   32.590000  2369   5194
   5196  HW    42.260000   58.530000   33.560000  2369   5194
   5197  OW    17.870000   52.840000   44.920000  2368   5198   5199
   5198  HW    17.640000   52.050000   45.400000  2369   5197
   5199  HW    17.340000   53.530000   45.310000  2369   5197
   5200  OW    51.930000   49.730000   33.520000  2368   5201   5202
   5201  HW    51.640000   49.040000   32.920000  2369   5200
   5202  HW    52.710000   50.100000   33.110000  2369   5200
   5203  OW    52.090000   45.630000   51.410000  2368   5204   5205
   5204  HW    52.600000   45.660000   52.220000  2369   5203
   5205  HW    52.250000   44.740000   51.070000  2369   5203
   5206  OW    15.140000   31.740000   37.640000  2368   5207   5208
   5207  HW    15.540000   32.140000   38.410000  2369   5206
   5208  HW    14.720000   30.940000   37.970000  2369   5206
   5209  OW    42.740000   31.110000   57.670000  2368   5210   5211
   5210  HW    43.070000   30.620000   56.910000  2369   5209
   5211  HW    43.090000   31.990000   57.550000  2369   5209
   5212  OW    33.140000   54.440000   23.840000  2368   5213   5214
   5213  HW    33.790000   54.040000   24.410000  2369   5212
   5214  HW    32.300000   54.260000   24.280000  2369   5212
   5215  OW    30.270000   16.890000   30.410000  2368   5216   5217
   5216  HW    29.750000   17.460000   29.850000  2369   5215
   5217  HW    29.800000   16.870000   31.240000  2369   5215
   5218  OW    23.690000   20.300000   32.080000  2368   5219   5220
   5219  HW    23.920000   20.740000   32.900000  2369   5218
   5220  HW    23.030000   19.650000   32.320000  2369   5218
   5221  OW    39.740000   60.980000   35.830000  2368   5222   5223
   5222  HW    39.320000   60.130000   35.950000  2369   5221
   5223  HW    39.540000   61.230000   34.930000  2369   5221
   5224  OW    43.080000   60.490000   37.850000  2368   5225   5226
   5225  HW    42.370000   60.720000   38.450000  2369   5224
   5226  HW    43.820000   61.020000   38.140000  2369   5224
   5227  OW    30.660000   31.300000   57.750000  2368   5228   5229
   5228  HW    30.890000   32.060000   57.230000  2369   5227
   5229  HW    30.810000   30.550000   57.170000  2369   5227
   5230  OW    28.590000   50.140000   59.140000  2368   5231   5232
   5231  HW    29.380000   49.620000   59.020000  2369   5230
   5232  HW    28.300000   50.360000   58.260000  2369   5230
   5233  OW    28.000000   16.660000   42.110000  2368   5234   5235
   5234  HW    27.410000   16.090000   42.620000  2369   5233
   5235  HW    28.150000   17.420000   42.680000  2369   5233
   5236  OW    23.370000   47.960000   20.120000  2368   5237   5238
   5237  HW    23.660000   47.140000   19.710000  2369   5236
   5238  HW    23.750000   48.650000   19.570000  2369   5236
   5239  OW    47.250000   53.840000   31.190000  2368   5240   5241
   5240  HW    47.850000   53.220000   30.770000  2369   5239
   5241  HW    47.800000   54.360000   31.770000  2369   5239
   5242  OW    19.980000   47.440000   54.140000  2368   5243   5244
   5243  HW    19.460000   47.880000   53.470000  2369   5242
   5244  HW    20.730000   47.090000   53.670000  2369   5242
   5245  OW    15.470000   46.180000   45.780000  2368   5246   5247
   5246  HW    15.880000   46.190000   44.920000  2369   5245
   5247  HW    15.800000   46.970000   46.210000  2369   5245
   5248  OW    43.650000   52.800000   26.820000  2368   5249   5250
   5249  HW    44.550000   52.970000   27.100000  2369   5248
   5250  HW    43.480000   53.450000   26.140000  2369   5248
   5251  OW    31.020000   46.120000   60.630000  2368   5252   5253
   5252  HW    31.200000   45.500000   59.920000  2369   5251
   5253  HW    30.220000   45.780000   61.040000  2369   5251
   5254  OW    17.350000   37.670000   21.680000  2368   5255   5256
   5255  HW    17.440000   38.350000   21.010000  2369   5254
   5256  HW    16.770000   37.020000   21.280000  2369   5254
   5257  OW    56.010000   34.850000   45.840000  2368   5258   5259
   5258  HW    55.320000   35.500000   45.680000  2369   5257
   5259  HW    55.910000   34.230000   45.120000  2369   5257
   5260  OW    46.690000   16.400000   40.180000  2368   5261   5262
   5261  HW    46.640000   16.010000   39.310000  2369   5260
   5262  HW    46.610000   17.340000   40.040000  2369   5260
   5263  OW    19.500000   27.590000   42.800000  2368   5264   5265
   5264  HW    20.270000   28.160000   42.830000  2369   5263
   5265  HW    19.820000   26.740000   43.110000  2369   5263
   5266  OW    18.480000   48.140000   51.860000  2368   5267   5268
   5267  HW    18.250000   49.050000   51.690000  2369   5266
   5268  HW    18.530000   47.740000   50.990000  2369   5266
   5269  OW    48.540000   57.380000   45.700000  2368   5270   5271
   5270  HW    48.070000   57.950000   46.310000  2369   5269
   5271  HW    48.330000   56.490000   46.000000  2369   5269
   5272  OW    20.670000   24.390000   40.810000  2368   5273   5274
   5273  HW    20.940000   24.860000   40.020000  2369   5272
   5274  HW    19.730000   24.250000   40.710000  2369   5272
   5275  OW    23.680000   35.830000   56.950000  2368   5276   5277
   5276  HW    23.640000   36.480000   56.240000  2369   5275
   5277  HW    22.940000   36.030000   57.510000  2369   5275
   5278  OW    25.820000   54.670000   55.530000  2368   5279   5280
   5279  HW    26.180000   53.880000   55.120000  2369   5278
   5280  HW    25.590000   55.240000   54.800000  2369   5278
   5281  OW    18.080000   41.480000   52.680000  2368   5282   5283
   5282  HW    18.170000   40.630000   53.100000  2369   5281
   5283  HW    17.380000   41.920000   53.170000  2369   5281
   5284  OW    33.870000   19.090000   24.470000  2368   5285   5286
   5285  HW    34.690000   18.690000   24.760000  2369   5284
   5286  HW    33.960000   19.140000   23.520000  2369   5284
   5287  OW    14.400000   43.030000   29.060000  2368   5288   5289
   5288  HW    14.270000   42.980000   30.010000  2369   5287
   5289  HW    14.800000   42.190000   28.830000  2369   5287
   5290  OW    57.060000   34.280000   36.530000  2368   5291   5292
   5291  HW    56.200000   33.860000   36.550000  2369   5290
   5292  HW    57.520000   33.850000   35.800000  2369   5290
   5293  OW    20.850000   22.160000   32.690000  2368   5294   5295
   5294  HW    21.050000   21.660000   31.890000  2369   5293
   5295  HW    21.690000   22.540000   32.960000  2369   5293
   5296  OW    15.940000   39.760000   23.670000  2368   5297   5298
   5297  HW    16.670000   39.270000   23.300000  2369   5296
   5298  HW    16.350000   40.330000   24.330000  2369   5296
   5299  OW    29.450000   54.510000   57.330000  2368   5300   5301
   5300  HW    28.580000   54.910000   57.320000  2369   5299
   5301  HW    29.410000   53.830000   56.660000  2369   5299
   5302  OW    30.500000   60.290000   32.990000  2368   5303   5304
   5303  HW    30.130000   61.080000   32.600000  2369   5302
   5304  HW    31.360000   60.200000   32.580000  2369   5302
   5305  OW    16.740000   27.950000   36.950000  2368   5306   5307
   5306  HW    16.150000   27.240000   36.700000  2369   5305
   5307  HW    16.240000   28.480000   37.570000  2369   5305
   5308  OW    45.280000   56.890000   32.330000  2368   5309   5310
   5309  HW    44.430000   57.300000   32.200000  2369   5308
   5310  HW    45.110000   55.950000   32.270000  2369   5308
   5311  OW    25.990000   23.050000   50.360000  2368   5312   5313
   5312  HW    26.790000   23.520000   50.600000  2369   5311
   5313  HW    25.280000   23.660000   50.570000  2369   5311
   5314  OW    22.570000   57.170000   35.600000  2368   5315   5316
   5315  HW    21.680000   57.470000   35.400000  2369   5314
   5316  HW    23.020000   57.170000   34.760000  2369   5314
   5317  OW    51.040000   42.800000   53.400000  2368   5318   5319
   5318  HW    51.500000   43.040000   52.600000  2369   5317
   5319  HW    51.170000   41.860000   53.480000  2369   5317
   5320  OW    50.590000   36.680000   53.780000  2368   5321   5322
   5321  HW    51.130000   35.890000   53.800000  2369   5320
   5322  HW    50.440000   36.850000   52.850000  2369   5320
   5323  OW    37.280000   60.810000   50.250000  2368   5324   5325
   5324  HW    38.010000   61.290000   49.870000  2369   5323
   5325  HW    36.800000   61.450000   50.770000  2369   5323
   5326  OW    15.640000   31.830000   26.350000  2368   5327   5328
   5327  HW    15.970000   32.710000   26.180000  2369   5326
   5328  HW    16.370000   31.250000   26.130000  2369   5326
   5329  OW    23.110000   32.600000   17.670000  2368   5330   5331
   5330  HW    22.770000   32.480000   16.780000  2369   5329
   5331  HW    22.710000   33.420000   17.970000  2369   5329
   5332  OW    48.610000   51.810000   29.710000  2368   5333   5334
   5333  HW    49.430000   51.480000   30.080000  2369   5332
   5334  HW    48.760000   51.820000   28.760000  2369   5332
   5335  OW    13.260000   39.260000   36.950000  2368   5336   5337
   5336  HW    13.620000   38.580000   37.510000  2369   5335
   5337  HW    14.010000   39.590000   36.460000  2369   5335
   5338  OW    18.310000   32.910000   49.150000  2368   5339   5340
   5339  HW    18.650000   32.150000   48.680000  2369   5338
   5340  HW    18.000000   32.560000   49.980000  2369   5338
   5341  OW    25.560000   38.830000   15.660000  2368   5342   5343
   5342  HW    26.120000   39.370000   16.220000  2369   5341
   5343  HW    25.110000   39.450000   15.090000  2369   5341
   5344  OW    48.230000   18.490000   44.900000  2368   5345   5346
   5345  HW    47.550000   18.220000   45.510000  2369   5344
   5346  HW    48.580000   17.660000   44.560000  2369   5344
   5347  OW    32.990000   16.350000   47.300000  2368   5348   5349
   5348  HW    32.340000   15.770000   46.900000  2369   5347
   5349  HW    33.690000   15.770000   47.580000  2369   5347
   5350  OW    55.110000   34.340000   48.380000  2368   5351   5352
   5351  HW    55.310000   33.570000   48.910000  2369   5350
   5352  HW    55.420000   34.120000   47.500000  2369   5350
   5353  OW    36.840000   27.170000   57.740000  2368   5354   5355
   5354  HW    37.300000   27.570000   58.470000  2369   5353
   5355  HW    36.260000   26.520000   58.150000  2369   5353
   5356  OW    49.550000   48.800000   54.410000  2368   5357   5358
   5357  HW    49.220000   48.270000   55.140000  2369   5356
   5358  HW    49.030000   48.530000   53.660000  2369   5356
   5359  OW    48.190000   35.320000   55.780000  2368   5360   5361
   5360  HW    48.940000   35.380000   56.380000  2369   5359
   5361  HW    48.380000   34.560000   55.230000  2369   5359
   5362  OW    54.060000   39.680000   48.870000  2368   5363   5364
   5363  HW    53.110000   39.700000   48.970000  2369   5362
   5364  HW    54.240000   38.840000   48.440000  2369   5362
   5365  OW    13.150000   39.940000   33.320000  2368   5366   5367
   5366  HW    12.930000   39.620000   32.450000  2369   5365
   5367  HW    14.090000   40.130000   33.270000  2369   5365
   5368  OW    19.210000   54.230000   48.190000  2368   5369   5370
   5369  HW    19.700000   54.600000   47.450000  2369   5368
   5370  HW    18.320000   54.570000   48.080000  2369   5368
   5371  OW    21.920000   21.590000   37.430000  2368   5372   5373
   5372  HW    22.780000   21.460000   37.830000  2369   5371
   5373  HW    21.940000   22.490000   37.100000  2369   5371
   5374  OW    46.350000   16.500000   42.910000  2368   5375   5376
   5375  HW    45.650000   15.830000   42.900000  2369   5374
   5376  HW    46.420000   16.790000   42.010000  2369   5374
   5377  OW    32.150000   39.080000   60.710000  2368   5378   5379
   5378  HW    32.260000   39.100000   61.660000  2369   5377
   5379  HW    32.280000   39.980000   60.430000  2369   5377
   5380  OW    43.890000   52.500000   57.050000  2368   5381   5382
   5381  HW    43.500000   53.160000   57.630000  2369   5380
   5382  HW    44.350000   51.900000   57.650000  2369   5380
   5383  OW    18.110000   45.250000   52.530000  2368   5384   5385
   5384  HW    18.280000   46.190000   52.620000  2369   5383
   5385  HW    18.000000   44.940000   53.430000  2369   5383
   5386  OW    24.390000   41.640000   58.350000  2368   5387   5388
   5387  HW    23.600000   41.300000   57.930000  2369   5386
   5388  HW    24.200000   42.560000   58.510000  2369   5386
   5389  OW    46.910000   59.270000   44.000000  2368   5390   5391
   5390  HW    47.620000   58.660000   44.230000  2369   5389
   5391  HW    47.020000   60.010000   44.600000  2369   5389
   5392  OW    33.540000   49.150000   18.290000  2368   5393   5394
   5393  HW    33.490000   49.410000   17.370000  2369   5392
   5394  HW    32.900000   48.440000   18.370000  2369   5392
   5395  OW    27.260000   16.740000   34.830000  2368   5396   5397
   5396  HW    27.240000   16.060000   35.510000  2369   5395
   5397  HW    27.270000   17.570000   35.320000  2369   5395
   5398  OW    18.460000   52.990000   35.590000  2368   5399   5400
   5399  HW    18.710000   52.230000   35.060000  2369   5398
   5400  HW    19.120000   53.650000   35.370000  2369   5398
   5401  OW    19.480000   23.390000   34.910000  2368   5402   5403
   5402  HW    18.640000   23.690000   34.560000  2369   5401
   5403  HW    19.960000   23.070000   34.150000  2369   5401
   5404  OW    13.810000   33.700000   30.340000  2368   5405   5406
   5405  HW    13.380000   34.530000   30.160000  2369   5404
   5406  HW    13.790000   33.620000   31.300000  2369   5404
   5407  OW    16.030000   43.030000   49.590000  2368   5408   5409
   5408  HW    15.160000   42.820000   49.240000  2369   5407
   5409  HW    16.510000   43.390000   48.830000  2369   5407
   5410  OW    36.520000   28.200000   16.430000  2368   5411   5412
   5411  HW    37.160000   28.210000   17.140000  2369   5410
   5412  HW    35.820000   28.790000   16.730000  2369   5410
   5413  OW    48.360000   49.500000   26.750000  2368   5414   5415
   5414  HW    47.660000   49.910000   26.260000  2369   5413
   5415  HW    49.040000   50.170000   26.810000  2369   5413
   5416  OW    20.210000   35.710000   54.140000  2368   5417   5418
   5417  HW    19.850000   35.850000   55.010000  2369   5416
   5418  HW    20.820000   34.980000   54.240000  2369   5416
   5419  OW    48.930000   56.140000   35.830000  2368   5420   5421
   5420  HW    48.080000   56.500000   35.570000  2369   5419
   5421  HW    48.750000   55.230000   36.060000  2369   5419
   5422  OW    44.560000   14.900000   35.580000  2368   5423   5424
   5423  HW    43.980000   14.450000   34.960000  2369   5422
   5424  HW    44.030000   15.600000   35.950000  2369   5422
   5425  OW    47.120000   58.180000   47.950000  2368   5426   5427
   5426  HW    46.510000   58.900000   48.100000  2369   5425
   5427  HW    46.660000   57.400000   48.250000  2369   5425
   5428  OW    49.250000   23.220000   25.060000  2368   5429   5430
   5429  HW    48.450000   23.540000   24.640000  2369   5428
   5430  HW    49.120000   22.280000   25.140000  2369   5428
   5431  OW    35.560000   20.870000   53.780000  2368   5432   5433
   5432  HW    35.260000   21.740000   54.040000  2369   5431
   5433  HW    35.350000   20.810000   52.850000  2369   5431
   5434  OW    41.730000   23.740000   20.620000  2368   5435   5436
   5435  HW    40.830000   23.620000   20.920000  2369   5434
   5436  HW    42.250000   23.220000   21.230000  2369   5434
   5437  OW    46.910000   57.280000   34.500000  2368   5438   5439
   5438  HW    46.440000   57.140000   33.670000  2369   5437
   5439  HW    46.220000   57.310000   35.160000  2369   5437
   5440  OW    13.710000   44.960000   35.510000  2368   5441   5442
   5441  HW    13.070000   44.720000   36.190000  2369   5440
   5442  HW    14.520000   45.130000   35.990000  2369   5440
   5443  OW    20.210000   57.030000   42.720000  2368   5444   5445
   5444  HW    19.720000   56.260000   43.010000  2369   5443
   5445  HW    19.540000   57.650000   42.430000  2369   5443
   5446  OW    45.130000   34.040000   18.910000  2368   5447   5448
   5447  HW    45.220000   33.670000   18.030000  2369   5446
   5448  HW    44.750000   33.330000   19.430000  2369   5446
   5449  OW    16.300000   29.660000   39.510000  2368   5450   5451
   5450  HW    17.130000   29.190000   39.430000  2369   5449
   5451  HW    16.420000   30.240000   40.260000  2369   5449
   5452  OW    33.430000   59.580000   53.350000  2368   5453   5454
   5453  HW    34.220000   60.130000   53.370000  2369   5452
   5454  HW    33.730000   58.740000   53.700000  2369   5452
   5455  OW    46.410000   37.440000   20.020000  2368   5456   5457
   5456  HW    46.000000   37.250000   19.180000  2369   5455
   5457  HW    46.910000   38.240000   19.870000  2369   5455
   5458  OW    51.390000   40.120000   52.600000  2368   5459   5460
   5459  HW    50.620000   39.560000   52.480000  2369   5458
   5460  HW    52.040000   39.770000   51.990000  2369   5458
   5461  OW    24.360000   26.130000   19.680000  2368   5462   5463
   5462  HW    24.320000   26.870000   19.070000  2369   5461
   5463  HW    23.690000   26.330000   20.330000  2369   5461
   5464  OW    43.820000   15.450000   31.130000  2368   5465   5466
   5465  HW    43.820000   15.950000   31.950000  2369   5464
   5466  HW    44.400000   14.710000   31.290000  2369   5464
   5467  OW    56.230000   34.620000   31.770000  2368   5468   5469
   5468  HW    56.820000   33.870000   31.760000  2369   5467
   5469  HW    55.830000   34.600000   32.640000  2369   5467
   5470  OW    13.220000   39.510000   30.570000  2368   5471   5472
   5471  HW    14.120000   39.710000   30.300000  2369   5470
   5472  HW    12.790000   39.220000   29.770000  2369   5470
   5473  OW    38.560000   18.900000   23.690000  2368   5474   5475
   5474  HW    38.450000   19.830000   23.480000  2369   5473
   5475  HW    38.110000   18.790000   24.530000  2369   5473
   5476  OW    53.910000   50.290000   43.410000  2368   5477   5478
   5477  HW    53.300000   49.660000   43.810000  2369   5476
   5478  HW    54.200000   50.830000   44.140000  2369   5476
   5479  OW    55.370000   30.970000   47.410000  2368   5480   5481
   5480  HW    55.900000   30.180000   47.310000  2369   5479
   5481  HW    55.860000   31.500000   48.040000  2369   5479
   5482  OW    32.220000   21.090000   21.710000  2368   5483   5484
   5483  HW    31.400000   20.670000   21.450000  2369   5482
   5484  HW    32.400000   21.720000   21.010000  2369   5482
   5485  OW    15.300000   36.170000   44.500000  2368   5486   5487
   5486  HW    14.610000   36.720000   44.120000  2369   5485
   5487  HW    15.960000   36.800000   44.810000  2369   5485
   5488  OW    20.500000   41.510000   18.520000  2368   5489   5490
   5489  HW    21.450000   41.440000   18.470000  2369   5488
   5490  HW    20.280000   42.180000   17.870000  2369   5488
   5491  OW    53.750000   46.660000   32.540000  2368   5492   5493
   5492  HW    53.320000   46.190000   31.830000  2369   5491
   5493  HW    54.580000   46.950000   32.170000  2369   5491
   5494  OW    39.140000   14.650000   30.530000  2368   5495   5496
   5495  HW    39.690000   15.310000   30.110000  2369   5494
   5496  HW    38.320000   14.680000   30.030000  2369   5494
   5497  OW    25.760000   57.560000   53.060000  2368   5498   5499
   5498  HW    25.110000   57.440000   53.750000  2369   5497
   5499  HW    25.310000   58.060000   52.390000  2369   5497
   5500  OW    23.100000   20.790000   28.450000  2368   5501   5502
   5501  HW    22.490000   20.490000   29.130000  2369   5500
   5502  HW    22.930000   20.210000   27.700000  2369   5500
   5503  OW    31.360000   53.320000   21.760000  2368   5504   5505
   5504  HW    31.340000   52.500000   22.250000  2369   5503
   5505  HW    32.110000   53.800000   22.110000  2369   5503
   5506  OW    24.660000   18.670000   42.160000  2368   5507   5508
   5507  HW    24.190000   18.050000   41.600000  2369   5506
   5508  HW    25.070000   19.280000   41.540000  2369   5506
   5509  OW    39.950000   52.880000   58.460000  2368   5510   5511
   5510  HW    40.690000   53.360000   58.090000  2369   5509
   5511  HW    40.350000   52.160000   58.950000  2369   5509
   5512  OW    16.940000   32.080000   44.820000  2368   5513   5514
   5513  HW    16.350000   31.840000   45.530000  2369   5512
   5514  HW    17.490000   31.300000   44.690000  2369   5512
   5515  OW    21.520000   24.180000   24.070000  2368   5516   5517
   5516  HW    21.340000   25.090000   24.340000  2369   5515
   5517  HW    21.170000   24.120000   23.180000  2369   5515
   5518  OW    47.700000   16.580000   33.640000  2368   5519   5520
   5519  HW    48.470000   16.900000   34.100000  2369   5518
   5520  HW    46.980000   17.120000   33.960000  2369   5518
   5521  OW    18.920000   29.150000   22.680000  2368   5522   5523
   5522  HW    19.730000   28.740000   22.960000  2369   5521
   5523  HW    19.200000   29.900000   22.140000  2369   5521
   5524  OW    15.030000   47.880000   31.380000  2368   5525   5526
   5525  HW    15.220000   48.410000   30.610000  2369   5524
   5526  HW    15.240000   48.450000   32.120000  2369   5524
   5527  OW    54.080000   22.820000   42.020000  2368   5528   5529
   5528  HW    53.530000   23.550000   42.300000  2369   5527
   5529  HW    53.470000   22.140000   41.760000  2369   5527
   5530  OW    33.500000   14.490000   32.610000  2368   5531   5532
   5531  HW    32.590000   14.210000   32.570000  2369   5530
   5532  HW    33.950000   13.900000   32.000000  2369   5530
   5533  OW    51.060000   54.200000   47.980000  2368   5534   5535
   5534  HW    51.870000   54.490000   47.560000  2369   5533
   5535  HW    51.040000   53.250000   47.840000  2369   5533
   5536  OW    23.920000   56.400000   30.370000  2368   5537   5538
   5537  HW    24.510000   57.150000   30.430000  2369   5536
   5538  HW    24.400000   55.770000   29.820000  2369   5536
   5539  OW    20.670000   25.380000   44.190000  2368   5540   5541
   5540  HW    20.130000   24.630000   44.440000  2369   5539
   5541  HW    21.450000   24.990000   43.780000  2369   5539
   5542  OW    24.000000   57.560000   33.320000  2368   5543   5544
   5543  HW    23.460000   58.220000   32.880000  2369   5542
   5544  HW    24.560000   57.220000   32.630000  2369   5542
   5545  OW    16.120000   48.590000   47.110000  2368   5546   5547
   5546  HW    17.060000   48.780000   47.120000  2369   5545
   5547  HW    15.850000   48.700000   48.020000  2369   5545
   5548  OW    36.220000   48.390000   18.090000  2368   5549   5550
   5549  HW    35.440000   48.870000   18.370000  2369   5548
   5550  HW    36.140000   48.320000   17.140000  2369   5548
   5551  OW    22.530000   54.190000   53.860000  2368   5552   5553
   5552  HW    21.880000   54.540000   54.470000  2369   5551
   5553  HW    22.320000   54.600000   53.030000  2369   5551
   5554  OW    22.740000   39.420000   16.660000  2368   5555   5556
   5555  HW    23.640000   39.160000   16.830000  2369   5554
   5556  HW    22.590000   40.160000   17.260000  2369   5554
   5557  OW    41.960000   57.930000   30.020000  2368   5558   5559
   5558  HW    42.010000   58.710000   30.570000  2369   5557
   5559  HW    42.830000   57.860000   29.620000  2369   5557
   5560  OW    15.330000   49.170000   33.940000  2368   5561   5562
   5561  HW    14.660000   48.520000   34.170000  2369   5560
   5562  HW    15.880000   49.220000   34.720000  2369   5560
   5563  OW    54.980000   36.950000   48.870000  2368   5564   5565
   5564  HW    55.560000   36.900000   49.630000  2369   5563
   5565  HW    54.980000   36.070000   48.510000  2369   5563
   5566  OW    34.340000   57.370000   27.200000  2368   5567   5568
   5567  HW    35.170000   56.920000   27.380000  2369   5566
   5568  HW    34.480000   57.780000   26.340000  2369   5566
   5569  OW    28.460000   49.410000   18.460000  2368   5570   5571
   5570  HW    28.940000   49.280000   17.640000  2369   5569
   5571  HW    27.780000   50.050000   18.250000  2369   5569
   5572  OW    50.980000   55.840000   42.860000  2368   5573   5574
   5573  HW    50.050000   55.730000   43.020000  2369   5572
   5574  HW    51.030000   56.580000   42.250000  2369   5572
   5575  OW    24.270000   44.710000   58.770000  2368   5576   5577
   5576  HW    24.020000   44.890000   57.870000  2369   5575
   5577  HW    23.480000   44.890000   59.280000  2369   5575
   5578  OW    20.010000   51.520000   53.090000  2368   5579   5580
   5579  HW    19.310000   51.390000   53.740000  2369   5578
   5580  HW    20.810000   51.540000   53.610000  2369   5578
   5581  OW    32.160000   62.870000   45.370000  2368   5582   5583
   5582  HW    32.240000   62.780000   46.320000  2369   5581
   5583  HW    31.620000   63.650000   45.250000  2369   5581
   5584  OW    24.580000   31.230000   55.810000  2368   5585   5586
   5585  HW    24.790000   30.950000   56.700000  2369   5584
   5586  HW    25.430000   31.400000   55.410000  2369   5584
   5587  OW    53.010000   20.800000   40.250000  2368   5588   5589
   5588  HW    53.410000   21.550000   39.810000  2369   5587
   5589  HW    52.620000   20.290000   39.540000  2369   5587
   5590  OW    32.810000   44.170000   15.340000  2368   5591   5592
   5591  HW    32.470000   43.850000   14.500000  2369   5590
   5592  HW    33.740000   43.970000   15.320000  2369   5590
   5593  OW    19.530000   38.820000   18.750000  2368   5594   5595
   5594  HW    19.690000   39.760000   18.670000  2369   5593
   5595  HW    18.990000   38.610000   17.990000  2369   5593
   5596  OW    50.240000   18.170000   34.660000  2368   5597   5598
   5597  HW    50.640000   19.030000   34.760000  2369   5596
   5598  HW    49.300000   18.330000   34.660000  2369   5596
   5599  OW    21.660000   25.320000   46.750000  2368   5600   5601
   5600  HW    21.300000   25.470000   45.880000  2369   5599
   5601  HW    20.890000   25.250000   47.320000  2369   5599
   5602  OW    32.540000   22.780000   19.540000  2368   5603   5604
   5603  HW    32.610000   22.510000   18.630000  2369   5602
   5604  HW    32.350000   23.710000   19.510000  2369   5602
   5605  OW    40.470000   32.300000   16.040000  2368   5606   5607
   5606  HW    40.600000   33.190000   16.360000  2369   5605
   5607  HW    39.780000   31.940000   16.600000  2369   5605
   5608  OW    37.420000   16.110000   48.500000  2368   5609   5610
   5609  HW    38.010000   16.700000   48.030000  2369   5608
   5610  HW    37.540000   16.330000   49.420000  2369   5608
   5611  OW    52.240000   31.690000   24.510000  2368   5612   5613
   5612  HW    52.980000   32.160000   24.130000  2369   5611
   5613  HW    52.120000   32.100000   25.370000  2369   5611
   5614  OW    20.140000   54.400000   31.200000  2368   5615   5616
   5615  HW    20.760000   53.990000   31.810000  2369   5614
   5616  HW    20.270000   55.340000   31.330000  2369   5614
   5617  OW    16.180000   50.490000   44.910000  2368   5618   5619
   5618  HW    15.940000   49.740000   45.460000  2369   5617
   5619  HW    16.780000   50.130000   44.260000  2369   5617
   5620  OW    33.700000   41.560000   61.270000  2368   5621   5622
   5621  HW    32.750000   41.640000   61.170000  2369   5620
   5622  HW    34.050000   42.310000   60.790000  2369   5620
   5623  OW    56.130000   30.140000   31.310000  2368   5624   5625
   5624  HW    56.870000   30.010000   31.900000  2369   5623
   5625  HW    55.520000   29.430000   31.530000  2369   5623
   5626  OW    51.300000   46.290000   27.320000  2368   5627   5628
   5627  HW    52.260000   46.280000   27.380000  2369   5626
   5628  HW    51.100000   45.660000   26.620000  2369   5626
   5629  OW    39.560000   25.560000   18.650000  2368   5630   5631
   5630  HW    39.910000   24.740000   19.010000  2369   5629
   5631  HW    40.110000   26.240000   19.020000  2369   5629
   5632  OW    46.450000   15.430000   37.690000  2368   5633   5634
   5633  HW    45.910000   15.760000   36.970000  2369   5632
   5634  HW    45.990000   14.640000   37.990000  2369   5632
   5635  OW    36.710000   62.300000   36.290000  2368   5636   5637
   5636  HW    37.040000   62.050000   35.420000  2369   5635
   5637  HW    36.940000   61.550000   36.850000  2369   5635
   5638  OW    51.710000   26.160000   50.560000  2368   5639   5640
   5639  HW    51.810000   26.060000   49.620000  2369   5638
   5640  HW    50.950000   26.720000   50.670000  2369   5638
   5641  OW    54.390000   42.100000   30.570000  2368   5642   5643
   5642  HW    55.180000   42.350000   31.050000  2369   5641
   5643  HW    54.710000   41.640000   29.800000  2369   5641
   5644  OW    27.210000   32.850000   58.250000  2368   5645   5646
   5645  HW    26.510000   32.230000   58.440000  2369   5644
   5646  HW    26.790000   33.710000   58.330000  2369   5644
   5647  OW    16.250000   31.410000   41.820000  2368   5648   5649
   5648  HW    16.760000   31.260000   42.620000  2369   5647
   5649  HW    15.340000   31.350000   42.100000  2369   5647
   5650  OW    16.700000   50.780000   30.830000  2368   5651   5652
   5651  HW    16.610000   51.440000   30.140000  2369   5650
   5652  HW    16.140000   51.100000   31.540000  2369   5650
   5653  OW    17.780000   54.280000   42.490000  2368   5654   5655
   5654  HW    17.640000   53.720000   43.260000  2369   5653
   5655  HW    18.720000   54.390000   42.430000  2369   5653
   5656  OW    34.570000   18.170000   50.990000  2368   5657   5658
   5657  HW    33.990000   18.420000   51.710000  2369   5656
   5658  HW    34.330000   18.760000   50.270000  2369   5656
   5659  OW    38.380000   51.510000   21.470000  2368   5660   5661
   5660  HW    37.460000   51.540000   21.740000  2369   5659
   5661  HW    38.450000   50.730000   20.920000  2369   5659
   5662  OW    28.500000   28.890000   56.460000  2368   5663   5664
   5663  HW    28.360000   29.200000   55.570000  2369   5662
   5664  HW    28.110000   28.010000   56.480000  2369   5662
   5665  OW    34.780000   59.960000   30.260000  2368   5666   5667
   5666  HW    35.310000   60.080000   31.040000  2369   5665
   5667  HW    33.890000   60.160000   30.540000  2369   5665
   5668  OW    44.110000   18.690000   49.940000  2368   5669   5670
   5669  HW    44.670000   17.930000   50.110000  2369   5668
   5670  HW    43.580000   18.430000   49.190000  2369   5668
   5671  OW    23.320000   21.770000   46.130000  2368   5672   5673
   5672  HW    23.730000   21.600000   46.970000  2369   5671
   5673  HW    22.390000   21.870000   46.330000  2369   5671
   5674  OW    24.810000   28.130000   17.820000  2368   5675   5676
   5675  HW    25.650000   27.800000   18.150000  2369   5674
   5676  HW    25.000000   29.030000   17.560000  2369   5674
   5677  OW    26.990000   60.310000   50.110000  2368   5678   5679
   5678  HW    26.140000   59.870000   50.080000  2369   5677
   5679  HW    27.330000   60.130000   50.990000  2369   5677
   5680  OW    49.960000   52.990000   51.990000  2368   5681   5682
   5681  HW    50.190000   52.730000   51.090000  2369   5680
   5682  HW    49.610000   52.200000   52.390000  2369   5680
   5683  OW    22.100000   40.900000   57.270000  2368   5684   5685
   5684  HW    21.700000   40.310000   57.910000  2369   5683
   5685  HW    21.590000   40.770000   56.470000  2369   5683
   5686  OW    54.360000   46.090000   47.770000  2368   5687   5688
   5687  HW    53.610000   45.550000   47.530000  2369   5686
   5688  HW    54.720000   46.390000   46.930000  2369   5686
   5689  OW    43.280000   25.710000   19.790000  2368   5690   5691
   5690  HW    42.750000   26.480000   19.590000  2369   5689
   5691  HW    42.640000   25.030000   20.000000  2369   5689
   5692  OW    17.700000   49.790000   26.610000  2368   5693   5694
   5693  HW    17.550000   49.070000   25.990000  2369   5692
   5694  HW    17.820000   49.350000   27.450000  2369   5692
   5695  OW    14.130000   41.000000   44.630000  2368   5696   5697
   5696  HW    14.070000   40.710000   43.720000  2369   5695
   5697  HW    15.020000   40.780000   44.890000  2369   5695
   5698  OW    23.110000   59.140000   47.610000  2368   5699   5700
   5699  HW    23.190000   60.090000   47.590000  2369   5698
   5700  HW    22.250000   58.980000   47.990000  2369   5698
   5701  OW    50.110000   19.410000   29.970000  2368   5702   5703
   5702  HW    50.550000   18.940000   30.680000  2369   5701
   5703  HW    49.190000   19.150000   30.050000  2369   5701
   5704  OW    13.120000   42.270000   31.410000  2368   5705   5706
   5705  HW    12.860000   41.350000   31.420000  2369   5704
   5706  HW    13.360000   42.460000   32.320000  2369   5704
   5707  OW    31.190000   42.820000   61.330000  2368   5708   5709
   5708  HW    30.260000   42.890000   61.590000  2369   5707
   5709  HW    31.670000   43.150000   62.090000  2369   5707
   5710  OW    27.820000   59.200000   52.740000  2368   5711   5712
   5711  HW    27.200000   58.500000   52.940000  2369   5710
   5712  HW    28.680000   58.820000   52.940000  2369   5710
   5713  OW    23.860000   59.690000   37.630000  2368   5714   5715
   5714  HW    23.230000   59.990000   36.970000  2369   5713
   5715  HW    24.160000   58.840000   37.310000  2369   5713
   5716  OW    27.860000   43.170000   15.230000  2368   5717   5718
   5717  HW    28.020000   42.640000   14.450000  2369   5716
   5718  HW    27.920000   44.070000   14.920000  2369   5716
   5719  OW    38.370000   31.350000   59.240000  2368   5720   5721
   5720  HW    38.110000   31.570000   58.350000  2369   5719
   5721  HW    37.980000   32.040000   59.780000  2369   5719
   5722  OW    18.610000   30.390000   47.740000  2368   5723   5724
   5723  HW    17.740000   30.290000   48.110000  2369   5722
   5724  HW    18.920000   29.490000   47.610000  2369   5722
   5725  OW    37.170000   36.450000   60.500000  2368   5726   5727
   5726  HW    37.730000   37.180000   60.240000  2369   5725
   5727  HW    36.500000   36.850000   61.060000  2369   5725
   5728  OW    50.780000   21.110000   46.990000  2368   5729   5730
   5729  HW    50.130000   21.060000   46.290000  2369   5728
   5730  HW    50.410000   21.730000   47.620000  2369   5728
   5731  OW    28.060000   20.690000   50.730000  2368   5732   5733
   5732  HW    27.320000   21.300000   50.720000  2369   5731
   5733  HW    27.640000   19.830000   50.740000  2369   5731
   5734  OW    19.870000   49.410000   23.250000  2368   5735   5736
   5735  HW    20.240000   49.800000   22.460000  2369   5734
   5736  HW    20.620000   49.080000   23.730000  2369   5734
   5737  OW    28.470000   16.250000   32.300000  2368   5738   5739
   5738  HW    27.580000   16.320000   31.970000  2369   5737
   5739  HW    28.410000   16.560000   33.210000  2369   5737
   5740  OW    13.070000   41.640000   38.760000  2368   5741   5742
   5741  HW    12.710000   40.920000   39.280000  2369   5740
   5742  HW    12.940000   41.370000   37.850000  2369   5740
   5743  OW    36.690000   42.610000   61.380000  2368   5744   5745
   5744  HW    37.250000   42.040000   60.850000  2369   5743
   5745  HW    36.780000   43.470000   60.990000  2369   5743
   5746  OW    54.300000   26.340000   29.040000  2368   5747   5748
   5747  HW    53.890000   25.490000   29.210000  2369   5746
   5748  HW    53.570000   26.960000   29.030000  2369   5746
   5749  OW    32.440000   19.690000   52.360000  2368   5750   5751
   5750  HW    32.620000   20.100000   53.210000  2369   5749
   5751  HW    31.710000   20.200000   52.010000  2369   5749
   5752  OW    18.460000   39.130000   53.880000  2368   5753   5754
   5753  HW    18.960000   38.540000   53.330000  2369   5752
   5754  HW    17.660000   38.650000   54.090000  2369   5752
   5755  OW    33.290000   24.400000   56.560000  2368   5756   5757
   5756  HW    32.520000   23.900000   56.300000  2369   5755
   5757  HW    32.980000   24.970000   57.270000  2369   5755
   5758  OW    40.820000   46.000000   18.340000  2368   5759   5760
   5759  HW    40.040000   46.560000   18.350000  2369   5758
   5760  HW    41.030000   45.890000   17.420000  2369   5758
   5761  OW    23.260000   51.350000   56.830000  2368   5762   5763
   5762  HW    22.800000   50.760000   57.430000  2369   5761
   5763  HW    24.110000   51.480000   57.250000  2369   5761
   5764  OW    35.500000   62.880000   46.850000  2368   5765   5766
   5765  HW    35.560000   62.780000   45.900000  2369   5764
   5766  HW    35.430000   61.990000   47.180000  2369   5764
   5767  OW    55.660000   31.920000   29.350000  2368   5768   5769
   5768  HW    56.530000   32.290000   29.210000  2369   5767
   5769  HW    55.740000   31.440000   30.180000  2369   5767
   5770  OW    54.280000   24.780000   45.730000  2368   5771   5772
   5771  HW    54.480000   25.500000   45.120000  2369   5770
   5772  HW    55.130000   24.480000   46.040000  2369   5770
   5773  OW    32.130000   50.290000   60.660000  2368   5774   5775
   5774  HW    32.210000   51.230000   60.840000  2369   5773
   5775  HW    32.920000   49.910000   61.050000  2369   5773
   5776  OW    36.470000   59.800000   53.510000  2368   5777   5778
   5777  HW    36.780000   58.900000   53.650000  2369   5776
   5778  HW    36.640000   59.960000   52.580000  2369   5776
   5779  OW    25.610000   35.120000   58.690000  2368   5780   5781
   5780  HW    25.070000   34.740000   59.380000  2369   5779
   5781  HW    24.980000   35.420000   58.030000  2369   5779
   5782  OW    48.830000   55.210000   33.100000  2368   5783   5784
   5783  HW    48.420000   55.740000   33.780000  2369   5782
   5784  HW    49.760000   55.220000   33.320000  2369   5782
   5785  OW    56.380000   39.220000   45.430000  2368   5786   5787
   5786  HW    56.880000   39.560000   46.170000  2369   5785
   5787  HW    56.010000   40.010000   45.020000  2369   5785
   5788  OW    16.250000   51.660000   41.350000  2368   5789   5790
   5789  HW    15.580000   52.200000   41.780000  2369   5788
   5790  HW    16.990000   51.660000   41.970000  2369   5788
   5791  OW    36.720000   22.100000   20.290000  2368   5792   5793
   5792  HW    36.780000   22.640000   19.500000  2369   5791
   5793  HW    35.890000   22.360000   20.700000  2369   5791
   5794  OW    23.130000   24.870000   49.730000  2368   5795   5796
   5795  HW    22.410000   24.810000   49.110000  2369   5794
   5796  HW    23.830000   25.310000   49.250000  2369   5794
   5797  OW    48.640000   19.620000   27.200000  2368   5798   5799
   5798  HW    48.670000   19.180000   26.350000  2369   5797
   5799  HW    48.050000   19.090000   27.730000  2369   5797
   5800  OW    16.820000   30.270000   23.910000  2368   5801   5802
   5801  HW    17.630000   30.030000   23.460000  2369   5800
   5802  HW    16.820000   31.230000   23.900000  2369   5800
   5803  OW    53.180000   23.850000   28.840000  2368   5804   5805
   5804  HW    52.780000   23.770000   29.710000  2369   5803
   5805  HW    52.510000   23.530000   28.240000  2369   5803
   5806  OW    40.810000   28.120000   17.340000  2368   5807   5808
   5807  HW    41.030000   28.060000   18.270000  2369   5806
   5808  HW    40.610000   27.220000   17.080000  2369   5806
   5809  OW    29.470000   14.510000   38.690000  2368   5810   5811
   5810  HW    29.520000   14.100000   39.550000  2369   5809
   5811  HW    29.880000   15.370000   38.810000  2369   5809
   5812  OW    33.650000   46.360000   61.660000  2368   5813   5814
   5813  HW    32.740000   46.230000   61.380000  2369   5812
   5814  HW    33.630000   47.150000   62.190000  2369   5812
   5815  OW    35.380000   53.690000   22.030000  2368   5816   5817
   5816  HW    35.280000   53.610000   22.980000  2369   5815
   5817  HW    34.800000   53.010000   21.670000  2369   5815
   5818  OW    32.650000   63.480000   42.390000  2368   5819   5820
   5819  HW    33.250000   64.190000   42.170000  2369   5818
   5820  HW    32.110000   63.840000   43.100000  2369   5818
   5821  OW    51.750000   39.320000   25.520000  2368   5822   5823
   5822  HW    51.310000   38.880000   24.800000  2369   5821
   5823  HW    52.550000   39.670000   25.130000  2369   5821
   5824  OW    38.650000   62.920000   39.480000  2368   5825   5826
   5825  HW    39.310000   62.610000   38.870000  2369   5824
   5826  HW    37.890000   62.360000   39.320000  2369   5824
   5827  OW    20.440000   32.070000   53.220000  2368   5828   5829
   5828  HW    21.080000   32.180000   53.910000  2369   5827
   5829  HW    20.590000   32.800000   52.620000  2369   5827
   5830  OW    51.580000   23.180000   26.810000  2368   5831   5832
   5831  HW    50.730000   23.330000   26.400000  2369   5830
   5832  HW    52.030000   22.570000   26.220000  2369   5830
   5833  OW    20.690000   44.960000   56.540000  2368   5834   5835
   5834  HW    21.400000   44.970000   57.180000  2369   5833
   5835  HW    21.020000   44.410000   55.830000  2369   5833
   5836  OW    46.370000   50.840000   25.320000  2368   5837   5838
   5837  HW    46.230000   51.760000   25.090000  2369   5836
   5838  HW    45.680000   50.370000   24.840000  2369   5836
   5839  OW    53.740000   30.400000   50.940000  2368   5840   5841
   5840  HW    53.860000   29.640000   51.510000  2369   5839
   5841  HW    54.530000   30.450000   50.420000  2369   5839
   5842  OW    44.200000   50.120000   23.490000  2368   5843   5844
   5843  HW    43.580000   50.840000   23.410000  2369   5842
   5844  HW    44.560000   50.010000   22.600000  2369   5842
   5845  OW    49.460000   36.060000   21.820000  2368   5846   5847
   5846  HW    48.940000   36.860000   21.890000  2369   5845
   5847  HW    49.840000   36.090000   20.950000  2369   5845
   5848  OW    42.360000   13.750000   34.080000  2368   5849   5850
   5849  HW    41.920000   13.020000   34.510000  2369   5848
   5850  HW    41.650000   14.270000   33.700000  2369   5848
   5851  OW    43.660000   47.850000   21.680000  2368   5852   5853
   5852  HW    43.610000   48.240000   22.550000  2369   5851
   5853  HW    42.790000   47.980000   21.300000  2369   5851
   5854  OW    46.790000   28.830000   20.060000  2368   5855   5856
   5855  HW    46.550000   27.930000   19.870000  2369   5854
   5856  HW    47.230000   28.790000   20.910000  2369   5854
   5857  OW    53.730000   49.580000   36.070000  2368   5858   5859
   5858  HW    54.020000   49.010000   35.350000  2369   5857
   5859  HW    53.670000   50.450000   35.680000  2369   5857
   5860  OW    50.910000   43.900000   25.290000  2368   5861   5862
   5861  HW    51.430000   43.180000   24.930000  2369   5860
   5862  HW    50.450000   43.510000   26.040000  2369   5860
   5863  OW    55.790000   41.910000   44.740000  2368   5864   5865
   5864  HW    56.310000   42.170000   45.500000  2369   5863
   5865  HW    56.430000   41.690000   44.070000  2369   5863
   5866  OW    57.910000   34.030000   39.530000  2368   5867   5868
   5867  HW    57.330000   34.790000   39.590000  2369   5866
   5868  HW    58.380000   34.140000   38.700000  2369   5866
   5869  OW    55.550000   45.270000   35.680000  2368   5870   5871
   5870  HW    55.160000   44.870000   36.460000  2369   5869
   5871  HW    56.040000   44.560000   35.270000  2369   5869
   5872  OW    55.620000   35.780000   29.360000  2368   5873   5874
   5873  HW    55.780000   35.500000   30.260000  2369   5872
   5874  HW    56.210000   35.240000   28.830000  2369   5872
   5875  OW    23.950000   28.440000   53.590000  2368   5876   5877
   5876  HW    24.620000   28.520000   54.280000  2369   5875
   5877  HW    24.450000   28.260000   52.790000  2369   5875
   5878  OW    47.300000   17.480000   28.740000  2368   5879   5880
   5879  HW    46.890000   17.080000   27.970000  2369   5878
   5880  HW    47.250000   16.800000   29.420000  2369   5878
   5881  OW    20.720000   57.850000   38.620000  2368   5882   5883
   5882  HW    21.520000   58.280000   38.940000  2369   5881
   5883  HW    20.910000   56.910000   38.680000  2369   5881
   5884  OW    47.410000   48.560000   57.430000  2368   5885   5886
   5885  HW    48.230000   48.140000   57.150000  2369   5884
   5886  HW    47.000000   47.910000   58.010000  2369   5884
   5887  OW    56.560000   27.030000   33.710000  2368   5888   5889
   5888  HW    56.110000   26.780000   34.520000  2369   5887
   5889  HW    55.940000   26.780000   33.010000  2369   5887
   5890  OW    32.610000   62.770000   48.100000  2368   5891   5892
   5891  HW    32.440000   63.280000   48.890000  2369   5890
   5892  HW    33.550000   62.900000   47.930000  2369   5890
   5893  OW    24.470000   21.750000   48.550000  2368   5894   5895
   5894  HW    24.880000   22.370000   49.150000  2369   5893
   5895  HW    25.150000   21.090000   48.390000  2369   5893
   5896  OW    51.960000   18.850000   38.260000  2368   5897   5898
   5897  HW    51.910000   17.940000   37.970000  2369   5896
   5898  HW    51.980000   19.360000   37.450000  2369   5896
   5899  OW    45.960000   41.300000   19.660000  2368   5900   5901
   5900  HW    45.510000   42.040000   20.070000  2369   5899
   5901  HW    46.670000   41.100000   20.270000  2369   5899
   5902  OW    41.450000   48.590000   20.210000  2368   5903   5904
   5903  HW    41.550000   49.220000   19.500000  2369   5902
   5904  HW    40.510000   48.380000   20.210000  2369   5902
   5905  OW    45.480000   43.730000   59.300000  2368   5906   5907
   5906  HW    44.790000   43.360000   58.750000  2369   5905
   5907  HW    45.750000   43.010000   59.870000  2369   5905
   5908  OW    36.070000   23.870000   18.280000  2368   5909   5910
   5909  HW    36.810000   24.220000   17.790000  2369   5908
   5910  HW    35.490000   24.630000   18.410000  2369   5908
   5911  OW    16.610000   27.070000   28.130000  2368   5912   5913
   5912  HW    16.440000   26.230000   28.560000  2369   5911
   5913  HW    17.450000   26.940000   27.690000  2369   5911
   5914  OW    47.080000   43.760000   22.060000  2368   5915   5916
   5915  HW    47.480000   43.840000   21.190000  2369   5914
   5916  HW    47.650000   44.270000   22.630000  2369   5914
   5917  OW    56.040000   44.270000   38.780000  2368   5918   5919
   5918  HW    56.240000   43.550000   39.370000  2369   5917
   5919  HW    55.200000   44.030000   38.380000  2369   5917
   5920  OW    46.200000   26.370000   55.880000  2368   5921   5922
   5921  HW    46.340000   25.490000   55.520000  2369   5920
   5922  HW    45.270000   26.530000   55.780000  2369   5920
   5923  OW    44.460000   16.160000   28.350000  2368   5924   5925
   5924  HW    43.810000   16.720000   27.940000  2369   5923
   5925  HW    44.170000   16.080000   29.260000  2369   5923
   5926  OW    30.520000   57.860000   55.970000  2368   5927   5928
   5927  HW    31.090000   58.270000   56.620000  2369   5926
   5928  HW    30.950000   57.030000   55.770000  2369   5926
   5929  OW    43.860000   21.940000   21.550000  2368   5930   5931
   5930  HW    43.650000   21.270000   20.910000  2369   5929
   5931  HW    44.800000   22.100000   21.430000  2369   5929
   5932  OW    24.840000   61.390000   43.550000  2368   5933   5934
   5933  HW    25.550000   60.990000   44.050000  2369   5932
   5934  HW    25.240000   61.660000   42.730000  2369   5932
   5935  OW    42.070000   13.340000   39.250000  2368   5936   5937
   5936  HW    41.730000   13.690000   40.070000  2369   5935
   5937  HW    41.450000   12.650000   39.010000  2369   5935
   5938  OW    23.740000   38.550000   58.700000  2368   5939   5940
   5939  HW    23.790000   39.460000   58.990000  2369   5938
   5940  HW    22.990000   38.190000   59.160000  2369   5938
   5941  OW    42.570000   57.810000   54.420000  2368   5942   5943
   5942  HW    42.640000   57.550000   53.500000  2369   5941
   5943  HW    42.840000   58.720000   54.440000  2369   5941
   5944  OW    56.470000   37.570000   31.980000  2368   5945   5946
   5945  HW    56.690000   36.640000   32.070000  2369   5944
   5946  HW    57.180000   37.930000   31.460000  2369   5944
   5947  OW    28.480000   27.760000   16.070000  2368   5948   5949
   5948  HW    28.090000   28.630000   16.190000  2369   5947
   5949  HW    29.100000   27.880000   15.350000  2369   5947
   5950  OW    38.290000   62.440000   48.120000  2368   5951   5952
   5951  HW    38.520000   61.840000   47.410000  2369   5950
   5952  HW    37.340000   62.510000   48.070000  2369   5950
   5953  OW    18.010000   52.530000   50.060000  2368   5954   5955
   5954  HW    18.300000   52.940000   49.240000  2369   5953
   5955  HW    18.440000   53.040000   50.750000  2369   5953
   5956  OW    18.480000   47.090000   22.210000  2368   5957   5958
   5957  HW    17.840000   46.980000   22.910000  2369   5956
   5958  HW    18.970000   47.880000   22.460000  2369   5956
   5959  OW    28.150000   35.840000   60.200000  2368   5960   5961
   5960  HW    28.440000   34.930000   60.240000  2369   5959
   5961  HW    28.900000   36.330000   59.860000  2369   5959
   5962  OW    17.120000   52.850000   37.840000  2368   5963   5964
   5963  HW    16.210000   52.680000   37.570000  2369   5962
   5964  HW    17.570000   53.060000   37.020000  2369   5962
   5965  OW    34.300000   12.960000   36.500000  2368   5966   5967
   5966  HW    34.270000   13.030000   37.450000  2369   5965
   5967  HW    33.640000   12.300000   36.290000  2369   5965
   5968  OW    53.030000   24.350000   48.100000  2368   5969   5970
   5969  HW    53.550000   24.720000   47.390000  2369   5968
   5970  HW    52.140000   24.280000   47.740000  2369   5968
   5971  OW    49.860000   27.250000   22.340000  2368   5972   5973
   5972  HW    50.730000   27.520000   22.660000  2369   5971
   5973  HW    49.920000   27.350000   21.390000  2369   5971
   5974  OW    52.910000   53.450000   45.880000  2368   5975   5976
   5975  HW    53.530000   52.730000   45.910000  2369   5974
   5976  HW    52.900000   53.720000   44.960000  2369   5974
   5977  OW    39.230000   50.060000   60.550000  2368   5978   5979
   5978  HW    39.260000   49.460000   59.800000  2369   5977
   5979  HW    39.900000   49.720000   61.150000  2369   5977
   5980  OW    16.340000   34.700000   48.790000  2368   5981   5982
   5981  HW    15.640000   34.710000   48.150000  2369   5980
   5982  HW    16.820000   33.890000   48.610000  2369   5980
   5983  OW    27.430000   46.840000   60.730000  2368   5984   5985
   5984  HW    28.020000   47.170000   60.060000  2369   5983
   5985  HW    27.850000   46.030000   61.040000  2369   5983
   5986  OW    57.530000   28.000000   38.440000  2368   5987   5988
   5987  HW    58.130000   28.440000   37.840000  2369   5986
   5988  HW    57.280000   27.190000   37.980000  2369   5986
   5989  OW    26.090000   40.620000   60.120000  2368   5990   5991
   5990  HW    25.610000   40.140000   60.810000  2369   5989
   5991  HW    25.410000   40.900000   59.510000  2369   5989
   5992  OW    19.140000   52.160000   26.440000  2368   5993   5994
   5993  HW    19.730000   51.720000   27.050000  2369   5992
   5994  HW    18.430000   51.540000   26.290000  2369   5992
   5995  OW    37.790000   63.330000   44.460000  2368   5996   5997
   5996  HW    37.240000   63.920000   43.960000  2369   5995
   5997  HW    38.560000   63.850000   44.690000  2369   5995
   5998  OW    42.140000   24.130000   56.590000  2368   5999   6000
   5999  HW    43.080000   24.300000   56.500000  2369   5998
   6000  HW    42.030000   23.850000   57.490000  2369   5998
   6001  OW    24.450000   59.190000   50.840000  2368   6002   6003
   6002  HW    23.790000   59.540000   51.440000  2369   6001
   6003  HW    24.000000   59.080000   50.010000  2369   6001
   6004  OW    12.590000   36.320000   29.980000  2368   6005   6006
   6005  HW    13.300000   36.850000   29.610000  2369   6004
   6006  HW    12.200000   36.890000   30.650000  2369   6004
   6007  OW    46.760000   46.090000   58.580000  2368   6008   6009
   6008  HW    47.460000   45.990000   59.230000  2369   6007
   6009  HW    46.250000   45.280000   58.650000  2369   6007
   6010  OW    53.270000   28.180000   25.590000  2368   6011   6012
   6011  HW    52.530000   28.600000   26.030000  2369   6010
   6012  HW    53.120000   27.250000   25.720000  2369   6010
   6013  OW    18.960000   28.140000   46.180000  2368   6014   6015
   6014  HW    18.190000   27.580000   46.130000  2369   6013
   6015  HW    19.620000   27.600000   46.610000  2369   6013
   6016  OW    43.470000   29.330000   17.990000  2368   6017   6018
   6017  HW    42.990000   29.400000   18.810000  2369   6016
   6018  HW    42.790000   29.300000   17.320000  2369   6016
   6019  OW    21.630000   20.700000   40.900000  2368   6020   6021
   6020  HW    22.080000   20.930000   41.720000  2369   6019
   6021  HW    22.100000   21.180000   40.230000  2369   6019
   6022  OW    53.020000   43.390000   27.390000  2368   6023   6024
   6023  HW    53.410000   42.540000   27.580000  2369   6022
   6024  HW    52.100000   43.290000   27.650000  2369   6022
   6025  OW    25.820000   58.240000   30.730000  2368   6026   6027
   6026  HW    26.590000   58.410000   31.270000  2369   6025
   6027  HW    26.120000   58.400000   29.830000  2369   6025
   6028  OW    45.860000   61.030000   42.110000  2368   6029   6030
   6029  HW    46.480000   61.560000   41.610000  2369   6028
   6030  HW    46.400000   60.550000   42.740000  2369   6028
   6031  OW    12.260000   41.430000   35.510000  2368   6032   6033
   6032  HW    12.320000   40.810000   34.790000  2369   6031
   6033  HW    12.150000   40.890000   36.290000  2369   6031
   6034  OW    18.860000   24.810000   25.710000  2368   6035   6036
   6035  HW    19.180000   25.670000   25.990000  2369   6034
   6036  HW    18.770000   24.900000   24.760000  2369   6034
   6037  OW    12.510000   35.360000   35.030000  2368   6038   6039
   6038  HW    11.650000   35.150000   34.680000  2369   6037
   6039  HW    12.580000   34.850000   35.840000  2369   6037
   6040  OW    45.540000   18.760000   25.000000  2368   6041   6042
   6041  HW    44.920000   18.600000   24.290000  2369   6040
   6042  HW    45.270000   18.160000   25.690000  2369   6040
   6043  OW    32.600000   53.070000   59.970000  2368   6044   6045
   6044  HW    32.460000   53.970000   59.670000  2369   6043
   6045  HW    33.130000   52.670000   59.280000  2369   6043
   6046  OW    53.660000   50.370000   48.580000  2368   6047   6048
   6047  HW    53.350000   49.930000   47.790000  2369   6046
   6048  HW    53.540000   49.730000   49.280000  2369   6046
   6049  OW    32.360000   47.260000   15.940000  2368   6050   6051
   6050  HW    32.270000   46.350000   15.670000  2369   6049
   6051  HW    32.830000   47.680000   15.220000  2369   6049
   6052  OW    14.350000   47.890000   38.920000  2368   6053   6054
   6053  HW    14.700000   47.790000   38.030000  2369   6052
   6054  HW    14.590000   48.780000   39.180000  2369   6052
   6055  OW    45.690000   28.990000   57.360000  2368   6056   6057
   6056  HW    45.080000   28.520000   57.930000  2369   6055
   6057  HW    45.970000   28.330000   56.720000  2369   6055
   6058  OW    23.950000   17.810000   39.560000  2368   6059   6060
   6059  HW    23.510000   18.480000   39.040000  2369   6058
   6060  HW    24.570000   17.400000   38.960000  2369   6058
   6061  OW    52.020000   53.780000   36.050000  2368   6062   6063
   6062  HW    51.360000   54.390000   36.360000  2369   6061
   6063  HW    51.530000   52.980000   35.850000  2369   6061
   6064  OW    25.170000   24.770000   52.770000  2368   6065   6066
   6065  HW    25.950000   25.320000   52.810000  2369   6064
   6066  HW    24.490000   25.280000   53.220000  2369   6064
   6067  OW    30.730000   61.740000   50.840000  2368   6068   6069
   6068  HW    30.380000   62.370000   50.220000  2369   6067
   6069  HW    31.210000   61.110000   50.300000  2369   6067
   6070  OW    16.270000   48.730000   49.780000  2368   6071   6072
   6071  HW    15.760000   48.310000   50.470000  2369   6070
   6072  HW    16.680000   49.480000   50.210000  2369   6070
   6073  OW    47.170000   20.690000   24.060000  2368   6074   6075
   6074  HW    47.900000   20.240000   23.640000  2369   6073
   6075  HW    46.620000   19.980000   24.400000  2369   6073
   6076  OW    31.940000   21.190000   54.370000  2368   6077   6078
   6077  HW    31.350000   21.670000   53.790000  2369   6076
   6078  HW    31.790000   21.570000   55.230000  2369   6076
   6079  OW    38.430000   56.290000   25.660000  2368   6080   6081
   6080  HW    38.160000   56.810000   24.900000  2369   6079
   6081  HW    39.390000   56.320000   25.640000  2369   6079
   6082  OW    30.190000   33.080000   13.870000  2368   6083   6084
   6083  HW    31.030000   32.830000   13.480000  2369   6082
[truncated: 46,391,918 more chars]
